# Supplementary material for: In Silico Identification of Potential Thyroid Hormone System Disruptors among Chemicals in Human Serum and Chemicals with a High Exposure Index
Source: Environ Sci Technol. 2022 May 13;56(12):8363–72. doi: 10.1021/acs.est.1c07762 (PMC9228062; doi:10.1021/acs.est.1c07762)
Supplement: Supplementary file 2 — es1c07762_si_002.xlsx [file es1c07762_si_002.xlsx]

## Sheet: AHR_agonists
ASSAY_OUTCOME	CAS	SMILES	set
0	NOCAS_49387	O=C(CCCCCCCCCCCCCC)NC(CO)CCCCCCCCCCCCCC	training
0	NOCAS_48518	O=S(NC(c1c(Br)cc(F)cc1)=O)(/C=C/c1sccc1)=O	training
0	NOCAS_48516	O=C(c1c(Cl)cc(F)cc1)[N-]S(/C=C/c1ccccc1)(=O)=O	training
0	NOCAS_48509	O=C(N1CCC(N([C@@H]2CCc3c(cc(cc3)OC)C2)CCC)CC1)C1CCNCC1	training
0	NOCAS_48507	CC(CNc1nc2[n](c(cc(Oc3c(F)cc(F)cc3)c2cn1)=O)C)(O)C	training
1	NOCAS_48505	[O-][N+](c1ccc2c(c(-c3c(Cl)cccc3)nc3c(C)n[nH]c3[nH]2)c1)=O	training
1	NOCAS_48172	O=C1N(CCc2noc(-c3sc(CN4CCCCCC4)cc3)n2)C(=O)c2c1cccc2	training
0	NOCAS_48166	NC(OC[C@@H]1[C@@]2(ON(C[C@@H]3N(C(C)=O)[C@@H]32)c2cc(cc(OC)c12)C=O)OC(C)=O)=O	training
0	NOCAS_47796	C=O	training
0	NOCAS_47708	CC(CCCCCCc1ccc(OCCOCCO)cc1)C	training
0	NOCAS_47394	O=C(OC(COC(CCCCCCCCCCC(OC(C)=O)CCCCCC)=O)COC(C)=O)C	training
0	NOCAS_47387	O=C1N(c2ccccc2)C[C@](c2cc(Cl)c(Cl)cc2)(CCN2CCC(c3cc(F)ccc3)(NC(C)=O)CC2)OC1	training
0	NOCAS_47377	Clc1sc(-c2cc(C[n]3c(C(NC4CCN(C(C)C)CC4)=O)cc4c3ccc(C(O[C@H](OC(OCC)=O)C)=O)c4)no2)cc1	training
0	NOCAS_47353	O=C(c1ccccc1)N1CCOC(c2cc(Cl)c(Cl)cc2)(CCN2CCC(N3CCCCC3)(C(N(C)C)=O)CC2)C1	training
0	NOCAS_47349	Fc1ccc([C@@H]2N(Cc3occ(-c4cc5c([nH]c(o5)=O)cc4)c3)CCN(C)C2)cc1	training
0	NOCAS_47346	FC1(CN(C(CNC2CC3N(c4ncccn4)C(CC3)C2)=O)[C@H](C#N)C1)F	training
0	NOCAS_47342	COc1cc(-c2c(Cl)cc(/C=C/CN3CCCCCC3)cc2)ccc1	training
0	NOCAS_47333	Cc1ncc([C@@H](CCCCCCc2nc3c(CCCN3)cc2)CC(O)=O)cn1	training
0	NOCAS_47328	FC(C(COc1c(-c2cc(-c3nnc(C(N)=O)[n-]3)ccc2)cc(F)cc1)(F)F)(F)F	training
0	NOCAS_47325	Fc1ccc(/C=C/C(NC2CCC(CCN3CCc4c(ccc(-c5noc(C)n5)c4)CC3)CC2)=O)cc1	training
0	NOCAS_47311	CNS(c1c(F)cc(Cl)c(C(N2CCC(c3cc(F)ccc3)(CCN3C4CC([n]5c(C)nc6c5cccc6)CC3CC4)CC2)=O)c1)(=O)=O	training
0	NOCAS_47267	C[C@H](c1nc(N2[C@@H](C)CN(c3nc(C)nc(C)n3)C[C@H]2C)ccn1)O	training
0	NOCAS_47265	O=S(c1ccc(Oc2ccc(F)cc2)cc1)(N(C1(C(NO)=O)CCCC1)CCC(O)=O)=O	training
0	NOCAS_47255	OC(c1cc(S([N-]C(Nc2c(C(C)C)cccc2C(C)C)=O)(=O)=O)oc1)(C)C	training
0	NOCAS_47248	Cc1cc2c3N(CC2)C(=O)[C@H](NC(c2ccncc2)=O)N=C(c2ccccc2)c3c1	training
0	NOCAS_47140	OC(C(OC(C)C)=O)(CC(O)=O)CC(O)=O	training
0	NOCAS_47129	O=C(OC)/C=C(/CCC=C(C)C)\C	training
0	NOCAS_47051	C=C/C(/C)=C/CC=C(C)C	training
0	NOCAS_46800	Nc1nc(/C(/C(N[C@H]2[C@@H]3N(C(C(O)=O)=C(CSc4snnc4)CS3)C2=O)=O)=N\OC)cs1	training
0	NOCAS_46708	OCCOCCOCCOCCOCCOCCOCCOCCOCCOCCOCCOCCOCCOCCOCCOCCOCCOCCOCCOCCOCCCCCCCCCCCCCCCC	training
0	NOCAS_45954	O=C(C1C[C@H](N)[C@@H](NC(C)=O)[C@H](OC(CC)CC)C=1)OCC	training
0	NOCAS_45775	[O-]C(C[C@H](c1c2c(cccc2)ccc1)CC(Nc1c(C(N2CCC3(CCCC3)CC2)=O)cc(C)cc1C)=O)=O	training
0	NOCAS_34742	O[C@H]1[C@@H]2[C@]3(O)[C@H](C(O[C@@H]4C[C@@]5(O[C@H](CC)[C@@H](C)CC5)O[C@H](CC=C(C[C@H](C=CC=C3CO2)C)C)C4)=O)C=C1C |t:23,27,29|	training
1	NOCAS_33326	ClC(C(C(C(C(Cl)C)Cl)Cl)Cl)CC(CC)Cl	training
0	NOCAS_31209	CC(OO)(C)C	training
0	NOCAS_24824	ClC(C(C(CCl)Cl)Cl)CC(C(CCC(CC)Cl)Cl)Cl	training
0	NOCAS_24824	ClC(C(C(Cl)C)Cl)CC(C(C(CC)Cl)Cl)Cl	training
0	NOCAS_21988	CC(CCl)O	training
1	99-98-9	Nc1ccc(N(C)C)cc1	training
0	999-81-5	C[N+](CCCl)(C)C	training
0	99-96-7	OC(c1ccc(O)cc1)=O	training
0	99-94-5	Cc1ccc(C(O)=O)cc1	training
0	99-93-4	O=C(c1ccc(O)cc1)C	training
0	999-21-3	O=C(OCC=C)/C=C/C(OCC=C)=O	training
0	99-89-8	CC(c1ccc(O)cc1)C	training
0	99-86-5	CC(C1CCC(C)=CC=1)C	training
0	99-85-4	CC1CC=C(C(C)C)CC=1	training
0	99-83-2	CC1C=CC(C(C)C)CC=1	training
0	99-76-3	Oc1ccc(C(OC)=O)cc1	training
0	99755-59-6	Oc1c2c(C[C@@H](N(CCc3sccc3)CCC)CC2)ccc1	training
0	99-75-2	COC(c1ccc(C)cc1)=O	training
0	99-71-8	Oc1ccc(C(CC)C)cc1	training
0	99665-00-6	O=C1[C@@](NC(CSC(F)F)=O)(OC)[C@H]2N1C(C(O)=O)=C(CSc1[n](CCO)nnn1)CO2	training
0	996-35-0	CC(N(C)C)C	training
0	99-62-7	CC(c1cc(C(C)C)ccc1)C	training
0	99617-34-2	Clc1c(N)cc(OC)c(C(NC2C3CCN(CC3)C2)=O)c1	training
0	99-61-6	O=[N+](c1cccc(C=O)c1)[O-]	training
0	99614-02-5	O=C1c2c3c([n](C)c2CCC1C[n]1c(C)ncc1)cccc3	training
1	99-59-2	Nc1c(OC)ccc([N+]([O-])=O)c1	training
1	99-56-9	Nc1c(N)cc([N+]([O-])=O)cc1	training
1	99-55-8	Cc1c(N)cc([N+]([O-])=O)cc1	training
1	99-54-7	Clc1c(Cl)cc([N+]([O-])=O)cc1	training
0	99-51-4	Cc1c(C)cc([N+]([O-])=O)cc1	training
0	99-50-3	Oc1c(O)cc(C(O)=O)cc1	training
0	99-49-0	CC1C(=O)CC(C(C)=C)CC=1	training
0	99-48-9	CC(C1CC(O)C(C)=CC1)=C	training
0	994-05-8	CC(OC)(CC)C	training
0	99-30-9	Clc1c(N)c(Cl)cc([N+]([O-])=O)c1	training
0	992-59-6	[O-]S(c1c2c(cccc2)c(N)c(/N=N/c2c(C)cc(-c3cc(C)c(/N=N/c4c(N)c5c(cccc5)c(S([O-])(=O)=O)c4)cc3)cc2)c1)(=O)=O	training
0	992-21-2	O=C([C@@H](NCNC(C1C(=O)[C@]2(O)[C@@H](CC3[C@@](O)(C)c4c(c(ccc4)O)C(=O)C3=C2O)[C@H](N(C)C)C1=O)=O)CCCCN)O	training
0	99-12-7	Cc1cc([N+]([O-])=O)cc(C)c1	training
0	99-09-2	O=[N+](c1cc(N)ccc1)[O-]	training
0	99-08-1	Cc1cccc([N+]([O-])=O)c1	training
1	99-07-0	CN(c1cc(O)ccc1)C	training
0	99-06-9	OC(c1cccc(O)c1)=O	training
0	99-04-7	Cc1cc(C(O)=O)ccc1	training
1	99011-02-6	CC(C[n]1c2c(c(nc3c2cccc3)N)nc1)C	training
0	99-00-3	S=C(N1CCNCC1)S	training
0	98-98-6	O=C(c1ncccc1)O	training
0	98967-40-9	Fc1c(NS(c2n[n]3c(nc(cc3)C)n2)(=O)=O)c(F)ccc1	training
0	98-96-4	NC(c1nccnc1)=O	training
0	98-95-3	[O-][N+](c1ccccc1)=O	training
0	989-51-5	Oc1c(O)c(O)cc(C(O[C@H]2[C@@H](c3cc(O)c(O)c(O)c3)Oc3cc(cc(O)c3C2)O)=O)c1	training
0	98-94-2	CN(C1CCCCC1)C	training
0	98892-76-3	CN1C(C)N(CC)C=C1	training
0	98886-44-3	CC(SP(N1C(=O)SCC1)(OCC)=O)CC	training
0	98-87-3	ClC(c1ccccc1)Cl	training
0	98-86-2	CC(c1ccccc1)=O	training
0	98-83-9	C=C(c1ccccc1)C	training
0	98-82-8	CC(c1ccccc1)C	training
0	98-79-3	O=C([C@H]1NC(=O)CC1)O	training
0	98769-84-7	CCOc1c(O[C@@H]([C@@H]2OCCNC2)c2ccccc2)cccc1	training
0	98753-19-6	Nc1nc(/C(/C(N[C@H]2[C@@H]3N(C(C([O-])=O)=C(CS3)C[n+]3c4c(CCC4)ccc3)C2=O)=O)=N\OC)cs1	training
0	98-73-7	CC(c1ccc(C(O)=O)cc1)(C)C	training
0	98717-15-8	CCCN1[C@H](C(Nc2c(C)cccc2C)=O)CCCC1	training
0	98-66-8	OS(c1ccc(Cl)cc1)(=O)=O	training
0	98631-95-9	CC(COC(OCN1C(=O)CN(CCN2CC(=O)N(COC(OCC(C)C)=O)C(=O)C2)CC1=O)=O)C	training
0	98-57-7	O=S(c1ccc(Cl)cc1)(C)=O	training
0	98-54-4	CC(c1ccc(O)cc1)(C)C	training
0	98-52-2	CC(C1CCC(O)CC1)(C)C	training
0	98-44-2	Nc1c(S(O)(=O)=O)ccc(S(O)(=O)=O)c1	training
0	98319-26-7	CC(NC([C@@H]1[C@]2(CC[C@@H]3[C@]4(C)[C@H](NC(C=C4)=O)CC[C@H]3[C@@H]2CC1)C)=O)(C)C	training
1	98-29-3	Oc1c(O)cc(C(C)(C)C)cc1	training
0	982-57-0	O=[N+](c1ccc([C@H]([C@H](NC(C(Cl)Cl)=O)COC(CCC([O-])=O)=O)O)cc1)[O-]	training
0	98206-09-8	c1cc2c(OCCO2)c(N2CCNCC2)c1	training
0	98-16-8	FC(c1cccc(N)c1)(F)F	training
0	98-15-7	FC(c1cccc(Cl)c1)(F)F	training
0	98-11-3	O=S(c1ccccc1)(O)=O	training
0	98-09-9	O=S(c1ccccc1)(Cl)=O	training
0	98-08-8	FC(c1ccccc1)(F)F	training
0	98079-52-8	O=C(c1c(=O)c2c(c(c(N3CCNC(C)C3)c(c2)F)F)[n](CC)c1)O	training
1	98-07-7	ClC(c1ccccc1)(Cl)Cl	training
0	98-06-6	CC(c1ccccc1)(C)C	training
0	98-01-1	O=Cc1occc1	training
0	97-99-4	OCC1OCCC1	training
0	97-96-1	CCC(C=O)CC	training
0	97-95-0	CCC(CO)CC	training
0	979-32-8	CCCCC(O[C@@H]1[C@]2(C)[C@H]([C@H]3[C@H](CC2)c2c(cc(cc2)O)CC3)CC1)=O	training
0	97-90-5	O=C(C(C)=C)OCCOC(C(C)=C)=O	training
0	97886-45-8	FC(c1c(C(SC)=O)c(CC(C)C)c(C(SC)=O)c(C(F)F)n1)(F)F	training
0	97-86-9	CC(C(OCC(C)C)=O)=C	training
0	97-85-8	CC(C(OCC(C)C)=O)C	training
0	97-78-9	O=C(N(CC(O)=O)C)CCCCCCCCCCC	training
1	97-77-8	CCN(C(SSC(N(CC)CC)=S)=S)CC	training
0	97-72-3	CC(C(OC(C(C)C)=O)=O)C	training
0	97-64-3	CC(C(OCC)=O)O	training
0	97-63-2	C=C(C(OCC)=O)C	training
0	97612-24-3	CCN1[C@H](CNC(c2c(OC)c(Cl)cc(CC)c2O)=O)CCC1	training
0	97-61-0	CC(C(O)=O)CCC	training
0	97-59-6	O=C1C(NC(N)=O)NC(=O)N1	training
1	97-56-3	Cc1c(N)ccc(/N=N/c2c(C)cccc2)c1	training
0	97-52-9	Nc1c(OC)cc([N+]([O-])=O)cc1	training
0	97-36-9	O=C(CC(C)=O)Nc1c(C)cc(C)cc1	training
1	97-32-5	COc1c([N+]([O-])=O)cc(C(Nc2ccccc2)=O)cc1	training
0	97322-87-7	Cc1c2c(OC(COc3ccc(CC4C(=O)NC(=O)S4)cc3)(CC2)C)c(C)c(C)c1O	training
0	973-21-7	CC(c1c(OC(OC(C)C)=O)c([N+]([O-])=O)cc([N+]([O-])=O)c1)CC	training
0	97-30-3	O[C@H]1[C@@H](OC)O[C@H](CO)[C@@H](O)[C@@H]1O	training
0	97-24-5	Oc1c(Sc2c(O)ccc(Cl)c2)cc(Cl)cc1	training
0	97240-79-4	NS(OC[C@]12OC(C)(C)O[C@H]1[C@H]1[C@H](OC(O1)(C)C)CO2)(=O)=O	training
0	97-23-4	Oc1c(Cc2c(O)ccc(Cl)c2)cc(Cl)cc1	training
0	972-02-1	OC(c1ccccc1)(c1ccccc1)CCCN1CCCCC1	training
0	97-18-7	Oc1c(Cl)cc(Cl)cc1Sc1c(O)c(Cl)cc(Cl)c1	training
1	97-17-6	Clc1c(OP(OCC)(OCC)=S)ccc(Cl)c1	training
0	96-98-0	Cc1c([N+]([O-])=O)cc(C(O)=O)cc1	training
0	968-93-4	O=C1C=C[C@@]2(C)C(CC[C@H]3[C@H]4[C@](OC(CC4)=O)(C)CC[C@@H]32)=C1	training
0	968-81-0	O=C(NS(c1ccc(C(C)=O)cc1)(=O)=O)NC1CCCCC1	training
0	96-84-4	Ic1c(CC(C(O)=O)CC)c(I)c(O)c(I)c1	training
0	96-83-3	Ic1c(CC(C(O)=O)CC)c(I)c(N)c(I)c1	training
0	96-82-2	O=C([C@@H]([C@H]([C@@H]([C@@H](CO)O)O[C@H]1[C@H](O)[C@@H](O)[C@@H](O)[C@@H](CO)O1)O)O)O	training
0	96-76-4	CC(c1c(O)ccc(C(C)(C)C)c1)(C)C	training
0	96744-75-1	O=C(N([C@@H]1[C@@H](N2CCCC2)C[C@@]2(OCCC2)CC1)C)Cc1ccccc1	training
0	96-70-8	CC(c1c(O)ccc(CC)c1)(C)C	training
1	96686-51-0	Brc1ccc(NC(CCl)=O)c(C)c1	training
0	96-62-8	O=S(c1cccc([N+]([O-])=O)c1)(NCCNS(c1cccc([N+]([O-])=O)c1)(=O)=O)=O	training
0	965-90-2	C[C@@]12[C@@](CC)(O)CC[C@H]1[C@H]1[C@@H]([C@@H]3C(CC1)=CCCC3)CC2	training
0	96568-04-6	Fc1c(Cl)nc(Cl)c(C(CC(OCC)=O)=O)c1	training
0	96-50-4	Nc1sccn1	training
0	96-49-1	O=C1OCCO1	training
0	96489-71-3	CC([n]1c(=O)c(Cl)c(SCc2ccc(C(C)(C)C)cc2)cn1)(C)C	training
0	96-48-0	O=C1OCCC1	training
0	96-47-9	CC1OCCC1	training
0	96-45-7	S=C1NCCN1	training
0	964-52-3	CC(Oc1c(C)cc(OCCN(C)C)c(C(C)C)c1)=O	training
0	96-41-3	OC1CCCC1	training
0	96-37-7	CC1CCCC1	training
0	96-33-3	C=CC(OC)=O	training
0	963-14-4	O=S(c1ccc(N)cc1)(Nc1nnc(OCC)cc1)=O	training
0	96-29-7	C/C(/CC)=N\O	training
0	96-27-5	OCC(CS)O	training
0	962-58-3	Cc1nc(C(C)C)nc(OP(OCC)(OCC)=O)c1	training
0	96-24-2	OCC(CCl)O	training
0	96-18-4	ClCC(CCl)Cl	training
1	96182-53-5	CC(c1ncc(OP(OC(C)C)(OCC)=S)cn1)(C)C	training
0	96-17-3	CC(C=O)CC	training
0	96-13-9	BrC(CO)CBr	training
0	96-12-8	BrC(CCl)CBr	training
0	96-09-3	c1c(C2OC2)cccc1	training
0	96-08-2	CC12OC1CC(C1C(C)O1)CC2	training
1	960-71-4	c1c(B(c2ccccc2)c2ccccc2)cccc1	training
0	96-05-9	C=C(C(OCC=C)=O)C	training
0	96036-03-2	O[C@@H]([C@@H]1[C@@H]2N(C(C(O)=O)=C([C@@H]2C)S[C@@H]2CN[C@H](C(N(C)C)=O)C2)C1=O)C	training
0	96020-91-6	FC(C(C(O)=O)(CCCN)N)F	training
0	959-98-8	ClC1[C@]2([C@@H]3[C@H]([C@@](C2(Cl)Cl)(Cl)C=1Cl)COS(=O)OC3)Cl	training
0	95-95-4	Oc1c(Cl)cc(Cl)c(Cl)c1	training
0	95-94-3	Clc1c(Cl)cc(Cl)c(Cl)c1	training
0	95-93-2	Cc1c(C)cc(C)c(C)c1	training
1	95-85-2	Nc1c(O)ccc(Cl)c1	training
0	95847-70-4	O=C1N(CCCCN2CCN(c3ncccn3)CC2)S(=O)(=O)c2c1cccc2	training
1	95-84-1	Cc1cc(N)c(O)cc1	training
0	95-82-9	Clc1cc(N)c(Cl)cc1	training
1	95-80-7	Nc1ccc(C)c(N)c1	training
0	957-68-6	O=C(C1N2C([C@@H](N)[C@H]2SCC=1COC(C)=O)=O)O	training
1	95-76-1	Nc1ccc(Cl)c(Cl)c1	training
0	957-51-7	O=C(N(C)C)C(c1ccccc1)c1ccccc1	training
0	95-74-9	Nc1ccc(C)c(Cl)c1	training
0	95-73-8	Clc1ccc(C)c(Cl)c1	training
1	95-71-6	Oc1cc(C)c(O)cc1	training
0	95-65-8	Cc1c(C)ccc(O)c1	training
1	95-64-7	Cc1c(C)ccc(N)c1	training
0	95-63-6	Cc1ccc(C)c(C)c1	training
0	95635-55-5	OC(COc1c(OC)cccc1)CN1CCN(CC(Nc2c(C)cccc2C)=O)CC1	training
0	956-03-6	CC(NCCC)(COC(c1ccccc1)=O)C	training
0	95-57-8	Oc1c(Cl)cccc1	training
1	95-55-6	Nc1c(O)cccc1	training
0	95-51-2	Nc1c(Cl)cccc1	training
0	95-50-1	Clc1c(Cl)cccc1	training
0	95-48-7	Cc1c(O)cccc1	training
1	95-32-9	c1c2c(sc(SSN3CCOCC3)n2)ccc1	training
0	95266-40-3	O=C(C1CC(=O)/C(=C(\C2CC2)/O)/C(=O)C1)OCC	training
0	952-54-5	O=C(c1nccnc1)NCN1CCOCC1	training
1	952-23-8	Nc1ccc2c(nc3c(c2)ccc(N)c3)c1	training
0	95-06-7	C=C(CSC(N(CC)CC)=S)Cl	training
0	950-37-8	O=c1[n](CSP(OC)(OC)=S)nc(OC)s1	training
0	950-35-6	[O-][N+](c1ccc(OP(OC)(OC)=O)cc1)=O	training
0	94-99-5	ClCc1c(Cl)cc(Cl)cc1	training
0	94-97-3	Clc1ccc2c(n[nH]n2)c1	training
0	94-96-2	CCCC(C(CO)CC)O	training
1	94-91-7	Oc1c(/C=N/C(C/N=C/c2c(O)cccc2)C)cccc1	training
0	94841-17-5	O=C([C@@H](N[C@H](C(N1[C@H](C(O)=O)CC2(SCCS2)C1)=O)C)CCc1ccccc1)OCC	training
0	94-80-4	Clc1c(OCC(OCCCC)=O)ccc(Cl)c1	training
0	94-75-7	Clc1c(OCC(O)=O)ccc(Cl)c1	training
0	94-74-6	Clc1ccc(OCC(O)=O)c(C)c1	training
0	947-19-3	O=C(C1(CCCCC1)O)c1ccccc1	training
0	94-71-3	CCOc1c(O)cccc1	training
0	947-04-6	O=C1NCCCCCCCCCCC1	training
0	947-02-4	O=P(OCC)(N=C1SCCS1)OCC	training
1	94-70-2	CCOc1c(N)cccc1	training
1	94-62-2	O=C(N1CCCCC1)/C=C/C=C/c1cc2c(OCO2)cc1	training
0	94-60-0	COC(C1CCC(C(OC)=O)CC1)=O	training
0	94535-50-9	O=C1N([C@H]2[C@H](O)C(C)(C)Oc3c2cc(C#N)cc3)CCC1	training
0	94-52-0	[O-][N+](c1ccc2c([nH]cn2)c1)=O	training
0	94-47-3	O=C(c1ccccc1)OCCc1ccccc1	training
0	94-46-2	CC(CCOC(c1ccccc1)=O)C	training
1	94-45-1	CCOc1cc2c(nc(s2)N)cc1	training
0	94-44-0	O=C(c1cnccc1)OCc1ccccc1	training
0	944-22-9	S=P(OCC)(CC)Sc1ccccc1	training
0	943-89-5	COc1ccc(/C=C/C(O)=O)cc1	training
0	94361-06-5	OC(c1ccc(Cl)cc1)(C(C1CC1)C)C[n]1ncnc1	training
0	94-36-0	O=C(c1ccccc1)OOC(c1ccccc1)=O	training
0	94317-64-3	CCCCNP(N)(N)=S	training
0	94-26-8	Oc1ccc(C(OCCCC)=O)cc1	training
0	94-23-5	CCOc1ccc(C(OCCN(CC)CC)=O)cc1	training
0	94-20-2	O=S(c1ccc(Cl)cc1)(NC(NCCC)=O)=O	training
0	94-18-8	Oc1ccc(C(OCc2ccccc2)=O)cc1	training
0	941-69-5	O=C1N(c2ccccc2)C(=O)C=C1	training
0	94-11-1	Clc1c(OCC(OC(C)C)=O)ccc(Cl)c1	training
1	94-10-0	CCOc1ccc(/N=N/c2c(N)cc(N)cc2)cc1	training
0	94-08-6	O=C(c1ccc(C)cc1)OCC	training
0	94-07-5	OC(c1ccc(O)cc1)CNC	training
0	93-99-2	O=C(c1ccccc1)Oc1ccccc1	training
0	93-97-0	O=C(c1ccccc1)OC(c1ccccc1)=O	training
1	93957-54-1	O=C(C[C@@H](C[C@@H](/C=C/c1[n](C(C)C)c2c(cccc2)c1-c1ccc(F)cc1)O)O)O	training
0	939-48-0	CC(OC(c1ccccc1)=O)C	training
0	93-92-5	CC(OC(c1ccccc1)C)=O	training
0	93-91-4	O=C(c1ccccc1)/C=C(\O)/C	training
0	93-89-0	O=C(c1ccccc1)OCC	training
0	93-83-4	O=C(N(CCO)CCO)CCCCCCC/C=C/CCCCCCCC	training
0	93793-83-0	CC(OCC(NCCCOc1cccc(CN2CCCCC2)c1)=O)=O	training
0	93-76-5	Clc1c(Cl)cc(Cl)c(OCC(O)=O)c1	training
0	93-72-1	Clc1c(Cl)cc(Cl)c(OC(C(O)=O)C)c1	training
0	93-69-6	NC(N)=NC(Nc1c(C)cccc1)=N	training
0	93-65-2	Clc1ccc(OC(C(O)=O)C)c(C)c1	training
0	935-69-3	Nc1c2c(nc[n]2C)ncn1	training
0	93-56-1	OC(c1ccccc1)CO	training
0	93-55-0	O=C(c1ccccc1)CC	training
0	93-54-9	OC(c1ccccc1)CC	training
0	93-51-6	Oc1c(OC)cc(C)cc1	training
0	93479-97-1	CC1CN(C(NCCc2ccc(S(NC(N[C@H]3CC[C@H](C)CC3)=O)(=O)=O)cc2)=O)C(=O)C=1CC	training
1	93-47-0	O=C(c1ccncc1)N/N=C/c1cc(OC)c(OC)cc1	training
1	93-46-9	c1c(Nc2ccc(Nc3ccc4c(cccc4)c3)cc2)cc2c(cccc2)c1	training
1	934-32-7	Nc1nc2c(cccc2)[nH]1	training
1	934-00-9	COc1c(O)c(O)ccc1	training
1	933-78-8	Oc1c(Cl)c(Cl)cc(Cl)c1	training
0	933-75-5	Oc1c(Cl)c(Cl)ccc1Cl	training
0	933-52-8	CC1(C(=O)C(C)(C)C1=O)C	training
0	933-48-2	CC1(C[C@H](O)C[C@H](C)C1)C	training
0	93-30-1	COc1c(CC(NC)C)cccc1	training
0	932-83-2	O=NN1CCCCCC1	training
0	931-97-5	N#CC1(CCCCC1)O	training
0	93-15-2	COc1c(OC)ccc(CC=C)c1	training
0	93-14-1	OCC(COc1c(OC)cccc1)O	training
0	931-36-2	Cc1[nH]c(CC)nc1	training
0	93107-08-5	O=C(c1c(=O)c2c(cc(N3CCNCC3)c(c2)F)[n](C2CC2)c1)O	training
0	93-08-3	CC(c1cc2c(cccc2)cc1)=O	training
0	930-69-8	[S-]c1ccccc1	training
0	930-68-7	O=C1CCCC=C1	training
0	930-55-2	O=NN1CCCC1	training
0	93-04-9	COc1cc2c(cccc2)cc1	training
0	930-22-3	C=CC1OC1	training
0	93-00-5	O=S(c1cc2c(cc(cc2)N)cc1)(O)=O	training
0	929601-09-2	Clc1cc(C(CNC2CCc3c(cc(OCC(OCC)=O)cc3)C2)O)ccc1	training
0	929-59-9	NCCOCCOCCN	training
1	92-94-4	c1cccc(-c2ccc(-c3ccccc3)cc2)c1	training
0	929-06-6	NCCOCCO	training
0	928-95-0	CCC/C=C/CO	training
0	92-88-6	Oc1ccc(-c2ccc(O)cc2)cc1	training
0	927-19-5	[O-]P(OCC(CO)O)([O-])=O	training
1	92-70-6	O=C(c1c(O)cc2c(cccc2)c1)O	training
0	92-69-3	Oc1ccc(-c2ccccc2)cc1	training
0	92-68-2	O=C1CCC(C2CCCCC2)CC1	training
0	92-66-0	Brc1ccc(-c2ccccc2)cc1	training
0	926-57-8	C/C(/Cl)=C/CCl	training
0	92623-83-1	COc1ccc(C(c2c(C)[n](CCN3CCOCC3)c3c2cccc3)=O)cc1	training
0	926-06-7	CC(OS(C)(=O)=O)C	training
0	92-59-1	CCN(c1ccccc1)Cc1ccccc1	training
0	92-52-4	c1cccc(-c2ccccc2)c1	training
0	92-51-3	C1CCCC(C2CCCCC2)C1	training
0	924-88-9	CC(OC(CCC(OC(C)C)=O)=O)C	training
0	92-48-8	Cc1cc2c(oc(cc2)=O)cc1	training
0	924-49-2	O=C(CC(CN)O)O	training
1	92-31-9	C[N+](C)=c1cc2c(nc3c(s2)cc(N)c(C)c3)cc1	training
1	92-15-9	COc1c(NC(CC(C)=O)=O)cccc1	training
0	92-13-7	C[n]1c(C[C@@H]2[C@H](CC)C(=O)OC2)cnc1	training
1	92-06-8	c1cccc(-c2cc(-c3ccccc3)ccc2)c1	training
0	92-00-2	Clc1cccc(N(CCO)CCO)c1	training
0	91832-40-5	Nc1nc(/C(/C(N[C@H]2[C@@H]3N(C(C(O)=O)=C(CS3)C=C)C2=O)=O)=N\O)cs1	training
0	918-00-3	ClC(C(C)=O)(Cl)Cl	training
1	91-76-9	Nc1nc(N)nc(-c2ccccc2)n1	training
1	91-68-9	Oc1cc(N(CC)CC)ccc1	training
0	91-66-7	CCN(c1ccccc1)CC	training
0	91648-24-7	C=CCOCC(COCC=C)(CO)COCC=C	training
0	91-64-5	O=c1oc2c(cccc2)cc1	training
1	91-61-2	Cc1cc2c(NCCC2)cc1	training
1	91-59-8	Nc1cc2c(cccc2)cc1	training
0	91-58-7	Clc1cc2c(cccc2)cc1	training
0	91-57-6	Cc1cc2c(cccc2)cc1	training
0	915-67-3	[O-]S(c1c2c(cccc2)c(/N=N/c2c(O)c(S([O-])(=O)=O)cc3c2ccc(S([O-])(=O)=O)c3)cc1)(=O)=O	training
1	91-56-5	O=C1C(=O)Nc2c1cccc2	training
1	91-53-2	CCOc1cc2c(NC(C=C2C)(C)C)cc1	training
0	91503-79-6	Fc1c(-c2ccccc2)ccc(C(C(OC(OC(C)=O)C)=O)C)c1	training
0	91465-08-6	Cl/C(/C(F)(F)F)=C\[C@@H]1C(C)(C)[C@@H]1C(O[C@@H](c1cc(Oc2ccccc2)ccc1)C#N)=O	training
1	91-44-1	CCN(c1cc2oc(cc(C)c2cc1)=O)CC	training
0	91374-21-9	CCCN(CCc1c2c(NC(C2)=O)ccc1)CCC	training
0	91296-87-6	Fc1ccc(-[n]2c3c(cc(c(N4CCNCC4)c3)F)c(=O)c(C(O)=O)c2)cc1	training
0	91-23-6	COc1c([N+]([O-])=O)cccc1	training
0	91-20-3	c1c2c(cccc2)ccc1	training
0	91-19-0	c1c2c(nccn2)ccc1	training
0	91-17-8	C1CC2C(CCCC2)CC1	training
0	91-16-7	COc1c(OC)cccc1	training
0	911-65-9	[O-][N+](c1ccc2c(nc([n]2CCN(CC)CC)Cc2ccc(OCC)cc2)c1)=O	training
0	91161-71-6	CC(C#C/C=C/CN(Cc1c2c(cccc2)ccc1)C)(C)C	training
0	91-15-6	N#Cc1c(C#N)cccc1	training
0	911217-00-0	O=C([C@@]1(C[C@@H]2[C@](CC[C@]3([C@@]4(CC[C@H]5C(C)(C)[C@@H](O[C@@H]6[C@H](O[C@H]7[C@H](O)[C@@H](O)[C@H](O)[C@@H](C([O-])=O)O7)[C@@H](O)[C@H](O)[C@@H](C(O)=O)O6)CC[C@]5(C)[C@H]4C(=O)C=C32)C)C)(C)CC1)C)O	training
0	91-08-7	O=C=Nc1c(C)c(N=C=O)ccc1	training
0	91082-17-6	O=S(CCCCCCCCCCCCCCC)(Oc1ccccc1)=O	training
0	90-98-2	O=C(c1ccc(Cl)cc1)c1ccc(Cl)cc1	training
1	90-94-8	CN(c1ccc(C(c2ccc(N(C)C)cc2)=O)cc1)C	training
0	909-39-7	OCCN1CCN(CCCN2c3c(cccc3)C=Cc3c2cccc3)CC1	training
0	90-87-9	COC(C(c1ccccc1)C)OC	training
0	90-80-2	O[C@@H]1[C@@H](CO)OC(=O)[C@H](O)[C@H]1O	training
0	90779-69-4	NC(CNC([C@@H](NC([C@H]1N(C(C2NC(=O)[C@H](CC(N)=O)NC(=O)C([C@H](O)C)NC(=O)[C@H]([C@H](CC)C)NC(=O)C(Cc3ccc(OCC)cc3)NC(=O)CCSSC2)=O)CCC1)=O)CCCN)=O)=O	training
0	90736-23-5	Fc1ccc(N(C(CC)=O)C2CCN(CCc3ccccc3)CC2)cc1	training
0	90717-03-6	O=C(c1c2c(cc(cn2)C)ccc1Cl)O	training
0	90-69-7	CN1[C@H](C[C@@H](c2ccccc2)O)CCC[C@@H]1CC(c1ccccc1)=O	training
0	90-54-0	CCN(CC)CCOc1c(C(CCc2ccccc2)=O)cccc1	training
1	90-51-7	O=S(c1cc2c(cc(cc2)N)c(O)c1)(O)=O	training
0	90494-79-4	FC(c1cc(C2CCN(CCc3ccc4c(cccc4)c3)CC=2)ccc1)(F)F	training
0	90-49-3	CCC(c1ccccc1)C(NC(N)=O)=O	training
1	90-47-1	O=c1c2c(cccc2)oc2c1cccc2	training
0	90-43-7	Oc1c(-c2ccccc2)cccc1	training
0	90-42-6	O=C1C(C2CCCCC2)CCCC1	training
0	9041-93-4	NC([C@H](CN[C@H](c1nc(C(N[C@H](C(N[C@@H]([C@H]([C@@H](C(N[CH]C(NCCc2scc(-c3scc(C(NCCCCNC(N)=N)=O)n3)n2)=O)=O)C)O)C)=O)[C@H](c2[nH]cnc2)O[C@H]2[C@@H](O[C@@H]3[C@@H](O)[C@@H](OC(N)=O)[C@H](O)[C@@H](CO)O3)[C@@H](O)[C@H](O)[C@H](CO)O2)=O)c(C)c(N)n1)CC(N)=O)N)=O |^1:19|	training
0	90-41-5	Nc1c(-c2ccccc2)cccc1	training
0	90293-01-9	CNCCCCOc1c(Cc2ccccc2)cccc1	training
0	90274-24-1	OC(c1ccc(O)cc1)CNC(CCc1ccc(O)cc1)C	training
0	90-22-2	CC[N+](CCOC(C(c1ccccc1)C(CC)C)=O)(CC)C	training
0	90-16-4	O=c1c2c(cccc2)[nH]nn1	training
0	90162-60-0	CC(C[n]1c2c([n](c([n](C)c2nc1)=O)C)=O)C	training
0	9013-34-7	O[C@H]1[C@H](OCCN(CC)CC)[C@@H](O)[C@H](O)[C@@H](COCCN(CC)CC)O1	training
0	90-13-1	Clc1c2c(cccc2)ccc1	training
0	90098-04-7	Clc1ccc(C(NC(C(O)=O)Cc2c3c(cccc3)[nH]c(=O)c2)=O)cc1	training
0	9005-67-8	OCCO[C@@H]1[C@@H](OCCO)[C@@H]([C@@H](COC(CCCCCCCCCCC)=O)O)OC1	training
0	9005-65-6	OCCOC1OC(C(OCCO)COCCOC(CCCCCCC/C=C/CCCCCCCC)=O)C(OCCO)C1	training
0	9005-27-0	O[C@@H]1[C@H](OCCO)[C@@H](O)[C@H](O)[C@@H](CO)O1	training
0	9005-00-9	OCCOCCCCCCCCCCCCCCCCCC	training
0	9004-96-0	O=C(OCCO)CCCCCCC/C=C/CCCCCCCC	training
0	9004-82-4	[O-]S(OCCOCCCCCCCCCCCC)(=O)=O	training
0	9004-61-9	CC(N[C@@H]1[C@@H](O[C@H]2[C@H](O)[C@@H](O)[C@H](O[C@H]3[C@H](NC(C)=O)C(O[C@@H]4[C@H](O)[C@@H](O)C(O)[C@@H](C(O)=O)O4)[C@H](O)[C@@H](CO)O3)C(C(O)=O)O2)[C@H](O)[C@@H](CO)OC1O)=O	training
0	9004-38-0	O=C(c1c(C(O[C@H]2[C@H](O)O[C@H](COC(C)=O)[C@@H](O[C@H]3[C@H](O)[C@@H](OC(c4c(C(O)=O)cccc4)=O)[C@H](O)[C@@H](COC(C)=O)O3)[C@@H]2O)=O)cccc1)O	training
0	9003-11-6	OCCOC(COCCO)C	training
0	9002-96-4	O=C(CCC(Oc1c(C)c2c(O[C@](CCC[C@@H](CCC[C@@H](CCCC(C)C)C)C)(CC2)C)c(C)c1C)=O)OCCO	training
0	9002-93-1	CC(CC(c1ccc(OCCO)cc1)(C)C)(C)C	training
0	90-00-6	CCc1c(O)cccc1	training
0	89-98-5	O=Cc1c(Cl)cccc1	training
0	89-87-2	Cc1c([N+]([O-])=O)ccc(C)c1	training
0	89-86-1	OC(c1c(O)cc(O)cc1)=O	training
0	89-82-7	CC(C)=C1C(=O)C[C@H](C)CC1	training
1	898128-45-5	Cc1c(Cl)ccc(Nc2c(C(O)=O)cccc2)c1	training
0	89796-99-6	Clc1c(Nc2c(CC(OCC(O)=O)=O)cccc2)c(Cl)ccc1	training
0	89-79-2	CC([C@H]1[C@@H](O)C[C@H](C)CC1)=C	training
0	89785-84-2	O=S1([C@H]2N(C(C2)=O)[C@@H](C([O-])=O)[C@@]1(C[n]1nncc1)C)=O	training
0	89778-27-8	CN(CCOc1ccc(/C(/c2ccccc2)=C(/c2ccccc2)\CCCl)cc1)C	training
0	89-72-5	Oc1c(C(CC)C)cccc1	training
0	897-15-4	CN(CC/C=C1\c2c(SCc3c\1cccc3)cccc2)C	training
0	89-69-0	Clc1c(Cl)cc(Cl)c([N+]([O-])=O)c1	training
0	89-65-6	OC1C(=O)O[C@H]([C@@H](CO)O)C=1O	training
0	89-62-3	O=[N+](c1c(N)ccc(C)c1)[O-]	training
0	89-57-6	OC(c1c(O)ccc(N)c1)=O	training
0	89565-68-4	CN1[C@H]2CC(OC(c3c4c(cccc4)[nH]c3)=O)C[C@@H]1CC2	training
0	89-46-3	O=C(c1c(O)cccc1)OC1C(C(C)C)CCC(C)C1	training
1	89419-40-9	Clc1cc2c(CCc3c(N2CCCN2CCC4(N5C(CCCC5)NC4=O)CC2)cccc3)cc1	training
0	89-40-7	[O-][N+](c1cc2c(C(NC2=O)=O)cc1)=O	training
0	89396-94-1	OC([C@H]1N(C([C@@H](N[C@H](C(OCC)=O)CCc2ccccc2)C)=O)C(=O)N(C)C1)=O	training
0	89365-50-4	OCc1c(O)ccc(C(CNCCCCCCOCCCCc2ccccc2)O)c1	training
0	89-33-8	O=C(c1[nH][n](-c2ccccc2)c(=O)c1)OCC	training
1	893-01-6	O=C1/C(=C\c2sccc2)/CCC/C/1=C\c1sccc1	training
0	89226-75-5	[O-][N+](c1cc(C2C(C(OCCN3CCN(C(c4ccccc4)c4ccccc4)CC3)=O)=C(C)NC(C)=C2C(OC)=O)ccc1)=O	training
0	89197-32-0	CCC1(C2NCCN=2)Oc2c(cccc2)C1	training
0	89-08-7	OS(c1ccc(C(O)=O)c(C(O)=O)c1)(=O)=O	training
0	89-05-4	OC(c1c(C(O)=O)cc(C(O)=O)c(C(O)=O)c1)=O	training
0	89-04-3	O=C(c1ccc(C(OCCCCCCCC)=O)c(C(OCCCCCCCC)=O)c1)OCCCCCCCC	training
0	89-00-9	OC(c1c(C(O)=O)cccn1)=O	training
0	88-99-3	OC(c1c(C(O)=O)cccc1)=O	training
0	88917-22-0	O=C(OC(OCCCOC)CC)C	training
0	88889-14-9	O=C(N1[C@H](C([O-])=O)C[C@@H](C2CCCCC2)C1)CP(OC(C(C)C)OC(CC)=O)(CCCCc1ccccc1)=O	training
0	88-85-7	O=[N+](c1c(O)c(C(CC)C)cc([N+]([O-])=O)c1)[O-]	training
0	88768-40-5	O=C([C@@H](N[C@@H]1C(=O)N2N(CCC[C@H]2C(O)=O)CCC1)CCc1ccccc1)OCC	training
0	88-75-5	O=[N+](c1c(O)cccc1)[O-]	training
0	88-74-4	O=[N+](c1c(N)cccc1)[O-]	training
0	88-69-7	CC(c1c(O)cccc1)C	training
0	88-68-6	O=C(c1c(N)cccc1)N	training
0	88678-31-3	COc1nc(N(C(Oc2ccc3c(CCCC3)c2)=S)C)ccc1	training
0	88671-89-0	Clc1ccc(C(C#N)(C[n]2ncnc2)CCCC)cc1	training
1	886-50-0	CSc1nc(NC(C)(C)C)nc(NCC)n1	training
0	886-38-4	O=C1C(c2ccccc2)=C1c1ccccc1	training
0	886-08-8	Oc1c(/C=N/Cc2ccccc2)cccc1	training
0	88-60-8	CC(c1c(O)cc(C)cc1)(C)C	training
0	88598-74-7	c1cc2c(Sc3c(N2C[C@H]2C4CCN(CC4)C2)cccc3)cc1	training
0	88-58-4	CC(c1c(O)cc(C(C)(C)C)c(O)c1)(C)C	training
1	88-53-9	Nc1c(S(O)(=O)=O)cc(Cl)c(C)c1	training
0	88-51-7	Cc1c(Cl)cc(N)c(S(O)(=O)=O)c1	training
0	88495-63-0	O=C(CCC(O[C@H]1[C@H](C)[C@H]2C34OO[C@@](CC[C@H]3[C@@H](CC2)C)(C)O[C@H]4O1)=O)O	training
0	88485-37-4	Clc1ccc(/C(/C(F)(F)F)=N/OCC2OCCO2)cc1	training
0	88475-69-8	CC([C@@H](C=C[C@@H]1[C@@H]2[C@@H](Oc3c(CCCC([O-])=O)cccc32)C[C@H]1O)O)CC#CC	training
0	88-41-5	O=C(OC1C(C(C)(C)C)CCCC1)C	training
0	88-27-7	CC(c1c(O)c(C(C)(C)C)cc(CN(C)C)c1)(C)C	training
0	88-26-6	CC(c1c(O)c(C(C)(C)C)cc(CO)c1)(C)C	training
0	882-33-7	S(c1ccccc1)Sc1ccccc1	training
0	88-23-3	OS(c1c(O)c(N)cc(Cl)c1)(=O)=O	training
0	88-21-1	Nc1c(S(O)(=O)=O)cccc1	training
0	882-09-7	Clc1ccc(OC(C(O)=O)(C)C)cc1	training
0	88-19-7	Cc1c(S(N)(=O)=O)cccc1	training
0	88-16-4	FC(c1c(Cl)cccc1)(F)F	training
0	88-14-2	O=C(c1occc1)O	training
0	88-12-0	O=C1N(C=C)CCC1	training
0	88107-10-2	CC(c1c(O)c(CCC)c(OCCCCc2nn[nH]n2)cc1)=O	training
0	881-03-8	[O-][N+](c1c2c(cccc2)ccc1C)=O	training
0	88-09-5	CCC(C(O)=O)CC	training
0	87940-60-1	Clc1ccc(C(NCCCN2CCOCC2)=O)cc1	training
0	879-39-0	Clc1c(Cl)c(Cl)c(Cl)cc1[N+]([O-])=O	training
0	87-89-8	O[C@H]1[C@H](O)[C@H](O)[C@H](O)[C@@H](O)[C@@H]1O	training
0	87848-99-5	O=C(/C=C/c1nc(/C(/c2ccc(C)cc2)=C/CN2CCCC2)ccc1)O	training
0	87-82-1	Brc1c(Br)c(Br)c(Br)c(Br)c1Br	training
0	87820-88-0	CC/C(/C1C(=O)CC(c2c(C)cc(C)cc2C)CC1=O)=N\OCC	training
0	87-81-0	O[C@@H]1[C@@](CO)(O)OC[C@@H](O)[C@@H]1O	training
0	87-79-6	O[C@@H]([C@@H]([C@H](CO)O)O)C(CO)=O	training
0	87771-40-2	OCC(CNC(c1c(I)c(C(NCC(CO)O)=O)c(I)c(N(C(CO)=O)CCO)c1I)=O)O	training
0	877-24-7	OC(c1c(C([O-])=O)cccc1)=O	training
0	87679-37-6	O=C([C@@H](N[C@H](C(N1[C@@H]2[C@H](CCCC2)C[C@H]1C(O)=O)=O)C)CCc1ccccc1)OCC	training
0	87674-68-8	Cc1c(N(C(CCl)=O)C(COC)C)c(C)sc1	training
1	87-66-1	Oc1c(O)c(O)ccc1	training
0	87-62-7	Cc1c(N)c(C)ccc1	training
0	87-61-6	Clc1c(Cl)c(Cl)ccc1	training
0	87-56-9	O=C/C(/Cl)=C(/C(O)=O)\Cl	training
0	87546-18-7	O=C(COc1c(Cl)cc(F)c(N2C(=O)C3CCCCC=3C2=O)c1)OCCCCC	training
1	87-51-4	O=C(Cc1c2c(cccc2)[nH]c1)O	training
0	87-44-5	C=C1[C@H]2CC(C)(C)[C@@H]2CCC(C)=CCC1	training
0	874-42-0	O=Cc1c(Cl)cc(Cl)cc1	training
0	87440-45-7	O=C(c1cc(/C=C2\C[C@H]3[C@@H](O\2)C[C@@H](O)[C@@H]3C=C[C@H](C2CCCCC2)O)ccc1)O	training
0	874-23-7	OC1CCCCC=1C(C)=O	training
0	873-94-9	CC1CC(C)(C)CC(=O)C1	training
0	87392-12-9	ClCC(N(c1c(CC)cccc1C)[C@H](COC)C)=O	training
0	87333-19-5	O=C([C@@H](N[C@H](C(N1[C@@H]2[C@@H](CCC2)C[C@H]1C(O)=O)=O)C)CCc1ccccc1)OCC	training
1	87-29-6	Nc1c(C(OC/C=C/c2ccccc2)=O)cccc1	training
0	87-28-5	Oc1c(C(OCCO)=O)cccc1	training
0	87-26-3	Oc1c(C(CCC)C)cccc1	training
0	87-25-2	Nc1c(C(OCC)=O)cccc1	training
0	872-50-4	O=C1N(C)CCC1	training
0	87-24-1	O=C(c1c(C)cccc1)OCC	training
0	87239-81-4	Nc1nc(/C(/C(N[C@H]2[C@@H]3N(C(C(OC(OC(OC(C)C)=O)C)=O)=C(CS3)COC)C2=O)=O)=N\OC)cs1	training
0	87233-62-3	CN1CCN(c2[n](CCOCC)c3c(cccc3)n2)CCC1	training
0	872-10-6	CCCCCSCCCCC	training
0	872-05-9	CCCCCCCCC=C	training
0	87-19-4	Oc1c(C(OCC(C)C)=O)cccc1	training
1	87-17-2	O=C(c1c(O)cccc1)Nc1ccccc1	training
0	87151-85-7	Clc1c(Cl)cc(CC(N([C@@H]2[C@@H](N3CCCC3)C[C@@]3(OCCC3)CC2)C)=O)cc1	training
1	87-10-5	Oc1c(Br)cc(Br)cc1C(Nc1ccc(Br)cc1)=O	training
0	87051-43-2	Fc1ccc(/C(/c2ccc(F)cc2)=C2\CCN(CCc3c(=O)[n]4c(scc4)nc3C)CC\2)cc1	training
0	87-02-5	O=S(c1cc2c(ccc(c2)N)c(O)c1)(O)=O	training
0	869-24-9	CCN(CCCl)CC	training
0	868-85-9	O=P(OC)OC	training
0	86-88-4	NC(Nc1c2c(cccc2)ccc1)=S	training
0	868-77-9	C=C(C(OCCO)=O)C	training
0	86-87-3	O=C(Cc1c2c(cccc2)ccc1)O	training
0	86-86-2	NC(Cc1c2c(cccc2)ccc1)=O	training
0	868-59-7	O=C([C@H](CS)N)OCC	training
0	868540-17-4	C[C@@]1(C([C@H](CC(C)C)NC([C@@H](NC([C@@H](NC([C@@H](NC(CN2CCOCC2)=O)CCc2ccccc2)=O)CC(C)C)=O)Cc2ccccc2)=O)=O)OC1	training
0	86832-68-0	Nc1scc(/C(/C(N[C@H]2[C@@H](COC(N)=O)N(S([O-])(=O)=O)C2=O)=O)=N\OCC([O-])=O)n1	training
0	86811-58-7	Fc1c(C(NC(Nc2ccc(Cl)c(Oc3c(Cl)cc(C(F)(F)F)cn3)c2)=O)=O)c(F)ccc1	training
0	867-81-2	CC([C@H](C(NCCC([O-])=O)=O)O)(CO)C	training
0	867-13-0	O=P(OCC)(OCC)CC(OCC)=O	training
0	86541-74-4	O=C([C@@H](N[C@@H]1C(=O)N(CC(O)=O)c2c(cccc2)CC1)CCc1ccccc1)OCC	training
0	86508-42-1	FC(C(C(C(C(C(C(C(F)(F)F)(F)F)(F)F)(F)F)(F)F)(F)F)(F)F)(C(C(F)(F)F)(F)F)F	training
0	86-50-0	COP(SC[n]1c(=O)c2c(cccc2)nn1)(OC)=S	training
0	864283-48-7	NC(CN(c1ccc(C#N)c(C(F)(F)F)c1)CC(F)(F)F)=O	training
0	86386-73-4	OC(c1c(F)cc(F)cc1)(C[n]1ncnc1)C[n]1ncnc1	training
1	863-61-6	CC(C)=CCC/C(/C)=C/CC/C(/C)=C/CC/C(/C)=C/CC1C(=O)c2c(cccc2)C(=O)C=1C	training
1	86347-15-1	CC(c1[nH]cnc1)c1c(C)c(C)ccc1	training
0	86-34-0	O=C1N(C)C(=O)CC1c1ccccc1	training
0	86329-79-5	Nc1nc(/C(/C(N[C@H]2[C@@H]3N(C(C([O-])=O)=C(CS3)CSc3sc(CC([O-])=O)c(C)n3)C2=O)=O)=N\OC)cs1	training
0	86-30-6	O=NN(c1ccccc1)c1ccccc1	training
0	86-29-3	N#CC(c1ccccc1)c1ccccc1	training
0	862243-29-6	O=C(c1c(-[n]2c3c(cc(c(c3)Cl)Nc3c(Cl)cc(F)cc3F)c(=O)c(C(O)=O)c2)cccc1)O	training
0	86197-47-9	Oc1c(O)cc(CCNCCCCCCNCCc2ccccc2)cc1	training
0	86-12-4	CN1CCC(N(c2ccccc2)Cc2sccc2)CC1	training
0	860-22-0	[O-]S(c1ccc2c(C(/C(/N2)=C2\Nc3c(C\2=O)cc(S([O-])(=O)=O)cc3)=O)c1)(=O)=O	training
0	86-00-0	O=[N+](c1c(-c2ccccc2)cccc1)[O-]	training
0	85-98-3	CCN(c1ccccc1)C(N(c1ccccc1)CC)=O	training
0	85976-54-1	CCCN1C[C@H](c2cc(O)ccc2)CCC1	training
0	859-18-7	O[C@H]1[C@@H](SC)O[C@H]([C@@H]([C@H](O)C)NC([C@H]2N(C)C[C@H](CCC)C2)=O)[C@H](O)[C@@H]1O	training
0	85-79-0	CCN(CCNC(c1c2c(cccc2)nc(OCCCC)c1)=O)CC	training
0	85-73-4	O=S(c1ccc(NC(c2c(C(O)=O)cccc2)=O)cc1)(Nc1sccn1)=O	training
0	85-70-1	O=C(COC(c1c(C(OCCCC)=O)cccc1)=O)OCCCC	training
0	85-69-8	O=C(c1c(C(OCC(CCCC)CC)=O)cccc1)OCCCC	training
0	85532-75-8	CC(N(C(c1nc(-c2c(Cl)cccc2)c2c(cccc2)c1)=O)C)CC	training
0	85468-01-5	O=C(C(NC(CCCCCCNC(N)=N)=O)O)NCCCCNCCCN	training
0	85-44-9	O=C1c2c(cccc2)C(=O)O1	training
0	85-43-8	O=C1C2C(CC=CC2)C(=O)O1	training
0	85-42-7	O=C1C2C(CCCC2)C(=O)O1	training
0	85-41-6	O=C1c2c(cccc2)C(=O)N1	training
0	85-40-5	O=C1C2C(CC=CC2)C(=O)N1	training
0	85371-64-8	CC(C(N/C(/Nc1ccncc1)=N\C#N)C)(C)C	training
0	85-36-9	O=C(Nc1c(I)cc(I)c(C(O)=O)c1I)C	training
0	85-34-7	Clc1c(Cl)ccc(Cl)c1CC(O)=O	training
0	853-23-6	CC(O[C@@H]1CC2=CC[C@@H]3[C@@H]([C@@]2(C)CC1)CC[C@@]1(C)[C@H]3CCC1=O)=O	training
0	85264-33-1	Cc1[n](CO)nc(C)c1	training
0	85181-40-4	CN1[C@H]2CC(OC(c3cc(C)cc(C)c3)=O)C[C@@H]1CC2	training
0	85100-77-2	CN1CN(CCCC)C=C1	training
0	85-01-8	c1ccc2c(ccc3c2cccc3)c1	training
1	850140-15-7	COc1c(CCN)cc(OC)c(SCCC)c1	training
0	84-97-9	CN1CCN(CCCN2c3c(cccc3)Sc3c2cccc3)CC1	training
0	848-53-3	Clc1ccc(C(N2CCN(C)CCC2)c2ccccc2)cc1	training
0	84852-15-3	Oc1ccc(CCCCCCC(C)C)cc1	training
1	84-80-0	CC(CCC[C@H](CCC[C@H](CCC/C(/C)=C/CC1C(=O)c2c(cccc2)C(=O)C=1C)C)C)C	training
1	84-79-7	CC(C)=CCC1C(=O)c2ccccc2C(=O)C=1O	training
0	84-77-5	O=C(c1c(C(OCCCCCCCCCC)=O)cccc1)OCCCCCCCCCC	training
0	84-76-4	O=C(c1c(C(OCCCCCCCCC)=O)cccc1)OCCCCCCCCC	training
0	84-74-2	O=C(c1c(C(OCCCC)=O)cccc1)OCCCC	training
0	84-69-5	CC(COC(c1c(C(OCC(C)C)=O)cccc1)=O)C	training
0	84-66-2	O=C(c1c(C(OCC)=O)cccc1)OCC	training
0	84-65-1	O=C1c2c(cccc2)C(=O)c2c1cccc2	training
0	846-50-4	Clc1cc2C(c3ccccc3)=NC(C(N(C)c2cc1)=O)O	training
0	846-49-1	Clc1c(C2c3c(ccc(c3)Cl)NC(=O)C(O)N=2)cccc1	training
0	84-62-8	O=C(c1c(C(Oc2ccccc2)=O)cccc1)Oc1ccccc1	training
0	84-61-7	O=C(c1c(C(OC2CCCCC2)=O)cccc1)OC1CCCCC1	training
0	84611-23-4	O=C1C(NC(CSCC(O)=O)=O)CCS1	training
1	84-54-8	Cc1cc2c(C(c3c(C2=O)cccc3)=O)cc1	training
1	84-51-5	CCc1cc2c(C(c3c(C2=O)cccc3)=O)cc1	training
0	84485-00-7	CN(C(C1(c2ccc(Cl)cc2)CCC1)CC(C)C)C	training
0	844-26-8	Oc1c(Cl)cc(Cl)cc1S(c1c(O)c(Cl)cc(Cl)c1)=O	training
0	84371-65-3	CN(c1ccc([C@@H]2C3[C@@H](CCC4C=3CCC(=O)C=4)[C@@H]3CC[C@](C#CC)(O)[C@@]3(C)C2)cc1)C	training
0	84370-95-6	Clc1c(N)cc(OC)c(C(NC2CCN(Cc3ccccc3)CC2)=O)c1	training
0	84366-81-4	Cc1c(C)cc2c(nc3c([n]2C[C@@H]([C@@H]([C@@H](COP(OP(OC[C@@H]2[C@@H](O)[C@@H](O)[C@H]([n]4c5c(c(ncn5)N)nc4)O2)([O-])=O)([O-])=O)O)O)O)nc(=O)[nH]c3=O)c1	training
0	843-55-0	Oc1ccc(C2(c3ccc(O)cc3)CCCCC2)cc1	training
1	84243-58-3	O=C1NN=C(c2ccc(-[n]3cncc3)cc2)CC1	training
0	84225-95-6	CCN1[C@H](CNC(c2c(OC)c(Cl)cc(Cl)c2O)=O)CCC1	training
0	841-73-6	O=C1N(C2CCCCC2)C(=O)NC(=O)C1CCCC	training
0	84-17-3	Oc1ccc(/C(/C(/c2ccc(O)cc2)=C/C)=C/C)cc1	training
0	84-16-2	Oc1ccc([C@H]([C@H](c2ccc(O)cc2)CC)CC)cc1	training
1	84-12-8	O=C1C(=O)c2c(cccn2)-c2c1nccc2	training
0	84088-42-6	CN(C(c1c(=O)[n](C)c2c(cccc2)c1O)=O)c1ccccc1	training
1	84-02-6	CN1CCN(CCCN2c3c(ccc(c3)Cl)Sc3c2cccc3)CC1	training
0	839-90-7	OCC[n]1c(=O)[n](CCO)c(=O)[n](CCO)c1=O	training
0	83919-23-7	ClCC([C@@]1([C@]2(C[C@@H]([C@]3([C@H]([C@@H]2C[C@H]1C)CCC1[C@@]3(C=CC(C=1)=O)C)Cl)O)C)OC(c1occc1)=O)=O	training
0	83915-83-7	OC([C@H]1N(C([C@@H](N[C@H](C(O)=O)CCc2ccccc2)CCCCN)=O)CCC1)=O	training
0	83905-01-5	CN([C@@H]1[C@@H](O)[C@H](OC2[C@@](O)(C)C[C@@H](C)CN(C)[C@H](C)[C@@H](O)[C@@](O)(C)C(CC)OC(=O)[C@H](C)[C@@H](O[C@@H]3O[C@@H](C)[C@H](O)[C@@](OC)(C)C3)[C@@H]2C)O[C@H](C)C1)C	training
0	838-85-7	OP(Oc1ccccc1)(Oc1ccccc1)=O	training
0	83881-52-1	O=C(COCCN1CCN(C(c2ccccc2)c2ccc(Cl)cc2)CC1)O	training
0	83-67-0	C[n]1c2c([nH]c([n](C)c2nc1)=O)=O	training
0	83-66-9	COc1c([N+]([O-])=O)c(C)c([N+]([O-])=O)cc1C(C)(C)C	training
0	83519-04-4	C[N+](CCOP(OCC(CSCCCCCCCCCCCCCCCC)COC)([O-])=O)(C)C	training
0	835-11-0	O=C(c1c(O)cccc1)c1c(O)cccc1	training
0	83480-29-9	O[C@@H]1[C@@H](O)[C@H](O)[C@](CO)(O)C[C@@H]1NC(CO)CO	training
0	83471-41-4	Cc1c(NC(CN2CCCCCC2)=O)c(C)ccc1	training
0	83-46-5	CC([C@@H](CC[C@H]([C@@H]1[C@]2(CC[C@@H]3[C@]4(C)C(C[C@H](CC4)O)=CC[C@H]3[C@@H]2CC1)C)C)CC)C	training
0	83435-67-0	O=C([C@@H](N[C@H](C(N(C1Cc2c(cccc2)C1)CC(O)=O)=O)C)CCc1ccccc1)OCC	training
0	83-43-2	OCC([C@@]1([C@]2(C[C@@H]([C@@H]3[C@]4(C)C(=CC(C=C4)=O)[C@@H](C)C[C@H]3[C@@H]2CC1)O)C)O)=O	training
0	834-28-6	NC(N)=NC(NCCc1ccccc1)=N	training
0	83-42-1	Cc1c(Cl)cccc1[N+]([O-])=O	training
0	83-41-0	Cc1c([N+]([O-])=O)cccc1C	training
0	83-40-9	OC(c1c(O)c(C)ccc1)=O	training
0	83-34-1	Cc1c2c(cccc2)[nH]c1	training
0	83314-01-6	O=C(/C=C1/C[C@@H]2O[C@H](C/1)C=CC(C)(C)[C@@]1(O[C@@H](C/C(/[C@@H]1OC(/C=C/C=C/CCC)=O)=C\C(OC)=O)C[C@H]([C@H](O)C)OC(=O)C[C@H](O)C[C@@H]1C[C@@H](C(C)(C)[C@](O1)(O)C2)OC(C)=O)O)OC |c:10|	training
0	832-92-8	COc1c(OC)cc(CCN)cc1OC	training
1	83-28-3	CC(C/C(/O)=C1\C(c2c(C\1=O)cccc2)=O)C	training
0	83275-56-3	CN(CC(N1c2c(ccc(c2)NC(OCC)=O)CCc2c1cccc2)=O)C	training
1	83-26-1	CC(/C(/O)=C1\C(c2c(C\1=O)cccc2)=O)(C)C	training
0	831-82-3	Oc1ccc(Oc2ccccc2)cc1	training
0	831-59-4	O=S(c1cc(S([O-])(=O)=O)ccc1)([O-])=O	training
0	83105-70-8	O=C1N2[C@H](C(S(=O)(=O)[C@@H]2C1)(C)C)C(OCOC([C@H]1C(C)(C)S[C@H]2N1C([C@H]2NC([C@@H](c1ccccc1)N)=O)=O)=O)=O	training
0	830-89-7	S=C1N(CC=C)C(=O)C(CC(C)C)N1	training
0	83-05-6	Clc1ccc(C(c2ccc(Cl)cc2)C(O)=O)cc1	training
0	83055-99-6	O=C(NS(Cc1c(C(OC)=O)cccc1)(=O)=O)Nc1nc(OC)cc(OC)n1	training
0	83016-70-0	CN(CCOCCN(CCO)C)C	training
0	82-99-5	CCN(CCSC(C(c1ccccc1)c1ccccc1)=O)CC	training
0	829-74-3	Oc1c(O)cc([C@H]([C@@H](N)C)O)cc1	training
0	82956-11-4	N=C(Nc1ccc(C(Oc2cc3c(cc(C(N)=N)cc3)cc2)=O)cc1)N	training
0	82834-16-0	O=C([C@@H](N[C@H](C(N1[C@@H]2[C@@H](CCCC2)C[C@H]1C(O)=O)=O)C)CCC)OCC	training
0	828-26-2	CC1(SC(C)(C)SC(C)(C)S1)C	training
0	828-00-2	O=C(OC1OC(C)OC(C)C1)C	training
0	827-95-2	O=[N+](c1cccc(C([O-])=O)c1)[O-]	training
0	827-61-2	CC(OC1C2CCN(CC2)C1)=O	training
0	827-21-4	Cc1c(S([O-])(=O)=O)ccc(C)c1	training
0	827-19-0	Cc1c(S([O-])(=O)=O)cc(C)cc1	training
0	82691-32-5	Ic1ccc(CC(NC(C)C)C)cc1	training
0	82-68-8	Clc1c(Cl)c(Cl)c(Cl)c(Cl)c1[N+]([O-])=O	training
1	82-66-6	O=C1/C(=C(/C(c2ccccc2)c2ccccc2)\O)/C(=O)c2c1cccc2	training
0	826-62-0	O=C1C2C3C=CC(C2C(=O)O1)C3	training
0	82640-04-8	Oc1ccc(-c2c(C(c3ccc(OCCN4CCCCC4)cc3)=O)c3c(cc(cc3)O)s2)cc1	training
0	826-36-8	O=C1CC(C)(C)NC(C)(C)C1	training
0	825-90-1	Oc1ccc(S([O-])(=O)=O)cc1	training
1	82586-55-8	O=C([C@@H](N[C@H](C(N1[C@H](C(O)=O)Cc2c(cccc2)C1)=O)C)CCc1ccccc1)OCC	training
1	82586-52-5	O=C([C@@H](N[C@H](C(N1[C@H](C(O)=O)Cc2c(cc(c(c2)OC)OC)C1)=O)C)CCc1ccccc1)OCC	training
0	825643-57-0	FC(c1cc(C(F)(F)F)cc(C(C(N(c2c(-c3c(C)cc(F)cc3)cc(N3[C@H](CO)[C@H](O)CC3)nc2)C)=O)(C)C)c1)(F)F	training
1	82558-50-7	CCC(c1noc(NC(c2c(OC)cccc2OC)=O)c1)(CC)C	training
0	82547-58-8	Nc1nc(/C(/C(N[C@H]2[C@@H]3N(C(C(O)=O)=C(CS3)C[n]3nnc(C)n3)C2=O)=O)=N\OC)cs1	training
0	824-78-2	[O-][N+]([O-])=C1C=CC(=O)C=C1	training
0	824-72-6	ClP(c1ccccc1)(Cl)=O	training
0	824-39-5	[O-][N+]([O-])=C1C(=O)C=CC=C1	training
0	82419-36-1	CN1CCN(c2c3c4[n](C(CO3)C)cc(C(O)=O)c(=O)c4cc2F)CC1	training
0	82410-32-0	OCC(OC[n]1c2[nH]c(nc(=O)c2nc1)N)CO	training
1	823-40-5	Nc1c(C)c(N)ccc1	training
1	82-28-0	O=C1c2ccc(c(N)c2C(=O)c2c1cccc2)C	training
0	82248-59-7	Cc1c(O[C@@H](c2ccccc2)CCNC)cccc1	training
0	822-36-6	Cc1[nH]cnc1	training
0	822-06-0	O=C=NCCCCCCN=C=O	training
1	82186-77-4	CCCCN(CC(c1c2-c3c(/C(=C\c4ccc(Cl)cc4)/c2cc(Cl)c1)cc(Cl)cc3)O)CCCC	training
0	82168-26-1	Clc1ccc(OCC(OCCNC23CC4CC(CC(C4)C2)C3)=O)cc1	training
0	82159-09-9	OC(CN1C(=S)S/C(=C/C(/C)=C/c2ccccc2)/C1=O)=O	training
0	821-06-7	BrC/C=C/CBr	training
0	82097-50-5	Cc1nc(OC)nc(NC(NS(c2c(OCCCl)cccc2)(=O)=O)=O)n1	training
0	82034-46-6	O=C([C@@]1([C@]2(C[C@@H]([C@@H]3[C@]4(C)C(=CC(C=C4)=O)CC[C@H]3[C@@H]2CC1)O)C)OC(OCC)=O)OCCl	training
1	82-02-0	COc1c2c(occ2)c(OC)c2oc(cc(=O)c12)C	training
0	81-88-9	O=C(c1c(-c2c3c(cc(N(CC)CC)cc3)[o+]c3c2ccc(N(CC)CC)c3)cccc1)O	training
0	818-72-4	C#CC(CCCCC)O	training
0	81872-10-8	O=C(N1[C@H](C(O)=O)C[C@H](Sc2ccccc2)C1)[C@H](CSC(c1ccccc1)=O)C	training
0	818-61-1	C=CC(OCCO)=O	training
1	81-84-5	O=C1c2c3c(ccc2)cccc3C(=O)O1	training
1	81-83-4	O=c1c2c3c(ccc2)cccc3c(=O)[nH]1	training
0	81-82-3	Clc1ccc(C(c2c(=O)oc3c(cccc3)c2O)CC(C)=O)cc1	training
0	81-81-2	CC(CC(c1ccccc1)c1c(=O)oc2c(cccc2)c1O)=O	training
0	81801-12-9	O=C(N1CCOCC1)NCCNCC(COc1ccc(O)cc1)O	training
0	81732-46-9	O=C(N(C)C)Oc1cc(OC(N(C)C)=O)cc(C(CNC(C)(C)C)O)c1	training
1	81-64-1	O=C1c2c(ccc(O)c2C(=O)c2c1cccc2)O	training
1	81-54-9	O=C1c2c(cc(c(O)c2C(=O)c2c1cccc2)O)O	training
0	815-17-8	CC(C(C(O)=O)=O)(C)C	training
1	81-49-2	O=C1c2c(c(cc(Br)c2C(=O)c2c1cccc2)Br)N	training
0	81409-90-7	CCNC(N(C([C@H]1CN(CC=C)[C@H]2[C@@H](c3c4c([nH]cc4C2)ccc3)C1)=O)CCCN(C)C)=O	training
0	813-78-5	O=P(OC)(OC)O	training
0	81335-77-5	CC1(C(C)C)C(=O)N=C(c2c(C(O)=O)cc(CC)cn2)N1	training
0	81335-37-7	CC1(C(C)C)C(=O)N=C(c2c(C(O)=O)cc3c(cccc3)n2)N1	training
0	81334-34-1	CC1(C(C)C)C(=O)N=C(c2c(C(O)=O)cccn2)N1	training
0	81-27-6	O=C(c1cc2c(c(c3c(O[C@H]4[C@H](O)[C@@H](O)[C@H](O)[C@@H](CO)O4)cccc3c2-c2c3cc(C(O)=O)cc(O)c3c(O)c3c2cccc3O[C@H]2[C@H](O)[C@@H](O)[C@H](O)[C@@H](CO)O2)O)c(O)c1)O	training
0	81-20-9	Cc1c([N+]([O-])=O)c(C)ccc1	training
0	81167-16-0	CC[n]1c(CC2Oc3c(cccc3)OC2)ncc1	training
1	81-16-3	O=S(c1c2c(cccc2)ccc1N)(O)=O	training
0	81161-17-3	CC(NCC(COc1ccc(CCC(OC)=O)cc1)O)C	training
0	81-15-2	O=[N+](c1c(C(C)(C)C)c([N+]([O-])=O)c(C)c([N+]([O-])=O)c1C)[O-]	training
0	81-14-1	O=[N+](c1c(C(C)(C)C)c([N+]([O-])=O)c(C)c(C(C)=O)c1C)[O-]	training
0	81131-70-6	[O-]C(C[C@@H](C[C@@H](CC[C@@H]1[C@@H]2C(=C[C@H](C[C@@H]2OC([C@H](CC)C)=O)O)C=C[C@@H]1C)O)O)=O	training
0	81-13-0	CC([C@H](C(NCCCO)=O)O)(CO)C	training
0	81129-83-1	O=C([C@@H]1C(C)(C)C1)N/C(/C([O-])=O)=C/CCCCSC[C@@H](C(O)=O)N	training
0	81110-73-8	CC(SC[C@H](C(NCC(OCc1ccccc1)=O)=O)Cc1ccccc1)=O	training
0	81103-11-9	CN([C@@H]1[C@@H](O)[C@H](OC2[C@@](OC)(C)C[C@@H](C)C(=O)[C@H](C)[C@@H](O)[C@@](O)(C)[C@@H](CC)OC(=O)[C@H](C)[C@@H](O[C@@H]3O[C@@H](C)[C@H](O)[C@@](OC)(C)C3)C2C)O[C@H](C)C1)C	training
0	80-92-2	CC([C@@H]1[C@]2(CC[C@@H]3[C@]4(C)[C@@H](C[C@H](CC4)O)CC[C@H]3[C@@H]2CC1)C)O	training
0	80879-63-6	O=C(c1ccc(OCCN2[C@H](CO)[C@@H](O)[C@H](O)[C@@H](O)C2)cc1)OCC	training
0	808-48-0	CC(C(OCC([C@@H]1[C@]2(C)[C@H]([C@H]3[C@H](CC2)[C@]2(C)C(=CC(CC2)=O)CC3)CC1)=O)=O)(C)C	training
0	80844-07-1	CCOc1ccc(C(COCc2cccc(Oc3ccccc3)c2)(C)C)cc1	training
1	80809-81-0	O=C1C(CCCCC#CCCCC#CCO)=C(C)C(=O)C(C)=C1C	training
0	8067-24-1	CN1[C@H]2[C@@H](c3c4c([nH]cc4C2)ccc3)C[C@@H](C(N[C@@]2(C(C)C)C(=O)N3[C@@H](C(C)C)C(N4[C@H]([C@]3(O)O2)CCC4)=O)=O)C1	training
0	80-62-6	C=C(C(OC)=O)C	training
0	80573-04-2	OC(c1c(O)ccc(/N=N/c2ccc(C(NCCC(O)=O)=O)cc2)c1)=O	training
0	80-54-6	CC(c1ccc(CC(C=O)C)cc1)(C)C	training
0	80-53-5	CC1(CCC(C(O)(C)C)CC1)O	training
0	80-52-4	CC1(CCC(C(N)(C)C)CC1)N	training
0	80-50-2	C[N+]1([C@H]2CC[C@@H]1C[C@H](OC(C(CCC)CCC)=O)C2)C	training
0	80-46-6	Oc1ccc(C(CC)(C)C)cc1	training
0	80443-63-6	CC(C1(OC1)CCc1ccc(Cl)cc1)(C)C	training
0	80-38-6	Clc1ccc(OS(c2ccccc2)(=O)=O)cc1	training
0	80370-57-6	Nc1nc(/C(/C(N[C@H]2[C@@H]3N(C(C(O)=O)=C(CS3)CSC(c3occc3)=O)C2=O)=O)=N\OC)cs1	training
0	80-35-3	O=S(c1ccc(N)cc1)(Nc1nnc(OC)cc1)=O	training
0	80-32-0	O=S(c1ccc(N)cc1)(Nc1nnc(Cl)cc1)=O	training
0	80-30-8	O=S(c1ccc(C)cc1)(NC1CCCCC1)=O	training
0	80-27-3	CCC(OC(C1CCC(C)=CC1)(C)C)=O	training
0	80-26-2	CC(OC(C1CCC(C)=CC1)(C)C)=O	training
0	8025-81-8	CN([C@@H]1[C@@H](C)O[C@H](OC2[C@H](C)C[C@H](CC=O)C(O[C@H]3[C@H](O)[C@@H](N(C)C)[C@H](O[C@@H]4O[C@@H](C)[C@H](O)[C@@](O)(C)C4)[C@@H](C)O3)[C@@H](OC)[C@H](O)CC(=O)O[C@H](C)CC=CC=C2)CC1)C |c:56,t:54|	training
0	80214-83-1	CN([C@@H]1[C@@H](O)[C@H](OC2[C@@](O)(C)C[C@@H](C)/C(=N\OCOCCOC)/[C@H](C)[C@@H](O)[C@@](O)(C)[C@@H](CC)OC(=O)[C@H](C)[C@@H](O[C@@H]3O[C@@H](C)[C@H](O)[C@@](OC)(C)C3)[C@@H]2C)O[C@H](C)C1)C	training
0	80-15-9	OOC(c1ccccc1)(C)C	training
0	80-13-7	O=S(c1ccc(C(O)=O)cc1)(N(Cl)Cl)=O	training
0	80125-14-0	CCN1[C@H](CNC(c2c(OC)c(Br)ccc2OC)=O)CCC1	training
0	80-09-1	Oc1ccc(S(c2ccc(O)cc2)(=O)=O)cc1	training
0	80-04-6	OC1CCC(C(C2CCC(O)CC2)(C)C)CC1	training
1	8003-22-3	O=C1C(c2nc3c(cccc3)cc2)C(=O)c2c1cccc2	training
0	800-22-6	CCN(CCC(N1c2c(ccc(c2)Cl)Sc2c1cccc2)=O)CC	training
0	8001-35-2	ClC1(C2(C(C(CCl)(CCl)C1(C(C2Cl)Cl)Cl)=C)Cl)Cl	training
0	80-00-2	O=S(c1ccccc1)(c1ccc(Cl)cc1)=O	training
0	79983-71-4	OC(c1c(Cl)cc(Cl)cc1)(C[n]1ncnc1)CCCC	training
0	79-97-0	Cc1c(O)ccc(C(c2cc(C)c(O)cc2)(C)C)c1	training
0	79-95-8	Clc1c(O)c(Cl)cc(C(c2cc(Cl)c(O)c(Cl)c2)(C)C)c1	training
0	79944-58-4	c1cc2c(OC(C3NCCN=3)CO2)cc1	training
0	79902-63-9	CC(C(O[C@@H]1[C@H]2C(C=C[C@@H]([C@@H]2CC[C@H]2OC(=O)C[C@H](O)C2)C)=C[C@H](C)C1)=O)(CC)C	training
0	79-81-2	CC1CCCC(C)(C)C=1/C=C/C(/C)=C/C=C/C(/C)=C/COC(CCCCCCCCCCCCCCC)=O	training
0	79794-75-5	Clc1ccc2c(CCc3c(C2=C2CCN(C(OCC)=O)CC2)nccc3)c1	training
0	79-69-6	CC1C(C)(C)C(/C=C/C(C)=O)C(C)=CC1	training
0	79660-72-3	CN1CCN(c2c(F)cc3c(c(C(O)=O)c[n](CCF)c3c2F)=O)CC1	training
1	79622-59-6	[O-][N+](c1c(Nc2c(Cl)cc(C(F)(F)F)cn2)c([N+]([O-])=O)c(Cl)c(C(F)(F)F)c1)=O	training
0	79559-97-0	Clc1c(Cl)cc([C@H]2c3c(cccc3)[C@@H](NC)CC2)cc1	training
0	79558-09-1	Oc1c(CCC)c(OCCCOc2ccc(OCC(O)=O)cc2)ccc1C(C)=O	training
0	79547-78-7	Fc1ccc([C@@]2(C#N)CC[C@H](N3C[C@@H](C)[C@@](C(O)=O)(c4ccccc4)CC3)CC2)cc1	training
0	79538-32-2	Cl/C(/C(F)(F)F)=C\C1C(C)(C)C1C(OCc1c(F)c(F)c(C)c(F)c1F)=O	training
0	795-38-0	COc1c2c3[C@@]45[C@H]([C@H](N(CC4)C)Cc3cc1)CC[C@@H](O)[C@@H]5O2	training
0	79-46-9	CC([N+]([O-])=O)C	training
0	79467-22-4	NCc1c(Sc2c(CO)cccc2)cccc1	training
0	79-44-7	CN(C(Cl)=O)C	training
0	79416-27-6	O=C(CCC(OC)=O)CN	training
0	79-40-3	NC(C(N)=S)=S	training
0	79-36-7	ClC(C(Cl)=O)Cl	training
0	79350-37-1	Nc1nc(/C(/C(N[C@H]2[C@@H]3N(C(C(O)=O)=C(CS3)C=C)C2=O)=O)=N\OCC(O)=O)cs1	training
0	79-34-5	ClC(C(Cl)Cl)Cl	training
0	79-31-2	CC(C(O)=O)C	training
0	79307-93-0	Clc1ccc(Cc2c3c(cccc3)c(=O)[n](C3CCN(C)CCC3)n2)cc1	training
0	79-29-8	CC(C(C)C)C	training
0	79278-88-9	CCC(N(C1CCN(CCc2sccc2)CC1)c1ccccc1)=O	training
0	79277-27-3	O=S(c1c(C(OC)=O)scc1)(NC(Nc1nc(OC)nc(C)n1)=O)=O	training
0	79-24-3	[O-][N+](CC)=O	training
0	79241-46-6	O=C([C@H](Oc1ccc(Oc2ncc(C(F)(F)F)cc2)cc1)C)OCCCC	training
0	79-22-1	ClC(OC)=O	training
0	79-21-0	CC(OO)=O	training
0	79-20-9	CC(OC)=O	training
1	79-19-6	NC(NN)=S	training
0	79-16-3	CC(NC)=O	training
0	791-28-6	O=P(c1ccccc1)(c1ccccc1)c1ccccc1	training
0	79-10-7	C=CC(O)=O	training
0	79098-20-7	Clc1ccc(CCCCC)cc1	training
1	79069-94-6	C(c1ccccc1)CNc1scc(-c2ccccc2)n1	training
0	79-06-1	C=CC(N)=O	training
0	79-04-9	ClCC(Cl)=O	training
0	79-01-6	ClC=C(Cl)Cl	training
0	79-00-5	ClCC(Cl)Cl	training
0	78995-18-3	CCC(N(c1ccccc1)[C@H]1[C@@H](C)CN(CCc2ccccc2)CC1)=O	training
0	78995-09-2	CCC(N(c1ccccc1)[C@@H]1[C@@H](C)CN(CCc2ccccc2)CC1)=O	training
0	78967-07-4	O=C(Cc1c(-c2ccc(OC)cc2)c(-c2ccc(OC)cc2)no1)O	training
0	78-96-6	CC(CN)O	training
0	78-95-5	CC(CCl)=O	training
0	78-94-4	C=CC(C)=O	training
0	78-93-3	CC(CC)=O	training
0	78919-13-8	O[C@H]1C(/C=C/[C@H](C(CC#CC)C)O)[C@@H]2[C@@H](C/C(/C2)=C/CCCC(O)=O)C1	training
0	789-02-6	Clc1c(C(C(Cl)(Cl)Cl)c2ccc(Cl)cc2)cccc1	training
0	78-90-0	CC(CN)N	training
0	78-87-5	CC(CCl)Cl	training
0	78-86-4	CC(CC)Cl	training
0	78-83-1	CC(CO)C	training
0	78-82-0	CC(C#N)C	training
0	78-76-2	BrC(CC)C	training
0	78761-38-3	CCC(OC/C=C/c1ccccc1)=O	training
0	78755-81-4	O=C(c1c2CN(C(c3c(-[n]2cn1)ccc(F)c3)=O)C)OCC	training
0	78712-43-3	O=C(/C=C/c1ccc(C[n]2cncc2)cc1)O	training
0	78-69-3	CCC(CCCC(C)C)(O)C	training
0	78-67-1	N#CC(/N=N/C(C#N)(C)C)(C)C	training
0	78649-41-9	Ic1c(N(C(CO)=O)C)c(I)c(C(NCC(CO)O)=O)c(I)c1C(NCC(CO)O)=O	training
0	78-63-7	CC(OOC(CCC(OOC(C)(C)C)(C)C)(C)C)(C)C	training
0	78613-35-1	C[C@@H]1O[C@H](C)CN(CC(Cc2ccc(C(CC)(C)C)cc2)C)C1	training
0	78-59-1	O=C1CC(C)(C)CC(C)=C1	training
0	78590-17-7	[O-]S(O[C@@H]1CC2=CC[C@@H]3[C@@H]([C@@]2(C)CC1)CC[C@@]1(C)[C@H]3CCC1=O)(=O)=O	training
0	78587-05-0	Clc1ccc([C@H]2[C@H](C)N(C(NC3CCCCC3)=O)C(=O)S2)cc1	training
0	785-30-8	O=C(c1ccc(N)cc1)Nc1ccc(N)cc1	training
0	78-51-3	CCCCOCCOP(OCCOCCCC)(OCCOCCCC)=O	training
0	78491-02-8	OCN1C(N(C(NCO)=O)CO)C(=O)N(CO)C1=O	training
0	78-48-8	CCCCSP(SCCCC)(SCCCC)=O	training
0	78473-71-9	Oc1cc(C[C@@H]2[C@@H](Cc3cccc(O)c3)COC2=O)ccc1	training
0	78-44-4	O=C(OCC(CCC)(COC(N)=O)C)NC(C)C	training
0	78439-06-2	O=C(C(O/N=C(/C(N[C@H]1[C@@H]2N(C(C([O-])=O)=C(CS2)C[n+]2ccccc2)C1=O)=O)\c1nc(N)sc1)(C)C)O	training
0	78415-72-2	N#Cc1c(=O)[nH]c(C)c(-c2ccncc2)c1	training
1	78-40-0	CCOP(OCC)(OCC)=O	training
0	78-38-6	O=P(OCC)(OCC)CC	training
0	78-37-5	CC(C)=CCCC(OC(/C=C/c1ccccc1)=O)(C=C)C	training
0	78-35-3	O=C(C(C)C)OC(C=C)(CCC=C(C)C)C	training
1	78-30-8	Cc1c(OP(Oc2c(C)cccc2)(Oc2c(C)cccc2)=O)cccc1	training
0	78-27-3	C#CC1(CCCCC1)O	training
0	78266-06-5	Cc1c(NC(CN(CC(O)=O)CC(O)=O)=O)c(C)c(Br)c(C)c1	training
0	78218-09-4	O=C(c1ccc(OCC[n]2cncc2)cc1)O	training
1	781-73-7	CC(c1cc2c(-c3c(C2)cccc3)cc1)=O	training
0	78-11-5	O=[N+](OCC(CO[N+]([O-])=O)(CO[N+]([O-])=O)CO[N+]([O-])=O)[O-]	training
0	78110-38-0	Nc1scc(/C(/C(N[C@H]2[C@H](C)N(S(O)(=O)=O)C2=O)=O)=N\OC(C(O)=O)(C)C)n1	training
0	77-99-6	CCC(CO)(CO)CO	training
0	7795-95-1	ClS(CCCCCCCC)(=O)=O	training
0	77-93-0	OC(C(OCC)=O)(CC(OCC)=O)CC(OCC)=O	training
0	77-92-9	OC(CC(C(O)=O)(CC(O)=O)O)=O	training
0	77-90-7	CCCCOC(CC(C(OCCCC)=O)(OC(C)=O)CC(OCCCC)=O)=O	training
0	77-89-4	O=C(OC(C(OCC)=O)(CC(OCC)=O)CC(OCC)=O)C	training
0	77883-43-3	COc1c(OC)cc2c(nc(N3CCN(C(C4Oc5c(cccc5)OC4)=O)CC3)nc2N)c1	training
0	7786-34-7	O=P(O/C(/C)=C/C(OC)=O)(OC)OC	training
0	7785-70-8	CC1([C@@H]2C[C@H]1CC=C2C)C	training
0	7785-33-3	CC(C)=CCC/C(/C)=C/COC(/C(/C)=C/C)=O	training
0	7785-26-4	CC1([C@H]2C[C@@H]1CC=C2C)C	training
0	77-85-0	CC(CO)(CO)CO	training
0	77-83-8	CCOC(C1C(c2ccccc2)(C)O1)=O	training
0	7779-65-9	CC(CCOC(/C=C/c1ccccc1)=O)C	training
0	7779-31-9	O=C(C(C)=C)OC1CC(C)(C)CC(C)C1	training
0	7779-27-3	CCN1CN(CC)CN(CC)C1	training
0	77-76-9	CC(OC)(OC)C	training
0	77-75-8	C#CC(CC)(O)C	training
0	77-73-6	C1CC2C3CC(C2C=1)C=C3	training
0	77732-09-3	O=C1N(N(c2c(C)cccc2C)C(COC)=O)CCO1	training
0	777-11-7	Clc1c(Cl)cc(Cl)c(OCC#CI)c1	training
0	77-67-8	CC1(C(=O)NC(=O)C1)CC	training
0	77671-31-9	O=C(c1ccc(SC)cc1)c1c(C)[nH]c(=O)[nH]1	training
0	77-65-6	CCC(C(NC(N)=O)=O)(CC)Br	training
0	7756-96-9	Nc1c(C(OCCCC)=O)cccc1	training
0	7753-60-8	CC(OCC([C@@]1([C@]2(C)[C@H]([C@H]3C(=CC2)[C@]2(C)C(=CC(CC2)=O)CC3)CC1)O)=O)=O	training
0	77-53-2	C[C@H]1[C@@]23CC[C@](O)(C)[C@@H](C(C)(C)[C@@H]2CC1)C3	training
1	775304-57-9	O=C(c1cc(-c2noc(-c3c(F)cccc3)n2)ccc1)O	training
0	77501-90-7	Clc1c(Oc2ccc([N+]([O-])=O)c(C(OCC(OCC)=O)=O)c2)ccc(C(F)(F)F)c1	training
0	77501-63-4	Clc1c(Oc2ccc([N+]([O-])=O)c(C(OC(C(OCC)=O)C)=O)c2)ccc(C(F)(F)F)c1	training
0	77-49-6	[O-][N+](C(CO)(CO)C)=O	training
0	77-48-5	O=C1C(C)(C)N(Br)C(=O)N1Br	training
0	77-47-4	ClC1C(Cl)=C(Cl)C(Cl)(Cl)C=1Cl	training
0	7747-35-5	CCC12COCN1COC2	training
1	77469-98-8	COc1ccc(-c2[nH]c3c(ccc(C4C(C)CC(=O)NN=4)c3)n2)cc1	training
0	774-55-0	CC(c1cc2c(CCCC2)cc1)=O	training
0	77439-76-0	ClC1C(=O)OC(O)C=1C(Cl)Cl	training
0	77-41-8	CC1(c2ccccc2)C(=O)N(C)C(=O)C1	training
1	773-76-2	Oc1c2c(cccn2)c(Cl)cc1Cl	training
0	77-36-1	NS(c1c(Cl)ccc(C2(c3c(cccc3)C(=O)N2)O)c1)(=O)=O	training
0	77257-42-2	CC[N+](CC)(CC)CCOc1ccc(/C=C/c2ccccc2)cc1	training
0	77-23-6	CCN(CCOCCOC(C1(c2ccccc2)CCCC1)=O)CC	training
0	7722-44-3	C[C@@H](CCCCC(N[C@H](C(N[C@@H]([C@H](O)C)C(N[C@H](C(NC1C(=O)NC(CCN)C(=O)N[C@H](CC(C)C)C(=O)NC(CC(C)C)C(=O)N[C@@H](CCN)C(=O)N[C@@H](CCN)C(=O)NC([C@H](O)C)C(=O)NCC1)=O)CCN)=O)=O)CCN)=O)CC	training
0	77-21-4	CCC1(c2ccccc2)C(=O)NC(=O)CC1	training
0	77191-36-7	O=C1N(CC(Nc2c(C)cccc2C)=O)CCC1	training
0	77-19-0	CCN(CCOC(C1(C2CCCCC2)CCCCC1)=O)CC	training
0	77145-61-0	Clc1cccc(N2CCC(N)CC2)n1	training
1	77-09-8	Oc1ccc(C2(c3ccc(O)cc3)c3c(cccc3)C(=O)O2)cc1	training
0	77086-22-7	C[C@@]12c3c(cccc3)[C@@H](Cc3c1cccc3)N2	training
0	770-35-4	CC(COc1ccccc1)O	training
0	769-92-6	CC(c1ccc(N)cc1)(C)C	training
0	76963-41-2	CN(Cc1scc(CSCCN/C(/C[N+]([O-])=O)=N\C)n1)C	training
0	76-90-4	O=C(C(c1ccccc1)(c1ccccc1)O)OC1C[N+](C)(C)CCC1	training
0	76894-77-4	O=C(CC[n]1c(C)c(C[n]2cncc2)c2c1cccc2)O	training
0	7681-93-8	O=C([C@H]1[C@H]2O[C@@](C[C@H](C[C@H]3[C@@H](C=CC(O[C@@H](CC=CC=CC=CC=C[C@@H](C2)O[C@H]2[C@@H](O)[C@@H](N)[C@H](O)[C@@H](C)O2)C)=O)O3)O)(O)C[C@@H]1O)O |t:11,17,19,21,23|	training
0	7681-76-7	C[n]1c(COC(N)=O)ncc1[N+]([O-])=O	training
0	7681-67-6	CCC(c1ccc2c(N(c3c(S2)cccc3)CCCN(C)C)c1)=O	training
0	76-74-4	O=C1C(C(CCC)C)(CC)C(=O)NC(=O)N1	training
0	76738-62-0	OC(C(C)(C)C)C([n]1ncnc1)Cc1ccc(Cl)cc1	training
0	76-60-8	Brc1c(O)c(Br)c(C)c(C2(c3c(C)c(Br)c(O)c(Br)c3)c3c(cccc3)S(=O)(=O)O2)c1	training
0	7659-86-1	CCC(COC(CS)=O)CCCC	training
0	76-58-4	CCOc1c2c3[C@@]45[C@H]([C@H](N(CC4)C)Cc3cc1)C=C[C@H](O)[C@@H]5O2	training
1	76578-14-8	O=C(C(Oc1ccc(Oc2nc3c(cc(cc3)Cl)nc2)cc1)C)OCC	training
0	765-70-8	O=C1C(C)CCC1=O	training
0	76568-02-0	CS(c1c(=O)c2c(cc(cc2)F)[n](C)c1)=O	training
0	76541-72-5	Clc1ccc(C(P(OC)(OC)=O)OP(OC)(OC)=O)cc1	training
0	765-15-1	N#CSCCCCCCCCCCCC	training
0	765-12-8	C=COCCOCCOCCOC=C	training
0	765-09-3	BrCCCCCCCCCCCCC	training
0	764-99-8	C=COCCOCCOC=C	training
0	76-49-3	CC(O[C@H]1C2(C(C)(C)C(CC2)C1)C)=O	training
0	764-85-2	ClC(CCCCCCCC)=O	training
0	764-42-1	N#C/C=C/C#N	training
0	76-43-7	C[C@]1([C@]2(C[C@@H]([C@]3([C@H]([C@@H]2CC1)CCC1[C@@]3(CCC(C=1)=O)C)F)O)C)O	training
0	76420-72-9	OC([C@H]1N(C([C@@H](N[C@@H](C(O)=O)CCc2ccccc2)C)=O)CCC1)=O	training
0	76-39-1	[O-][N+](C(CO)(C)C)=O	training
0	76-38-0	ClC(C(OC)(F)F)Cl	training
0	763-69-9	CCOCCC(OCC)=O	training
0	76333-53-4	O=C(c1ccccc1)[C@H](N)C	training
0	762-75-4	CC(OC=O)(C)C	training
0	76-25-5	OCC([C@]12[C@]3(C[C@@H]([C@@]4([C@]5(C)C(=CC(C=C5)=O)CC[C@H]4[C@@H]3C[C@H]1OC(C)(C)O2)F)O)C)=O	training
0	76-22-2	CC1(C2(CCC1CC2=O)C)C	training
0	762-04-9	CCOP(OCC)O	training
0	76-20-0	O=S(C(S(CC)(=O)=O)(CC)C)(CC)=O	training
1	76180-96-6	Nc1[n](C)c2ccc3c(c2n1)cccn3	training
0	7617-74-5	NCCCOCCCCCCCCCCCC	training
0	76150-91-9	Clc1c(Oc2ccc(Oc3c(Cl)cc(Cl)cn3)cc2)ncc(Cl)c1	training
0	76-13-1	ClC(C(F)(Cl)Cl)(F)F	training
0	76-12-0	ClC(C(F)(Cl)Cl)(F)Cl	training
0	760-67-8	CCCCC(C(Cl)=O)CC	training
0	76-03-9	ClC(C(O)=O)(Cl)Cl	training
0	76-02-8	ClC(C(Cl)=O)(Cl)Cl	training
0	760-23-6	C=CC(CCl)Cl	training
0	76-01-7	ClC(C(Cl)(Cl)Cl)Cl	training
0	7601-55-0	COc1c2Oc3c(OC)cc4CC[N+]([C@@H](Cc5ccc(Oc6c(OC)c(OC)cc7CC[N+]([C@H](Cc(c2)cc1)c67)(C)C)cc5)c4c3)(C)C	training
0	759-94-4	CCCN(C(SCC)=O)CCC	training
0	75-98-9	CC(C(O)=O)(C)C	training
0	75-97-8	CC(C(C)=O)(C)C	training
0	759-73-9	NC(N(N=O)CC)=O	training
0	75-96-7	BrC(C(O)=O)(Br)Br	training
0	75963-52-9	Clc1ccc(CC2C(=O)N3C(SCC3)=NC2=O)cc1	training
1	75-95-6	BrC(C(Br)(Br)Br)Br	training
0	759437-26-8	O=S(c1c2c(nccc2)c(O)c(C(Nc2cc(S(O)(=O)=O)c(/C=C/c3c(S(O)(=O)=O)cc(NC(c4c(O)c5c(cccn5)c(S(O)(=O)=O)c4)=O)cc3)cc2)=O)c1)(O)=O	training
0	75899-68-2	CCCCCC(/C=C/C=O)O	training
0	75-89-8	FC(CO)(F)F	training
0	75-86-5	N#CC(O)(C)C	training
0	75-85-4	CC(CC)(O)C	training
0	75847-73-3	OC([C@H]1N(C([C@@H](N[C@H](C(OCC)=O)CCc2ccccc2)C)=O)CCC1)=O	training
0	75-83-2	CC(CC)(C)C	training
0	7581-97-7	CC(C(Cl)C)Cl	training
0	7575-23-7	SCCC(OCC(COC(CCS)=O)(COC(CCS)=O)COC(CCS)=O)=O	training
0	75-75-2	CS(O)(=O)=O	training
0	75747-14-7	NC(O[C@@H]1[C@@H](OC)C=CC=C(C)C(=O)NC2C(=O)C(=C(C(C=2)=O)NCC=C)C[C@@H](C)C[C@H](OC)[C@H](O)[C@@H](C)C=C1C)=O |c:9,t:39|	training
1	75706-12-6	Cc1c(C(Nc2ccc(C(F)(F)F)cc2)=O)cno1	training
1	75695-93-1	O=C(C1C(c2c3c(non3)ccc2)C(C(OC(C)C)=O)=C(C)NC=1C)OC	training
0	75-69-4	ClC(F)(Cl)Cl	training
0	756-79-6	CP(OC)(OC)=O	training
0	75-64-9	CC(N)(C)C	training
0	75-62-7	BrC(Cl)(Cl)Cl	training
0	7560-83-0	CN(C1CCCCC1)C1CCCCC1	training
0	7558-73-8	CCCN(CCc1c2c(cccc2)[nH]c1)CCC	training
0	75-55-8	CC1NC1	training
0	75530-68-6	CC1NC(C#N)=C(C(OC)=O)C(c2cc([N+]([O-])=O)ccc2)C=1C(OC(C)C)=O	training
0	75529-73-6	Fc1ccc(C(c2ccc(F)cc2)CCCN2CCN(C(NCC)=O)CC2)cc1	training
0	75-52-5	[O-][N+](C)=O	training
0	75498-96-3	[O-]C([C@@H](CSCC(N[C@]1([C@@H]2N(C(C(O)=O)=C(CS2)CSc2[n](C)nnn2)C1=O)OC)=O)N)=O	training
0	7549-37-3	COC(OC)/C=C(/CCC=C(C)C)\C	training
0	7549-33-9	COc1ccc(COC(CC)=O)cc1	training
0	754-91-6	FC(C(C(C(C(C(C(F)(F)F)(F)F)(F)F)(F)F)(F)F)(F)F)(C(S(N)(=O)=O)(F)F)F	training
0	75444-65-4	Fc1ccc(C(C2CCN(CCc3c(=O)[n]4c(cccc4)nc3C)CC2)=O)cc1	training
1	75438-57-2	COc1c(NC2NCCN=2)c(Cl)nc(C)n1	training
0	7540-51-4	CC(C)=CCC[C@@H](CCO)C	training
0	75359-31-8	CC(CC(CC(CC(COC(c1c(C(OCC(CC(CC(CC(C)C)C)C)C)=O)cccc1)=O)C)C)C)C	training
0	7534-94-3	C=C(C(O[C@H]1[C@]2(C(C)(C)[C@H](CC2)C1)C)=O)C	training
0	75-34-3	CC(Cl)Cl	training
0	75-33-2	CC(S)C	training
0	75330-75-5	C[C@H](C(O[C@@H]1[C@H]2C(C=C[C@@H]([C@@H]2CC[C@H]2OC(=O)C[C@H](O)C2)C)=C[C@H](C)C1)=O)CC	training
0	7529-22-8	[O-][N+]1(CCOCC1)C	training
0	75277-39-3	OCCN1CCN(CCS([O-])(=O)=O)CC1	training
0	75-27-4	BrC(Cl)Cl	training
0	75272-39-8	Clc1c(NC)cc(OC)c(C(N[C@@H]2[C@H](C)N(Cc3ccccc3)CC2)=O)c1	training
0	75-26-3	BrC(C)C	training
0	75-25-2	BrC(Br)Br	training
0	751-94-0	[O-]C(/C(/CCC=C(C)C)=C1\[C@H](C[C@@]2([C@]3(C)[C@H]([C@@]4([C@@H](CC3)[C@H](C)[C@H](O)CC4)C)[C@H](O)C[C@@H]\12)C)OC(C)=O)=O	training
0	75-15-0	S=C=S	training
0	75-12-7	NC=O	training
0	7512-17-6	OC1[C@H](NC(C)=O)[C@@H](O)[C@H](O)[C@@H](CO)O1	training
0	75-09-2	ClCCl	training
0	75-05-8	CC#N	training
0	74-97-5	BrCCl	training
0	74-96-4	BrCC	training
0	7492-70-8	O=C(OC(C(OCCCC)=O)C)CCC	training
0	7492-32-2	CC([N+](C(C)C)(CCC(c1ccccc1)(C(N)=O)c1ccccc1)C)C	training
0	7492-30-0	CCCCCC[C@H](C/C=C/CCCCCCCC([O-])=O)O	training
1	7492-29-7	Clc1cc2c(N(C(CN3C2c2c(cccc2)CC3)=O)C)cc1	training
0	7491-74-9	O=C1N(CC(N)=O)CCC1	training
0	749-02-0	Fc1ccc(C(CCCN2CCC3(N(c4ccccc4)CNC3=O)CC2)=O)cc1	training
0	74863-84-6	C[C@@H]1CCN(C([C@@H](NS(c2c3c(C[C@H](CN3)C)ccc2)(=O)=O)CCCNC(N)=N)=O)[C@@H](C(O)=O)C1	training
0	7481-89-2	Nc1cc[n]([C@@H]2O[C@H](CO)CC2)c(=O)n1	training
0	74-79-3	N[C@H](C(O)=O)CCCNC(N)=N	training
0	7473-98-5	O=C(C(O)(C)C)c1ccccc1	training
0	747-36-4	CCN(CCCC(Nc1c2c(cc(cc2)Cl)ncc1)C)CCO	training
0	74711-43-6	O=C(C(c1ccc2c(CC(c3c(S2)cccc3)=O)c1)C)O	training
0	74697-28-2	O=C(COc1c(Cl)c2oc(c(c(C)c2cc1)CCN(CC)CC)=O)OCC	training
0	745-65-3	O[C@H]1[C@H](C=C[C@H](CCCCC)O)[C@@H](CCCCCCC(O)=O)C(=O)C1	training
0	744-80-9	O=C1N(C(c2ccccc2)=O)C(=O)C(c2ccccc2)(CC)C(=O)N1	training
0	7446-81-3	[O-]C(C=C)=O	training
1	744-45-6	O=C(c1cc(C(Oc2ccccc2)=O)ccc1)Oc1ccccc1	training
0	74381-53-6	O=C([C@H]1N(C([C@@H](NC([C@@H](NC([C@H](NC([C@@H](NC([C@@H](NC([C@@H](NC([C@@H](NC([C@H]2NC(=O)CC2)=O)Cc2[nH]cnc2)=O)Cc2c3c(cccc3)[nH]c2)=O)CO)=O)Cc2ccc(O)cc2)=O)CC(C)C)=O)CC(C)C)=O)CCCNC(N)=N)=O)CCC1)NCC	training
0	74341-83-6	CC(Cc1cc2c(OCO2)cc1)NO	training
1	74-31-7	c1c(Nc2ccc(Nc3ccccc3)cc2)cccc1	training
0	742693-38-5	FC(c1c(Cl)c(C(N[C@@H](c2ccccc2)[C@H]2NCCCC2)=O)ccc1)(F)F	training
0	74258-86-9	O=C([C@H]1N(C([C@@H](CSC(C)=O)C)=O)CCC1)N[C@H](C(O)=O)Cc1ccccc1	training
0	7424-09-1	OC1[C@@H](O)[C@H]2OC(=O)[C@H]([C@H]2O)O1	training
0	7424-00-2	Clc1ccc(CC(C(O)=O)N)cc1	training
0	74223-64-6	Cc1nc(OC)nc(NC(NS(c2c(C(OC)=O)cccc2)(=O)=O)=O)n1	training
0	74222-97-2	O=C(NS(c1c(C(OC)=O)cccc1)(=O)=O)Nc1nc(C)cc(C)n1	training
0	742-20-1	NS(c1c(Cl)cc2NC(CC3CCCC3)NS(=O)(=O)c2c1)(=O)=O	training
0	74217-46-2	OC(C(NC)C)c1ccc(O)cc1	training
1	741-58-2	O=S(c1ccccc1)(NCCSP(OC(C)C)(OC(C)C)=S)=O	training
0	74135-10-7	[O-]S(O[C@@H]1[C@@H](OS([O-])=O)[C@H](OS([O-])=O)[C@@H](COS([O-])=O)O[C@@H]1O[C@]1([C@@H](OS([O-])=O)[C@H](OS([O-])=O)[C@@H](COS([O-])=O)O1)COS([O-])=O)=O	training
0	7413-36-7	O=[N+](c1ccc(C(CNC(C)C)O)cc1)[O-]	training
0	74-11-3	OC(c1ccc(Cl)cc1)=O	training
0	74051-80-2	CCC/C(/C1C(=O)CC(CC(SCC)C)CC1=O)=N\OCC	training
0	74050-98-9	Fc1ccc(C(C2CCN(CC[n]3c(=O)[nH]c4c(cccc4)c3=O)CC2)=O)cc1	training
0	7397-62-8	OCC(OCCCC)=O	training
0	73963-72-1	O=C1Nc2c(cc(OCCCCc3[n](C4CCCCC4)nnn3)cc2)CC1	training
0	738-70-5	Nc1c(Cc2cc(OC)c(OC)c(OC)c2)cnc(N)n1	training
0	7378-99-6	CN(CCCCCCCC)C	training
0	737-31-5	O=C(Nc1c(I)c(NC(C)=O)c(I)c(C([O-])=O)c1I)C	training
1	7364-25-2	O=c1c2c(cccc2)[nH][nH]1	training
1	73590-58-6	Cc1c(CS(c2nc3c(cc(OC)cc3)[nH]2)=O)ncc(C)c1OC	training
0	73573-88-3	C[C@H](C(O[C@@H]1[C@H]2C(C=C[C@@H]([C@@H]2CC[C@H]2OC(=O)C[C@H](O)C2)C)=CCC1)=O)CC	training
0	73-49-4	NS(c1c(Cl)cc2c(C(NC(CC)N2)=O)c1)(=O)=O	training
0	73-48-3	FC(c1c(S(N)(=O)=O)cc2c(NC(Cc3ccccc3)NS2(=O)=O)c1)(F)F	training
0	73367-80-3	O=C(CCCCCCCCCCCBr)O	training
1	7328-97-4	c1c(C(C(c2ccc(OCC3OC3)cc2)c2ccc(OCC3OC3)cc2)c2ccc(OCC3OC3)cc2)ccc(OCC2OC2)c1	training
0	73231-34-2	O=S(c1ccc([C@H]([C@H](NC(C(Cl)Cl)=O)CF)O)cc1)(C)=O	training
0	732-26-3	CC(c1c(O)c(C(C)(C)C)cc(C(C)(C)C)c1)(C)C	training
1	73-22-3	O=C([C@H](Cc1c2c(cccc2)[nH]c1)N)O	training
0	73218-79-8	Clc1c(NC2NCCN=2)c(Cl)cc(N)c1	training
0	732-11-6	COP(SCN1C(=O)c2c(cccc2)C1=O)(OC)=S	training
0	7313-87-3	Oc1cc2c(C[C@@H]3N(CC4CC4)CC[C@@]2(C)[C@@H]3C)cc1	training
0	731-27-1	CN(S(N(c1ccc(C)cc1)SC(F)(Cl)Cl)(=O)=O)C	training
0	72963-72-5	O=C1N(COC([C@H]2C(C)(C)[C@@H]2C=C(C)C)=O)C(=O)N(CC#C)C1	training
0	7287-19-6	CSc1nc(NC(C)C)nc(NC(C)C)n1	training
0	728-40-5	CC(c1c(O)c(C(C)(C)C)cc([N+]([O-])=O)c1)(C)C	training
0	72822-13-0	Cc1c(N2CCN(CCc3[n]4c(CCCC4)nn3)CC2)cccc1	training
0	7279-75-6	Oc1c(O)cc(C(C(NC(C)C)CC)O)cc1	training
0	72741-87-8	O[C@H]1[C@H]2N(C[C@H]([C@H]2O)O)CCC1	training
0	72702-95-5	O=C(Cc1c2c(cccc2)c(=O)[n](Cc2c(F)cc(Br)cc2)n1)O	training
0	72599-27-0	OC[C@H]1N(CCCC)C[C@H](O)[C@@H](O)[C@@H]1O	training
0	72590-77-3	CCC(OCC([C@@]1([C@]2(C[C@@H]([C@H]3[C@H]([C@@H]2CC1)CCC1[C@@]3(CCC(C=1)=O)C)O)C)OC(CCC)=O)=O)=O	training
0	72559-06-9	CC(CN1CCC2(N=C3C(=C4C(=O)c5c3c3C(=O)[C@@](Oc3c(c5O)C)(C)OC=C[C@H](OC)[C@@H](C)[C@@H](OC(C)=O)[C@H](C)[C@H](O)[C@H](C)[C@@H](O)[C@@H](C)C=CC=C(C)C(=O)N4)N2)CC1)C |c:30,t:54|	training
0	72-55-9	Clc1ccc(C(c2ccc(Cl)cc2)=C(Cl)Cl)cc1	training
0	725228-45-5	O=C(N1CCC(c2cc(CN)ccc2)CC1)c1oc(C#Cc2c(F)cccc2)cc1	training
0	72490-01-8	O=C(NCCOc1ccc(Oc2ccccc2)cc1)OCC	training
1	72-48-0	O=C1c2ccc(c(O)c2C(=O)c2c1cccc2)O	training
0	7246-14-2	O=C([C@H]1C(C)(C)S[C@H]2N1C([C@H]2NC(c1c(OC)cccc1OC)=O)=O)[O-]	training
0	72-44-6	Cc1c(-[n]2c(=O)c3c(cccc3)nc2C)cccc1	training
0	72-43-5	COc1ccc(C(C(Cl)(Cl)Cl)c2ccc(OC)cc2)cc1	training
0	72432-10-1	O=C1N(C(c2ccc(OC)cc2)=O)CCC1	training
0	72432-03-2	OCCN1[C@H](CO)[C@@H](O)[C@H](O)[C@@H](O)C1	training
0	72420-38-3	CC1(c2ccccc2)C(=O)C=C(C(O)=O)O1	training
0	723-62-6	O=C(c1c2c(cccc2)cc2c1cccc2)O	training
0	7235-40-7	CC1CCCC(C)(C)C=1/C=C/C(/C)=C/C=C/C(/C)=C/C=C/C=C(/C=C/C=C(/C=C/C1C(C)(C)CCCC=1C)\C)\C	training
0	723-46-6	Cc1onc(NS(c2ccc(N)cc2)(=O)=O)c1	training
0	72-33-3	COc1ccc2c(CC[C@H]3[C@@H]4CC[C@](C#C)(O)[C@@]4(C)CC[C@@H]32)c1	training
0	72332-33-3	CC(N[C@H]([C@@H](c1c2c([nH]c(cc2)=O)c(O)cc1)O)CC)C	training
1	72318-55-9	O=C(C(c1c2c(ccc(OC)c2)[nH]c1)CN)OC	training
0	7227-91-0	CN(/N=N/c1ccccc1)C	training
0	72269-48-8	CC(OCCC/C=C/CCCCCCCC)=O	training
0	72-19-5	O=C([C@H]([C@H](O)C)N)O	training
0	7209-38-3	NCCCN1CCN(CCCN)CC1	training
0	71963-77-4	C[C@@]12OOC34[C@@H](CC[C@H]([C@@H]3CC1)C)[C@@H](C)[C@@H](OC)O[C@@H]4O2	training
0	7195-27-9	CC1(OCCC1)CN(S(c1cc(S(N)(=O)=O)c(Cl)cc1)(=O)=O)C	training
0	719-32-4	Clc1c(Cl)c(C(Cl)=O)c(Cl)c(Cl)c1C(Cl)=O	training
0	719-22-2	CC(C1C(=O)C(C(C)(C)C)=CC(=O)C=1)(C)C	training
0	71888-89-6	CC(CCCCOC(c1c(C(OCCCCC(C)C)=O)cccc1)=O)C	training
0	71868-10-5	CC(C(c1ccc(SC)cc1)=O)(N1CCOCC1)C	training
0	71827-03-7	CO[C@@H]1[C@@H](O)[C@H](C)O[C@@H](O[C@H]2[C@H](C)O[C@@H](O[C@H]3[C@@H](C)C=CC=C4[C@]5(O)[C@H](OC4)[C@H](O)C(C)=C[C@H]5C(=O)O[C@@H]4C[C@@]5(O[C@H]([C@H](CC)C)[C@@H](C)CC5)O[C@@H](C4)CC=C3C)C[C@@H]2OC)C1 |t:21,58|	training
0	717-74-8	CC(c1cc(C(C)C)cc(C(C)C)c1)C	training
0	71751-41-2	CO[C@@H]1[C@@H](O)[C@H](C)O[C@@H](O[C@H]2[C@H](C)O[C@@H](O[C@H]3[C@@H](C)C=CC=C4[C@]5(O)[C@H](OC4)[C@H](O)C(C)=C[C@H]5C(=O)O[C@@H]4C[C@@]5(O[C@H]([C@H](CC)C)[C@@H](C)C=C5)O[C@@H](C4)CC=C3C)C[C@@H]2OC)C1 |t:21,58|	training
0	71-73-8	O=C1C(C(CCC)C)(CC)C(=O)[N-]C(=S)N1	training
0	71675-85-9	CCN1C(CNC(c2c(OC)cc(N)c(S(CC)(=O)=O)c2)=O)CCC1	training
0	71-67-0	[O-]S(c1c(O)ccc(C2(c3cc(S([O-])(=O)=O)c(O)cc3)c3c(c(c(c(c3Br)Br)Br)Br)C(=O)O2)c1)(=O)=O	training
0	71-63-6	O=C1OCC([C@@H]2[C@]3(CC[C@@H]4[C@]5(C)[C@@H](C[C@@H](O[C@H]6C[C@H](O)[C@H](O[C@@H]7O[C@H](C)[C@@H](O[C@@H]8O[C@H](C)[C@@H](O)[C@@H](O)C8)[C@@H](O)C7)[C@@H](C)O6)CC5)CC[C@H]4[C@@]3(O)CC2)C)=C1	training
0	71626-11-4	CC(C(OC)=O)N(c1c(C)cccc1C)C(Cc1ccccc1)=O	training
0	71-58-9	CC([C@@]1([C@]2(C)[C@H]([C@H]3[C@H](CC2)[C@]2(C)C(=CC(CC2)=O)[C@@H](C)C3)CC1)OC(C)=O)=O	training
0	71-55-6	CC(Cl)(Cl)Cl	training
0	7149-79-3	Cc1c(Cl)cc(NC(C)=O)cc1	training
0	7149-26-0	Nc1c(C(OC(CCC=C(C)C)(C=C)C)=O)cccc1	training
0	71475-35-9	Clc1cccc(CNC(NCC)=O)c1	training
0	71422-67-8	Fc1c(C(NC(Nc2cc(Cl)c(Oc3c(Cl)cc(C(F)(F)F)cn3)c(Cl)c2)=O)=O)c(F)ccc1	training
0	71-30-7	Nc1nc(=O)[nH]cc1	training
0	71283-80-2	O=C([C@H](Oc1ccc(Oc2oc3c(ccc(c3)Cl)n2)cc1)C)OCC	training
0	71-27-2	C[N+](CCOC(CCC(OCC[N+](C)(C)C)=O)=O)(C)C	training
0	712-50-5	O=C(C1CCCCC1)c1ccccc1	training
1	71119-11-4	N#Cc1c(OCC(CNC(Cc2c3c(cccc3)[nH]c2)(C)C)O)cccc1	training
0	71109-09-6	O=C(C(c1c2c(cccc2)c(C2CCCCC2)cc1)C)O	training
0	7104-38-3	CN(C[C@H](CN1c2c(ccc(c2)OC)Sc2c1cccc2)C)C	training
1	709-98-8	Clc1c(Cl)cc(NC(CC)=O)cc1	training
0	70989-04-7	CC[C@]1(c2ccccc2)C(=O)N(C)C(=O)N1	training
0	7085-85-0	N#CC(C(OCC)=O)=C	training
0	7085-55-4	OCCOc1c(OCCO)cc(-c2c(O[C@H]3[C@H](O)[C@@H](O)[C@H](O)[C@@H](CO[C@H]4[C@H](O)[C@H](O)[C@@H](O)[C@H](C)O4)O3)c(=O)c3c(cc(cc3O)OCCO)o2)cc1	training
0	7082-21-5	CC(NC(CC(c1ccccc1)c1ccccc1)C)(C)C	training
0	70797-11-4	O=c1c(C(N[C@@H](C(N[C@H]2[C@@H]3N(C(C(O)=O)=C(CS3)CSc3[n](C)nnn3)C2=O)=O)c2ccc(O)cc2)=O)c[nH]c(C)c1	training
0	70788-28-2	O=C(c1ccc(F)cc1)NP(N)(N)=O	training
0	7077-34-1	O=[N+](OCCN(CCO[N+]([O-])=O)CCO[N+]([O-])=O)[O-]	training
0	70-70-2	O=C(c1ccc(O)cc1)CC	training
0	70693-59-3	O=S(c1c(N)cccc1)(N(C1CCCCC1)C)=O	training
0	706-14-9	O=C1OC(CCCCCC)CC1	training
0	7060-74-4	CN([C@@H]1[C@@H](O)[C@H](OC2[C@@H](C)C[C@@]3(OC3)C(=O)[C@H](C)[C@@H](O)[C@@H](C)[C@@H](C)OC(=O)[C@H](C)[C@@H](O[C@@H]3O[C@@H](C)[C@H](O)[C@@H](OC)C3)[C@@H]2C)O[C@H](C)C1)C	training
0	705-86-2	O=C1OC(CCCCC)CCC1	training
0	70568-60-4	OC1CCC(CCCC)CC1	training
0	705-60-2	C/C(/[N+]([O-])=O)=C\c1ccccc1	training
0	70-55-3	Cc1ccc(S(N)(=O)=O)cc1	training
0	70374-39-9	OC1c2sc(cc2S(=O)(=O)N(C)C=1C(Nc1ncccc1)=O)Cl	training
0	70356-09-1	COc1ccc(C(/C=C(/c2ccc(C(C)(C)C)cc2)\O)=O)cc1	training
0	70321-86-7	CC(c1cc(C(c2ccccc2)(C)C)c(O)c(-[n]2nc3c(cccc3)n2)c1)(c1ccccc1)C	training
0	70321-85-6	O=S(c1ccc(NC(CC(C)=O)=O)cc1)([O-])=O	training
0	70-30-4	Clc1c(Cl)cc(Cl)c(O)c1Cc1c(Cl)c(Cl)cc(Cl)c1O	training
0	702-23-8	COc1ccc(CCO)cc1	training
0	70-18-8	O=C([C@H](CS)NC(CC[C@@H](C(O)=O)N)=O)NCC(O)=O	training
0	701-64-4	OP(Oc1ccccc1)(O)=O	training
0	70124-77-5	FC(Oc1ccc([C@@H](C(OC(c2cccc(Oc3ccccc3)c2)C#N)=O)C(C)C)cc1)F	training
0	7011-83-8	O=C1OC(CCCCCC)(C)CC1	training
1	7007-96-7	O=C(c1ccncc1)N/N=C/CC=C	training
0	7005-47-2	CN(C(CO)(C)C)C	training
0	70018-51-8	C[C@H]1N2C(=Nc3c(C2)c(Cl)ccc3)NC1=O	training
0	70-00-8	FC(c1c(=O)[nH]c(=O)[n]([C@@H]2O[C@H](CO)[C@@H](O)C2)c1)(F)F	training
1	700-06-1	OCc1c2c(cccc2)[nH]c1	training
0	69-93-2	O=c1c2c([nH]c([nH]2)=O)[nH]c(=O)[nH]1	training
0	699-12-7	OCCSc1ccccc1	training
0	698-76-0	CCCC1OC(=O)CCC1	training
0	69852-45-5	CN(CCCNCCC#N)C	training
0	6983-79-5	C/C(/C=C/C=C(/C=C/C=C(/C=C/C=C(/C=C/C(O)=O)\C)\C)\C)=C\C=C\C(OC)=O	training
0	69-81-8	NC(/N=N/c1c(O)cc2N(CC(O)c2c1)C)=O	training
0	69806-50-4	O=C(C(Oc1ccc(Oc2ncc(C(F)(F)F)cc2)cc1)C)OCCCC	training
0	69806-40-2	O=C(C(Oc1ccc(Oc2c(Cl)cc(C(F)(F)F)cn2)cc1)C)OC	training
0	69806-34-4	O=C(C(Oc1ccc(Oc2c(Cl)cc(C(F)(F)F)cn2)cc1)C)O	training
0	697-82-5	Cc1c(C)c(O)cc(C)c1	training
0	69-72-7	OC(c1c(O)cccc1)=O	training
0	69712-56-7	NC(/C(/C(O)=O)=C1\SC(C(N[C@]2([C@@H]3N(C(C(O)=O)=C(CS3)CSc3[n](C)nnn3)C2=O)OC)=O)S\1)=O	training
0	6968-72-5	[O-][n+]1cc(CO)ccc1	training
0	6965-71-5	Clc1c(OC(C(O)=O)C)cc(Cl)cc1	training
0	69655-05-6	O=c1c2nc[n]([C@@H]3O[C@H](CO)CC3)c2[nH]cn1	training
0	69648-38-0	O[C@H]1[C@H](/C=C/C[C@H](C2(CCC2)CCC)O)[C@@H](CCCCCCC(OC)=O)C(=O)C1	training
0	6959-47-3	ClCc1ncccc1	training
0	695-53-4	O=C1OC(C)(C)C(=O)N1	training
0	695-34-1	Cc1cc(N)ncc1	training
0	695-06-7	O=C1OC(CC)CC1	training
0	694-83-7	NC1C(N)CCCC1	training
0	693-95-8	Cc1ncsc1	training
0	69388-79-0	O=S1(C(C)(C)C(C(OCOC(C(C)(C)C)=O)=O)N2C1CC2=O)=O	training
0	69377-81-7	O=C(COc1c(Cl)c(N)c(Cl)c(F)n1)O	training
0	693-58-3	CCCCCCCCCBr	training
0	6933-90-0	OC(c1c(Cl)cccc1)CNC(C)C	training
0	69327-76-0	CC(/N=C1\SCN(C(N\1C(C)C)=O)c1ccccc1)(C)C	training
0	693-23-2	O=C(CCCCCCCCCCC(O)=O)O	training
0	693-13-0	CC(N=C=NC(C)C)C	training
0	69304-47-8	Br/C=C/c1c(=O)[nH]c(=O)[n]([C@@H]2O[C@H](CO)[C@@H](O)C2)c1	training
0	692-86-4	O=C(OCC)CCCCCCCCC=C	training
0	69-27-2	C[N+](CC[N+]1(Cc2c(c(c(c(c2Cl)Cl)Cl)Cl)C1)C)(C)C	training
0	69-25-0	O=C([C@H]1N(C([C@H]2NC(=O)CC2)=O)CCC1)N[C@H](C(N[C@H](C(N[C@H](C(N[C@H](C(N[C@H](C(N[C@@H]([C@H](CC)C)C(NCC(N[C@H](C(N[C@H](C(N)=O)CCSC)=O)CC(C)C)=O)=O)=O)Cc1ccccc1)=O)C)=O)CC(O)=O)=O)CCCCN)=O)CO	training
0	6923-22-4	O=P(O/C(/C)=C/C(NC)=O)(OC)OC	training
0	692-13-7	NC(N)=NC(NCCCC)=N	training
0	6915-15-7	O=C(C(CC(O)=O)O)O	training
0	69056-38-8	C[C@@H]([C@@H]([C@H]1CNc2c(c(nc([nH]2)N)=O)N1)O)O	training
0	69049-73-6	O=C(c1[n](CC)c2c(cc3c(=O)cc(C(O)=O)oc3c2CCC)c(=O)c1)O	training
0	69045-83-6	Clc1c(Cl)ncc(C(Cl)(Cl)Cl)c1	training
1	69045-78-9	ClC(c1ccc(Cl)nc1)(Cl)Cl	training
0	69004-04-2	O=c1[n](C)c(=O)[nH]c(=O)[n]1-c1ccc(Oc2ccc(S(C(F)(F)F)(=O)=O)cc2)c(C)c1	training
0	68-96-2	CC([C@@]1([C@]2(C)[C@H]([C@H]3[C@H](CC2)[C@]2(C)C(=CC(CC2)=O)CC3)CC1)O)=O	training
0	68-94-0	O=c1c2c(nc[nH]2)[nH]cn1	training
0	68937-41-7	CC(c1ccc(OP(Oc2ccc(C(C)C)cc2)(Oc2ccc(C(C)C)cc2)=O)cc1)C	training
0	6893-26-1	OC(CC[C@H](C(O)=O)N)=O	training
1	6893-02-3	O=C([C@H](Cc1cc(I)c(Oc2ccc(O)c(I)c2)c(I)c1)N)O	training
0	689-11-2	CC(NC(N)=O)CC	training
0	68-90-6	Ic1c(O)c(I)cc(C(c2c(CC)oc3c2cccc3)=O)c1	training
0	68-89-3	[O-]S(CN(c1c(C)[n](C)[n](-c2ccccc2)c1=O)C)(=O)=O	training
0	6881-94-3	CCCOCCOCCO	training
0	68792-52-9	[O-]C(C(NC(c1ccc(NCC2N(C)c3c([nH]c(nc3=O)N)NC2)cc1)=O)CCC([O-])=O)=O	training
0	68767-14-6	O=C(C(c1ccc(CC2C(=O)CCC2)cc1)C)O	training
0	68694-11-1	FC(c1c(/N=C(\[n]2cncc2)/COCCC)ccc(Cl)c1)(F)F	training
0	68693-11-8	O=S(C(c1ccccc1)c1ccccc1)CC(N)=O	training
0	68677-26-9	CN(CCc1c2c(cccc2)[nH]c1)C	training
1	686756-87-6	Brc1c(N2C(=O)N(C)c3c(cnc(Nc4cc5c(OC(CO)CO5)cc4)n3)C2)cccc1	training
0	6863-58-7	CC(OC(CC)C)CC	training
0	68609-96-1	CCCCCCCCCOCC1OC1	training
1	68555-86-2	O=S(c1ccc(/N=N/c2c(C)cc(/N=N/c3ccc(OC)cc3)c(OC)c2)cc1)([O-])=O	training
0	68550-75-4	CN(C(CCCOc1cc2c([nH]c(cc2)=O)cc1)=O)C1CCCCC1	training
0	68515-75-3	O=C(CCCCC(OCCCCCCCCC)=O)OCCCCCCC	training
0	68515-49-1	CC(CCCCCCCOC(c1c(C(OCCCCCCCC(C)C)=O)cccc1)=O)C	training
0	684-93-5	NC(N(N=O)C)=O	training
0	6846-50-0	O=C(C(C)C)OC(C(COC(C(C)C)=O)(C)C)C(C)C	training
0	68-41-7	N[C@H]1C(=O)NOC1	training
0	68373-14-8	O=S1([C@H]2N(C(C2)=O)[C@@H](C(O)=O)C1(C)C)=O	training
0	6837-24-7	O=C1N(C2CCCCC2)CCC1	training
0	68367-52-2	Fc1cc2c(OCC[C@]32C(=O)NC(=O)N3)cc1	training
0	68-35-9	O=S(c1ccc(N)cc1)(Nc1ncccn1)=O	training
0	6834-98-6	CCCCC[C@H](C1[C@@H](O)C[C@@H](O)C[C@@H](O)C[C@@H](O)C[C@@H](O)CC(O)C(O)C(O)C(C)=CC=CC=CC=CC=C[C@@H](O)C(C)OC1=O)O |c:29,t:31,33,35,37|	training
1	68302-57-8	CC(c1ccc2c(c(c3c(o2)nc(N)c(C(O)=O)c3)=O)c1)C	training
0	68298-46-4	Nc1c2c(CC(O2)(C)C)ccc1	training
0	68291-97-4	NS(Cc1c2c(cccc2)on1)(=O)=O	training
0	68-23-5	O=C1CC2CC[C@H]3[C@@H]4CC[C@](C#C)(O)[C@@]4(C)CC[C@@H]3C=2CC1	training
0	68-22-4	O=C1C=C2CC[C@H]3[C@@H]4CC[C@](C#C)(O)[C@@]4(C)CC[C@@H]3[C@H]2CC1	training
0	68169-03-9	C=C(C(OCCOC1C2C3C(C(C2)C1)CC=C3)=O)C	training
1	68157-60-8	Clc1nccc(NC(Nc2ccccc2)=O)c1	training
0	681-57-2	CC(C(O)=O)(CCC(O)=O)C	training
0	68-12-2	CN(C=O)C	training
0	68-11-1	O=C(CS)O	training
0	6809-52-5	CC(C)=CCC/C(/C)=C/CC/C(/C)=C/CC/C(/C)=C/CCC(C)=O	training
0	68039-49-6	CC1C(C=O)CCC(C)=C1	training
0	679809-58-6	C[C@H]1[C@H](O[C@H]2[C@H](O)[C@@H](O)[C@H](O[C@@H]3[C@H](NC(C)=O)[C@@H](O)[C@H](O[C@H]4[C@H](O)[C@@H](O)C=C(C([O-])=O)O4)[C@@H](COS(O)(=O)=O)O3)C(C([O-])=O)C2)[C@@H](CO)O[C@H](OC2C(C([O-])=O)O[C@@H](OC3[C@H](O)[C@@H](NS([O-])(=O)=O)[C@H]4O[C@@H]3CO4)[C@H](O)[C@H]2O)[C@@H]1NC(C)=O	training
0	67-97-0	C=C1/C(=C\C=C2/CCC[C@]3([C@H]/2CC[C@@H]3[C@@H](CCCC(C)C)C)C)/C[C@@H](O)CC1	training
0	67-96-9	C[C@@H]1/C(=C\C=C2/CCC[C@]3([C@H]/2CC[C@@H]3[C@@H](C=C[C@@H](C(C)C)C)C)C)/C[C@@H](O)CC1	training
0	67952-65-2	Cc1ncc(SC)nc1	training
1	67915-31-5	CC(N1CCN(c2ccc(OC[C@@H]3O[C@](c4c(Cl)cc(Cl)cc4)(C[n]4cncn4)OC3)cc2)CC1)C	training
0	6790-58-5	CC1([C@@H]2CC[C@@]3([C@@H]([C@@]2(C)CCC1)CCO3)C)C	training
0	6789-88-4	O=C(c1ccccc1)OCCCCCC	training
0	67883-79-8	O=C(/C(/C)=C/C)OCC/C=C/CC	training
0	67874-72-0	O=C(OC1C(C(CC)(C)C)CCCC1)C	training
0	678-39-7	FC(C(C(C(C(C(C(F)(F)F)(F)F)(F)F)(F)F)(F)F)(F)F)(C(CCO)(F)F)F	training
0	678-26-2	FC(C(C(F)(F)F)(F)F)(C(C(F)(F)F)(F)F)F	training
0	67814-76-0	NCC(C(N[C@H]1[C@H](O[C@@H]2[C@H](O)[C@@H](NC)[C@](O)(C)CO2)[C@@H](O)[C@H](O[C@@H]2[C@H](O)[C@@H](O)[C@H](O)[C@@H](CN)O2)[C@@H](N)C1)=O)O	training
0	67-78-7	CC(OCC([C@@]1([C@]2(C)[C@H]([C@H]3[C@@]([C@H](C2)O)(F)[C@]2(C)C(=CC(C=C2)=O)CC3)C[C@H]1OC(C)=O)O)=O)=O	training
1	67786-14-5	FC(c1c(/N=N/c2c3c(cc(S([O-])(=O)=O)cc3O)ccc2N)cccc1)(F)F	training
1	67747-09-5	O=C([n]1cncc1)N(CCC)CCOc1c(Cl)cc(Cl)cc1Cl	training
0	67-73-2	OCC([C@]12[C@]3(C[C@@H]([C@@]4([C@]5(C)C(=CC(C=C5)=O)[C@@H](F)C[C@H]4[C@@H]3C[C@H]1OC(C)(C)O2)F)O)C)=O	training
0	6770-38-3	COCc1ccc(COC)cc1	training
0	67701-03-5	O=C(CCCCCCCCCCCCCCCC)O	training
0	67-68-5	CS(C)=O	training
0	67-66-3	ClC(Cl)Cl	training
0	676-46-0	[O-]C(C(CC([O-])=O)O)=O	training
0	67-64-1	CC(C)=O	training
0	67634-00-8	CC(CCOCC(OCC=C)=O)C	training
0	67-63-0	CC(O)C	training
0	676116-04-4	Cc1c2NC(CC(C)(C)c2cc(CCN2CCN(c3c4c(cccc4)sn3)CC2)c1)=O	training
0	67564-91-4	C[C@@H]1O[C@H](C)CN(CC(Cc2ccc(C(C)(C)C)cc2)C)C1	training
0	67-56-1	CO	training
0	67-52-7	O=C1NC(=O)NC(=O)C1	training
0	67-47-0	O=Cc1oc(CO)cc1	training
0	67469-78-7	Fc1ccc(C(c2ccc(F)cc2)OCCN2CCN(CCCc3ccccc3)CC2)cc1	training
0	6742-54-7	CCCCCCCCCCCc1ccccc1	training
0	67-42-5	O=C(CN(CCOCCOCCN(CC(O)=O)CC(O)=O)CC(O)=O)O	training
0	6740-88-1	CNC1(c2c(Cl)cccc2)C(=O)CCCC1	training
0	67392-87-4	O=C1O[C@@]2([C@]3(C)[C@H]([C@H]4[C@H](CC3)[C@]3(C)C(=CC(CC3)=O)[C@H]3[C@@H]4C3)[C@H]3[C@@H]2C3)CC1	training
0	673-84-7	CC(C)=C/C=C/C(/C)=C/C	training
0	67375-30-8	ClC(Cl)=C[C@H]1C(C)(C)[C@H]1C(O[C@H](c1cc(Oc2ccccc2)ccc1)C#N)=O	training
0	67-30-1	O=C(Cc1cc(I)c(Oc2cc(I)c(O)c(I)c2)c(I)c1)O	training
0	672-87-7	Oc1ccc(C[C@@](C(O)=O)(N)C)cc1	training
0	67-28-7	O=[N+](c1oc(/C=N/NC(C)=O)cc1)[O-]	training
0	6728-26-3	CCC/C=C/C=O	training
0	67227-56-9	Oc1ccc(C2c3cc(c(c(Cl)c3CCNC2)O)O)cc1	training
0	67-20-9	O=[N+](c1oc(/C=N/N2C(=O)NC(=O)C2)cc1)[O-]	training
0	671-95-4	O=S(c1c(Cl)ccc(S(N)(=O)=O)c1)(N)=O	training
0	67151-63-7	CN(CCCN(CCCN(C)C)CC(O)C)C	training
0	6711-48-4	CN(CCCNCCCN(C)C)C	training
0	6707-60-4	O=C1OCCCCOCCCCCCCCCC1	training
0	6706-59-8	O[C@H]([C@H]([C@@H](CO)O)O)[C@H](CO)O	training
0	67024-46-8	CC(OC(C(CC)CCCC)=O)C	training
0	6701-13-9	C=C(C(OCCCCCCCCCCOC(C(C)=C)=O)=O)C	training
0	6700-34-1	COc1cc2c(C[C@H]3N(C)CC[C@@]42C3CCCC4)cc1	training
0	66985-17-9	C[N+]1(C(C)C)C2CCC1CC(OC(C(c1ccccc1)CO)=O)C2	training
0	66898-62-2	FC(c1cccc(Nc2c(C(OC3c4c(cccc4)C(=O)O3)=O)cccn2)c1)(F)F	training
0	668981-02-0	CC(c1[n]2c(ccc(-c3c(-c4c(F)ccc(F)c4)nco3)c2)nn1)C	training
0	66871-56-5	O=C(NC(NC)=N)Nc1c(C)cccc1C	training
0	66-84-2	O[C@@H]1[C@@H](N)C(O)O[C@H](CO)[C@H]1O	training
0	66-81-9	O=C1NC(=O)CC(C[C@H]([C@H]2C(=O)[C@@H](C)C[C@H](C)C2)O)C1	training
0	66794-74-9	CN1C(CCc2c(NC(c3ccc(OC)cc3)=O)cccc2)CCCC1	training
0	66-75-1	O=c1c(N(CCCl)CCCl)c[nH]c(=O)[nH]1	training
0	6673-35-4	CC(NCC(COc1ccc(NC(C)=O)cc1)O)C	training
0	66-72-8	Oc1c(C)ncc(CO)c1C=O	training
0	666-99-9	O=C(C(C(C(O)=O)(CC(O)=O)O)CCCCCCCCCCCCCCCC)O	training
0	66644-81-3	C=CCN1C(CNC(c2c(OC)c(OC)cc(S(N)(=O)=O)c2)=O)CCC1	training
0	66575-29-9	CC(O[C@@H]1[C@]2(C)[C@@](C(C[C@@](O2)(C=C)C)=O)(O)[C@]2([C@H](CCC(C)(C)[C@@H]2[C@@H]1O)O)C)=O	training
0	664-95-9	O=C(NS(c1ccc(C)cc1)(=O)=O)NC1CCCCC1	training
0	6640-24-0	Clc1cccc(N2CCNCC2)c1	training
0	66346-01-8	Clc1ccc(CCC(C(C)(C)C)=O)cc1	training
1	66332-96-5	CC(Oc1cc(NC(c2c(C(F)(F)F)cccc2)=O)ccc1)C	training
1	6632-68-4	C[n]1c(=O)[n](C)c(=O)c(N=O)c1N	training
0	66309-69-1	Nc1nc(CC(N[C@H]2[C@@H]3N(C(C(O)=O)=C(CS3)CSc3[n](CCN(C)C)nnn3)C2=O)=O)cs1	training
0	66-27-3	CS(OC)(=O)=O	training
0	6625-46-3	[O-]S(c1cc(NC(C)=O)c2c(C=C(S([O-])(=O)=O)/C(/C2=O)=N/Nc2c(OC)cccc2)c1)(=O)=O	training
0	66-25-1	CCCCCC=O	training
0	6624-73-3	O=C(c1ccccc1)OCCCCCOC(c1ccccc1)=O	training
0	66230-04-4	Clc1ccc([C@@H](C(O[C@@H](c2cc(Oc3ccccc3)ccc2)C#N)=O)C(C)C)cc1	training
0	66-22-8	O=c1[nH]c(=O)[nH]cc1	training
0	6620-60-6	O=C(c1ccccc1)NC(C(N(CCC)CCC)=O)CCC(O)=O	training
0	661-19-8	CCCCCCCCCCCCCCCCCCCCCCO	training
0	66108-95-0	OCC(CNC(c1c(I)c(C(NCC(CO)O)=O)c(I)c(N(C(C)=O)CC(CO)O)c1I)=O)O	training
1	66085-59-4	CC1NC(C)=C(C(OCCOC)=O)C(c2cc([N+]([O-])=O)ccc2)C=1C(OC(C)C)=O	training
0	66072-38-6	c1c(C(c2ccc(OCC3OC3)cc2)c2ccc(OCC3OC3)cc2)ccc(OCC2OC2)c1	training
0	6606-59-3	C=C(C(OCCCCCCOC(C(C)=C)=O)=O)C	training
1	66063-05-6	Clc1ccc(CN(C2CCCC2)C(Nc2ccccc2)=O)cc1	training
0	659-70-1	CC(CCOC(CC(C)C)=O)C	training
0	65894-82-8	CC1C(C)SC(C(CC)C)N=1	training
0	65-86-1	OC(c1[nH]c(=O)[nH]c(=O)c1)=O	training
0	6579-54-0	O=S(c1c(Cl)cccc1Cl)(Cl)=O	training
0	657-84-1	Cc1ccc(S([O-])(=O)=O)cc1	training
0	6577-41-9	C[N+]1(CC2OC(c3ccccc3)(C3CCCCC3)OC2)CCCCC1	training
0	65733-18-8	C/C(/C=C/C[C@H](CCCC(C)C)C)=C\C(OCC)=O	training
0	65733-16-6	CC(OC(/C=C(/C=C/C[C@H](CCCC(OC)(C)C)C)\C)=O)C	training
0	65646-68-6	CC1CCCC(C)(C)C=1/C=C/C(/C)=C/C=C/C(/C)=C/C(Nc1ccc(O)cc1)=O	training
1	65576-45-6	Clc1ccc2Oc3c([C@H]4[C@H](c2c1)CN(C)C4)cccc3	training
1	65558-69-2	N=C1c2c(cc3c(c2)cccc3)C(=N)N1	training
0	65-45-2	O=C(c1c(O)cccc1)N	training
0	65416-14-0	O=c1c(OC(C(C)C)=O)c(C)occ1	training
0	65-29-2	CC[N+](CCOc1c(OCC[N+](CC)(CC)CC)c(OCC[N+](CC)(CC)CC)ccc1)(CC)CC	training
0	652-67-5	O[C@@H]1[C@@H]2[C@@H]([C@@H](CO2)O)OC1	training
1	6521-29-5	Oc1ccc(C(OCCCCC)=O)cc1	training
1	6515-38-4	Clc1c(=O)[nH]c(Cl)c(Cl)c1	training
0	65141-46-0	O=C(c1cnccc1)NCCO[N+]([O-])=O	training
0	65055-17-6	Fc1c(Cl)cc(C(Cl)=O)cc1	training
0	65002-17-7	O=C(C(S)(C)C)N[C@H](C(O)=O)CS	training
0	64953-12-4	O=C1[C@](NC(C(C([O-])=O)c2ccc(O)cc2)=O)(OC)[C@@H]2N1C(C([O-])=O)=C(CSc1[n](C)nnn1)CO2	training
0	6493-06-7	CC(CCCC[n]1c(=O)[n](C)c2c([n](cn2)C)c1=O)O	training
0	6493-05-6	CC(CCCC[n]1c(=O)[n](C)c2c([n](cn2)C)c1=O)=O	training
0	64902-72-3	Cc1nc(OC)nc(NC(NS(c2c(Cl)cccc2)(=O)=O)=O)n1	training
0	6489-61-8	O=C([C@H]1C(C)(C)S[C@H]2N1C([C@H]2NC([C@@H](c1ccccc1)N=C)=O)=O)[O-]	training
0	648917-13-9	Fc1c(F)cc(Cl)c(C(NC(Nc2c(N3CCC(C(O)=O)CC3)ccc(F)c2)=O)=O)c1	training
0	64808-48-6	O=C(c1c(Nc2c(C([O-])=O)cccc2)cc(Cl)cc1)[O-]	training
0	64-77-7	Cc1ccc(S(NC(NCCCC)=O)(=O)=O)cc1	training
0	647-42-7	FC(C(C(C(C(F)(F)F)(F)F)(F)F)(F)F)(C(CCO)(F)F)F	training
0	64-72-2	NC(C1C(=O)[C@]2(O)[C@@H](C[C@@H]3[C@@](O)(C)c4c(c(ccc4Cl)O)C(=O)C3=C2O)[C@H](N(C)C)C1=O)=O	training
0	64706-54-3	CC(COCC(N1CCCC1)CN(c1ccccc1)Cc1ccccc1)C	training
0	64-67-5	O=S(OCC)(OCC)=O	training
0	64-65-3	CCC1(CC(=O)NC(=O)C1)C	training
0	646-06-0	C1OCOC1	training
0	64603-91-4	O=c1c2c(CNCC2)o[nH]1	training
0	6459-94-5	[O-]S(c1c2c(ccc(c2/N=N/c2c(C)cc(-c3cc(C)c(/N=N/c4ccc(OS(c5ccc(C)cc5)(=O)=O)cc4)cc3)cc2)O)cc(S([O-])(=O)=O)c1)(=O)=O	training
0	645-62-5	CC/C(/C=O)=C/CCC	training
0	645-56-7	Oc1ccc(CCC)cc1	training
0	64-52-8	CC(OC1(c2ccccc2)CCN(CCc2ccccc2)CC1)=O	training
0	6452-73-9	CC(NCC(COc1c(OCC=C)cccc1)O)C	training
0	64519-82-0	OC[C@H]([C@H]([C@@H]([C@@H](CO[C@@H]1[C@H](O)[C@@H](O)[C@H](O)[C@@H](CO)O1)O)O)O)O	training
0	645-09-0	O=[N+](c1cccc(C(N)=O)c1)[O-]	training
0	64506-49-6	CC(C)=CCOc1ccc(/C=C/C(c2c(OCC(O)=O)cc(OCC=C(C)C)cc2)=O)cc1	training
0	645-05-6	CN(c1nc(N(C)C)nc(N(C)C)n1)C	training
0	645-00-1	Ic1cc([N+]([O-])=O)ccc1	training
0	644-97-3	ClP(c1ccccc1)Cl	training
0	64485-93-4	Nc1nc(/C(/C(N[C@H]2[C@@H]3N(C(C([O-])=O)=C(CS3)COC(C)=O)C2=O)=O)=N\OC)cs1	training
0	644-64-4	O=C([n]1c(C)cc(OC(N(C)C)=O)n1)N(C)C	training
0	644-35-9	Oc1c(CCC)cccc1	training
0	644-08-6	Cc1ccc(-c2ccccc2)cc1	training
0	64359-81-5	Clc1c(Cl)c(=O)[n](CCCCCCCC)s1	training
0	643-38-9	O=C(c1c(C(O)=O)nc2c(cccc2)c1)O	training
0	642-83-1	O=C1[C@@H](OC(C)=O)[C@H]2[C@H]([C@H](C(O2)=O)OC(C)=O)O1	training
0	642-78-4	O=C([C@H]1C(C)(C)S[C@H]2N1C([C@H]2NC(c1c(-c2c(Cl)cccc2)noc1C)=O)=O)[O-]	training
0	64275-73-6	CC/C=C/CCCCO	training
0	6425-39-4	O(CCN1CCOCC1)CCN1CCOCC1	training
0	64241-34-5	O=C(NNc1nnc(N(CC)CC(O)C)cc1)OCC	training
0	6422-86-2	CCC(COC(c1ccc(C(OCC(CCCC)CC)=O)cc1)=O)CCCC	training
0	64221-86-9	O[C@@H]([C@@H]1[C@@H]2N(C(C(O)=O)=C(SCCNC=N)C2)C1=O)C	training
1	64211-46-7	Clc1cc(Cl)c(/C(/C[n]2cncc2)=N/OCc2c(Cl)cc(Cl)cc2)cc1	training
0	64204-55-3	O=C(NC1CCCCC1)CN1CCNCC1	training
0	64-19-7	CC(O)=O	training
0	64-17-5	CCO	training
0	64-10-8	O=C(Nc1ccccc1)N	training
0	64092-48-4	Cc1c(C(c2ccc(Cl)cc2)=O)[n](C)c(CC([O-])=O)c1	training
0	640-68-6	CC([C@H](C(O)=O)N)C	training
0	64063-37-2	Clc1c(N)c(Cl)ccc1C	training
0	64057-70-1	CC(Cc1cc2c(OCO2)cc1)NC	training
0	640-19-7	FCC(N)=O	training
0	64-00-6	O=C(NC)Oc1cccc(C(C)C)c1	training
0	6398-98-7	CCN(Cc1c(O)ccc(Nc2c3c(cc(cc3)Cl)ncc2)c1)CC	training
0	63968-64-9	O=C1[C@H](C)[C@H]2C34OO[C@@](CC[C@H]3[C@@H](CC2)C)(C)O[C@H]4O1	training
1	63903-74-2	Oc1cc2c(C[C@@H]3N(CCc4ccccc4)CC[C@@]2(C)[C@@H]3C)cc1	training
0	63-89-8	C[N+](CCOP(OC[C@H](OC(CCCCCCCCCCCCCCC)=O)COC(CCCCCCCCCCCCCCC)=O)([O-])=O)(C)C	training
0	638-94-8	OCC([C@]12[C@]3(C[C@@H]([C@@H]4[C@]5(C)C(=CC(C=C5)=O)CC[C@H]4[C@@H]3C[C@H]1OC(C)(C)O2)O)C)=O	training
0	638-65-3	CCCCCCCCCCCCCCCCCC#N	training
0	6385-62-2	c1[n+]2c(-c3[n+](CC2)cccc3)ccc1	training
0	6385-58-6	[O-]c1c(Cl)cc(Cl)cc1Sc1c([O-])c(Cl)cc(Cl)c1	training
0	638-53-9	O=C(CCCCCCCCCCCC)O	training
0	6385-02-0	Clc1c(Nc2c(C([O-])=O)cccc2)c(Cl)c(C)cc1	training
1	63845-42-1	C(c1c2c(cccc2)[nH]c1)CC1CCNCC1	training
1	63837-33-2	CCC1OCC(COc2ccc(Oc3ccccc3)cc2)O1	training
0	6381-77-7	OC1C(=O)O[C@H]([C@@H](CO)O)C=1[O-]	training
0	637-92-3	CC(OCC)(C)C	training
0	63-75-2	CN1CCC=C(C(OC)=O)C1	training
0	637-32-1	Clc1ccc(N/C(/N)=N/C(NC(C)C)=N)cc1	training
0	63721-05-1	CC(CC(OC)=O)(C=C)C	training
0	637-07-0	Clc1ccc(OC(C(OCC)=O)(C)C)cc1	training
1	63675-72-9	CC1NC(C)=C(C(OC)=O)C(c2c([N+]([O-])=O)cccc2)C=1C(OCC(C)C)=O	training
0	63659-18-7	CC(NCC(COc1ccc(CCOCC2CC2)cc1)O)C	training
0	636-54-4	O=C(c1cc(S(N)(=O)=O)c(Cl)cc1)NN1C(C)CCCC1C	training
0	6362-79-4	O=S(c1cc(C(O)=O)cc(C(O)=O)c1)([O-])=O	training
0	63612-50-0	FC(c1c([N+]([O-])=O)ccc(N2C(=O)NC(C)(C)C2=O)c1)(F)F	training
0	6359-98-4	[O-]S(c1ccc(/N=N/C2C(C)=NN(c3c(Cl)cc(S([O-])(=O)=O)c(Cl)c3)C2=O)cc1)(=O)=O	training
1	6359-82-6	[O-]S(c1ccc(N2C(=O)C(/N=N/c3ccccc3)C(C)=N2)cc1)(=O)=O	training
1	6358-64-1	COc1c(Cl)cc(OC)c(N)c1	training
0	63585-09-1	[O-]C(P([O-])([O-])=O)=O	training
1	6358-07-2	O=[N+](c1c(Cl)cc(N)c(O)c1)[O-]	training
0	63-56-9	COc1ccc(CN(c2ncccn2)CCN(C)C)cc1	training
0	63547-13-7	O=S(C(c1ccccc1)c1ccccc1)CC(NO)=O	training
0	635-41-6	O=C(N1CCOCC1)c1cc(OC)c(OC)c(OC)c1	training
0	63516-07-4	C[N+]1([C@H]2CC[C@@H]1C[C@H](OC(C(c1ccccc1)(c1ccccc1)O)=O)C2)CCF	training
0	634-93-5	Clc1c(N)c(Cl)cc(Cl)c1	training
0	634-90-2	Clc1cc(Cl)c(Cl)c(Cl)c1	training
0	634-66-2	Clc1c(Cl)c(Cl)c(Cl)cc1	training
1	63449-68-3	Nc1c(C(Oc2cc3c(cccc3)cc2)=O)cccc1	training
1	6344-67-8	Oc1ccc2c(-c3c(C2)cccc3)c1	training
0	63-42-3	O[C@@H]1[C@@H](O)[C@H](O)O[C@H](CO)[C@H]1O[C@H]1[C@H](O)[C@@H](O)[C@@H](O)[C@@H](CO)O1	training
1	633-96-5	O=S(c1ccc(/N=N/c2c(O)ccc3c2cccc3)cc1)([O-])=O	training
0	6338-41-6	OC(c1oc(CO)cc1)=O	training
1	633-65-8	COc1c(OC)c2c(cc3[n+](c2)CCc2c-3cc3c(c2)OCO3)cc1	training
0	63358-49-6	OC([C@H]1C(C)(C)S[C@H]2N1C([C@H]2NC([C@@H](c1ccc(O)cc1)NC([C@@H](CC(NC)=O)N)=O)=O)=O)=O	training
0	632-99-5	N=C1C=C/C(=C(\c2ccc(N)cc2)/c2cc(C)c(N)cc2)/C=C1	training
0	632-79-1	O=C1c2c(c(c(c(Br)c2C(=O)O1)Br)Br)Br	training
1	632-69-9	[O-]C(c1c(-c2c3cc(c(c(I)c3oc3c2cc(c(c3I)[O-])I)=O)I)c(Cl)c(Cl)c(Cl)c1Cl)=O	training
1	63-25-2	CNC(Oc1c2c(cccc2)ccc1)=O	training
0	6319-84-2	CN([C@@H](c1ccccc1)Cc1ccccc1)C	training
0	6319-06-8	O=C1[C@@H]2[C@@H]([C@@H]3C[C@H]2C=C3)C(=O)N1	training
0	631-64-1	BrC(C(O)=O)Br	training
0	63133-82-4	Cc1c(N)c(Cl)cc(C)c1	training
0	631-27-6	O=C(NN1CCCC1)NS(c1ccc(Cl)cc1)(=O)=O	training
0	63074-08-8	O=C(C1OCCC1)N1CCN(c2nc(N)c3c(cc(c(c3)OC)OC)n2)CC1	training
0	6306-60-1	Clc1c(CC#N)ccc(Cl)c1	training
0	630-60-4	O=C1OCC([C@@H]2[C@]3(C)[C@]([C@H]4[C@H]([C@@H](C3)O)[C@]3(CO)[C@](C[C@@H](O[C@H]5[C@H](O)[C@H](O)[C@@H](O)[C@H](C)O5)C[C@H]3O)(O)CC4)(O)CC2)=C1	training
0	63-05-8	O=C1[C@]2(C)[C@H]([C@H]3[C@H](CC2)[C@]2(C)C(=CC(CC2)=O)CC3)CC1	training
0	630-56-8	CC([C@@]1([C@]2(C)[C@H]([C@H]3[C@H](CC2)[C@]2(C)C(=CC(CC2)=O)CC3)CC1)OC(CCCCC)=O)=O	training
1	63041-77-0	Cc1c2cc3c4c5c(ccc4c2ccc1)cccc5cc3	training
0	630-20-6	ClCC(Cl)(Cl)Cl	training
0	630-16-0	BrC(CBr)(Br)Br	training
0	629-78-7	CCCCCCCCCCCCCCCCC	training
0	629-76-5	CCCCCCCCCCCCCCCO	training
0	629-73-2	CCCCCCCCCCCCCCC=C	training
0	629-72-1	BrCCCCCCCCCCCCCCC	training
0	629-62-9	CCCCCCCCCCCCCCC	training
0	629-59-4	CCCCCCCCCCCCCC	training
0	629-50-5	CCCCCCCCCCCCC	training
0	62924-70-3	Clc1c(CN(c2c([N+]([O-])=O)cc(C(F)(F)F)cc2[N+]([O-])=O)CC)c(F)ccc1	training
0	629-19-6	CCCSSCCC	training
0	629-11-8	OCCCCCCO	training
0	629-03-8	BrCCCCCCBr	training
0	6290-37-5	CCCCCC(OCCc1ccccc1)=O	training
0	6290-17-1	O=C(CC1(OC(C)CO1)C)OCC	training
1	62893-20-3	O=C1N(C(N[C@@H](C(N[C@H]2[C@@H]3N(C(C([O-])=O)=C(CS3)CSc3[n](C)nnn3)C2=O)=O)c2ccc(O)cc2)=O)CCN(CC)C1=O	training
0	6287-38-3	Clc1c(Cl)cc(C=O)cc1	training
0	628-63-7	CC(OCCCCC)=O	training
1	6285-57-0	[O-][N+](c1cc2c(nc(s2)N)cc1)=O	training
0	6285-05-8	O=C(c1ccc(Cl)cc1)CC	training
0	628-46-6	CC(CCCC(O)=O)C	training
0	628-36-4	O=CNNC=O	training
0	6281-42-1	O=C1N(CCN)CCN1	training
0	627-93-0	O=C(OC)CCCCC(OC)=O	training
0	627-91-8	O=C(OC)CCCCC(O)=O	training
0	627-63-4	ClC(/C=C/C(Cl)=O)=O	training
0	62-75-9	CN(N=O)C	training
0	62-74-8	[O-]C(CF)=O	training
0	627-03-2	O=C(COCC)O	training
0	626-89-1	CC(CCCO)C	training
0	62-68-0	CCN(CCOC(C(c1ccccc1)(c1ccccc1)CCC)=O)CC	training
0	62658-63-3	CC(NCC(COc1c2c([nH]c(c2)C)ccc1)OC(c1ccccc1)=O)(C)C	training
0	626-56-2	CC1CNCCC1	training
1	6264-66-0	Nc1ccc(Oc2cc(N)c(N)cc2)cc1	training
0	626-43-7	Nc1cc(Cl)cc(Cl)c1	training
0	6262-42-6	ClC1C(Cl)(Cl)C=1Cl	training
1	6258-06-6	[O-]S(c1c(N)c2C(c3c(C(=O)c2c(Br)c1)cccc3)=O)(=O)=O	training
0	62571-86-2	OC([C@H]1N(C([C@@H](CS)C)=O)CCC1)=O	training
0	625-69-4	CC(CC(O)C)O	training
0	625-55-8	CC(OC=O)C	training
0	625-48-9	[O-][N+](CCO)=O	training
0	625-45-6	O=C(COC)O	training
0	62-50-0	CS(OCC)(=O)=O	training
0	624-92-0	CSSC	training
0	62476-59-9	Clc1c(Oc2ccc([N+]([O-])=O)c(C([O-])=O)c2)ccc(C(F)(F)F)c1	training
0	624-48-6	COC(/C=C/C(OC)=O)=O	training
0	62-44-2	CCOc1ccc(NC(C)=O)cc1	training
0	623-84-7	CC(OC(C)=O)COC(C)=O	training
0	6236-05-1	O=[N+](c1oc(/C=N/O)cc1)[O-]	training
0	623-51-8	O=C(CS)OCC	training
0	62-33-9	[O-]C(CN(CCN(CC([O-])=O)CC([O-])=O)CC([O-])=O)=O	training
0	6233-83-6	NC(CNC([C@@H](NC([C@H]1N(C(C2NC(=O)[C@H](CC(N)=O)NC(=O)C(CCC(N)=O)NC(=O)[C@H]([C@H](CC)C)NC(=O)C(Cc3ccc(O)cc3)NC(=O)[C@@H](N)CSSC2)=O)CCC1)=O)CC(C)C)=O)=O	training
0	623-17-6	O=C(OCc1occc1)C	training
0	623-15-4	O=C(/C=C/c1occc1)C	training
0	623-03-0	N#Cc1ccc(Cl)cc1	training
0	622-97-9	Cc1ccc(C=C)cc1	training
0	622-96-8	Cc1ccc(CC)cc1	training
0	6228-25-7	OCC1(COCOC1)CO	training
0	622-62-8	CCOc1ccc(O)cc1	training
0	622-51-5	O=C(Nc1ccc(C)cc1)N	training
0	6225-06-5	CN(C(CCCC)=O)C	training
0	622-40-2	OCCN1CCOCC1	training
0	62-23-7	O=[N+](c1ccc(C(O)=O)cc1)[O-]	training
1	6219-89-2	Oc1ccc(Nc2ccc(N)c(C)c2)cc1	training
0	621-76-1	CCCOC(OCCC)OCCC	training
0	6217-54-5	O=C(CC/C=C/C/C=C/C/C=C/C/C=C/C/C=C/C/C=C/CC)O	training
0	621-64-7	CCCN(N=O)CCC	training
0	621-59-0	Oc1c(OC)ccc(C=O)c1	training
0	621-42-1	Oc1cc(NC(C)=O)ccc1	training
0	621-23-8	COc1cc(OC)cc(OC)c1	training
0	621-07-8	ON(Cc1ccccc1)Cc1ccccc1	training
0	620-92-8	Oc1ccc(Cc2ccc(O)cc2)cc1	training
0	620-40-6	C(c1ccccc1)N(Cc1ccccc1)Cc1ccccc1	training
0	620-22-4	N#Cc1cc(C)ccc1	training
0	6202-23-9	CN(CC/C=C1\c2c(C=Cc3c\1cccc3)cccc2)C	training
0	6201-87-2	Oc1c(S(O)(=O)=O)cc(N)cc1C(O)=O	training
0	620-17-7	CCc1cccc(O)c1	training
0	620-14-4	Cc1cc(CC)ccc1	training
0	62013-04-1	CN([C@@H]1[C@@H](O)[C@H](O[C@H]2[C@@](O)(C)C[C@@H](C)[C@H]3[C@H](C)[C@H](O[C@@H](N3)COCCOC)[C@@](O)(C)C(CC)OC(=O)[C@H](C)C(O[C@@H]3O[C@@H](C)[C@H](O)[C@@](OC)(C)C3)[C@@H]2C)O[C@H](C)C1)C	training
0	619-80-7	O=[N+](c1ccc(C(N)=O)cc1)[O-]	training
0	6197-30-4	CCC(COC(/C(/C#N)=C(/c1ccccc1)\c1ccccc1)=O)CCCC	training
0	619-66-9	OC(c1ccc(C=O)cc1)=O	training
0	619-65-8	OC(c1ccc(C#N)cc1)=O	training
0	61941-56-8	Nc1c(CC([O-])=O)cccc1C(c1ccccc1)=O	training
1	61931-82-6	CC(CC(N(c1ccc(N)cc1)c1ccccc1)C)C	training
0	6192-62-7	C[C@@H]1[C@@]2(NC[C@@H](C)CC2)O[C@H]2C[C@@H]3[C@@](C)([C@@H]12)CC[C@H]1[C@H]3CC[C@@H]2[C@]1(C)CC[C@H](O)C2	training
0	619-23-8	O=[N+](c1cccc(CCl)c1)[O-]	training
1	619-17-0	OC(c1c(N)cc([N+]([O-])=O)cc1)=O	training
0	61914-43-0	O[C@@H]1[C@@H](O)[C@H](O)O[C@H](C(N)=O)[C@H]1O	training
0	6190-65-4	Nc1nc(Cl)nc(NC(C)C)n1	training
0	618-88-2	O=[N+](c1cc(C(O)=O)cc(C(O)=O)c1)[O-]	training
0	61869-08-7	Fc1ccc([C@H]2[C@H](COc3cc4c(OCO4)cc3)CNCC2)cc1	training
0	61849-14-7	[O-]C(CCC/C=C1\C[C@H]2[C@@H](O\1)C[C@@H](O)[C@@H]2C=C[C@H](CCCCC)O)=O	training
0	618-45-1	CC(c1cccc(O)c1)C	training
0	61-82-5	Nc1nnc[nH]1	training
0	617-94-7	CC(c1ccccc1)(C)O	training
0	61-78-9	O=C(c1ccc(N)cc1)NCC(O)=O	training
0	617-84-5	CCN(C=O)CC	training
0	61-76-7	O[C@H](c1cccc(O)c1)CNC	training
0	6170-42-9	Clc1ccc(CN(c2ncccc2)CCN(C)C)cc1	training
1	61702-44-1	Nc1ccc(N)c(Cl)c1	training
0	616-96-6	Nc1c(CN(/C(/C)=C(\SC(OCC)=O)/CCOC(OCC)=O)C=O)cnc(C)n1	training
0	616-91-1	CC(N[C@H](C(O)=O)CS)=O	training
1	6168-86-1	CC(NC)CCC=C(C)C	training
0	616-23-9	ClCC(CO)Cl	training
0	616-21-7	CCC(CCl)Cl	training
0	616202-92-7	Clc1ccc2CCNC[C@H](C)c2c1	training
0	616-09-1	CC(C(OCCC)=O)O	training
0	615-74-7	Cc1cc(O)c(Cl)cc1	training
0	61-57-4	[O-][N+](c1sc(N2C(=O)NCC2)nc1)=O	training
1	61570-90-9	O=C(Nc1sc2c(ccc(OCCC)c2)n1)OC	training
0	615-53-2	CN(C(OCC)=O)N=O	training
1	6152-33-6	[O-]c1c(-c2ccccc2)cccc1	training
1	6151-30-0	CCN(CCCC(Nc1c2c(cc(cc2)Cl)nc2c1cc(cc2)OC)C)CC	training
0	6149-03-7	O=S(c1ccc(CCCCCCCC)cc1)([O-])=O	training
1	614-80-2	Oc1c(NC(C)=O)cccc1	training
0	6145-73-9	ClC(COP(OCC(Cl)C)(OCC(C)Cl)=O)C	training
0	614-45-9	CC(OOC(c1ccccc1)=O)(C)C	training
1	61445-50-9	Oc1c(O)cc(C(c2c(O)cc(O)cc2)=O)cc1	training
0	614-18-6	O=C(c1cnccc1)OCC	training
0	61413-54-5	COc1c(OC2CCCC2)cc(C2CNC(=O)C2)cc1	training
0	614-00-6	O=NN(c1ccccc1)C	training
1	613-94-5	O=C(c1ccccc1)NN	training
0	6138-23-4	O[C@@H]1[C@@H](O)[C@H](O)[C@@H](CO)O[C@@H]1O[C@@H]1[C@H](O)[C@@H](O)[C@H](O)[C@@H](CO)O1	training
0	61379-65-5	CC(O[C@H]1[C@H](C)[C@H](O)[C@H](C)[C@@H](O)[C@@H](C)C=CC=C(C)C(=O)Nc2c(c(c3c4C(=O)[C@@](Oc4c(c(c3c2O)O)C)(C)OC=C[C@H](OC)[C@H]1C)O)/C=N/N1CCN(C2CCCC2)CC1)=O |c:44,t:16|	training
0	613-50-3	[O-][N+](c1cc2c(nccc2)cc1)=O	training
0	61337-67-5	CN1CCN2c3c(Cc4c(C2C1)cccc4)cccn3	training
0	61318-91-0	Clc1cc(Cl)c(C(C[n]2cncc2)SCc2ccc(Cl)cc2)cc1	training
1	613-13-8	Nc1cc2c(cc3c(c2)cccc3)cc1	training
0	61295-41-8	CCC(C(CCC)=O)Sc1c(C)occ1	training
0	61270-78-8	[O-]S(C[n]1c(SCC2CS[C@@H]3[C@H](NC([C@@H](c4ccccc4)O)=O)C(=O)N3C=2C([O-])=O)nnn1)(=O)=O	training
0	612-23-7	O=[N+](c1c(CCl)cccc1)[O-]	training
1	611-99-4	O=C(c1ccc(O)cc1)c1ccc(O)cc1	training
0	61-19-8	O=P(OC[C@@H]1[C@@H](O)[C@@H](O)[C@H]([n]2c3c(c(ncn3)N)nc2)O1)(O)O	training
0	61177-44-4	O=C([C@@H]1N2[C@@H](CC2=O)O/C/1=C\CO)[O-]	training
0	611-71-2	O[C@H](c1ccccc1)C(O)=O	training
0	6114-21-2	O=C(OCC)CCCCCCC/C=C/C/C=C/CCCCC	training
0	611-32-5	Cc1c2c(cccn2)ccc1	training
0	61129-30-4	Brc1ccc(/C(/c2cnccc2)=C/CN(C)C)cc1	training
1	611-20-1	N#Cc1c(O)cccc1	training
1	611-09-6	[O-][N+](c1ccc2NC(C(=O)c2c1)=O)=O	training
0	611-06-3	O=[N+](c1c(Cl)cc(Cl)cc1)[O-]	training
0	610-96-8	Clc1c(C(OC)=O)cccc1	training
0	6106-81-6	OC[C@@H](C(O[C@H]1C[C@@H]2[N+]([O-])(C)[C@@H]([C@@H]3[C@H]2O3)C1)=O)c1ccccc1	training
1	610-66-2	O=[N+](c1c(CC#N)cccc1)[O-]	training
0	610-15-1	O=[N+](c1c(C(N)=O)cccc1)[O-]	training
0	60925-61-3	NCc1c(CC(N[C@H]2[C@@H]3N(C(C(O)=O)=C(CS3)CSc3[n](CC(O)=O)nnn3)C2=O)=O)cccc1	training
0	60-92-4	Nc1c2nc[n]([C@H]3[C@H](O)[C@H]4[C@@H](COP(O4)(O)=O)O3)c2ncn1	training
0	609-15-4	O=C(C(C(OCC)=O)Cl)C	training
0	608-93-5	Clc1c(Cl)c(Cl)c(Cl)c(Cl)c1	training
1	60875-16-3	O=C(c1ccc(-[n]2c(=O)cc(C)[nH]2)cc1)O	training
0	608-73-1	ClC1C(Cl)C(Cl)C(Cl)C(Cl)C1Cl	training
1	608-71-9	Brc1c(Br)c(Br)c(Br)c(Br)c1O	training
0	608-66-2	O[C@@H]([C@H]([C@@H](CO)O)O)[C@H](CO)O	training
0	60812-23-9	OC(CN)COCCCCCCCCCC	training
0	60-80-0	O=c1[n](-c2ccccc2)[n](C)c(C)c1	training
0	60-79-7	C[C@H](NC([C@H]1CN(C)[C@H]2C(c3c4c([nH]cc4C2)ccc3)=C1)=O)CO	training
0	607-90-9	Oc1c(C(OCCC)=O)cccc1	training
0	607-88-5	Oc1c(C(Oc2ccc(C)cc2)=O)cccc1	training
1	607-35-2	[O-][N+](c1c2c(cccn2)ccc1)=O	training
0	60719-84-8	Nc1c(=O)[nH]cc(-c2ccncc2)c1	training
0	60719-82-6	Clc1ccc(CC(OC(C(N)C)=O)(C)C)cc1	training
0	60676-84-8	CC(Cc1cc(OC)c2c(OCO2)c1)N	training
0	60668-24-8	C[C@@H](P(O)(O)=O)NC([C@@H](N)C)=O	training
0	6064-83-1	OP(Oc1c(C(O)=O)cccc1)(O)=O	training
0	606-45-1	COc1c(C(OC)=O)cccc1	training
1	606-37-1	[O-][N+](c1c2c(cccc2)cc([N+]([O-])=O)c1)=O	training
1	60628-96-8	c1c(-c2ccccc2)ccc(C([n]2cncc2)c2ccccc2)c1	training
0	606-20-2	Cc1c([N+]([O-])=O)cccc1[N+]([O-])=O	training
0	606-17-7	O=C(CCCCC(Nc1c(I)cc(I)c(C(O)=O)c1I)=O)Nc1c(I)cc(I)c(C(O)=O)c1I	training
0	60-57-1	ClC1[C@@]2([C@H]3[C@@H]([C@](C2(Cl)Cl)(Cl)C=1Cl)[C@@H]1[C@@H]2[C@H]([C@H]3C1)O2)Cl	training
0	60-56-0	S=c1[n](C)cc[nH]1	training
0	6055-19-2	O=P1(N(CCCl)CCCl)OCCCN1	training
0	6054-98-4	O=C(c1c(O)ccc(/N=N/c2ccc(O)c(C([O-])=O)c2)c1)[O-]	training
0	605-45-8	CC(OC(c1c(C(OC(C)C)=O)cccc1)=O)C	training
1	605-32-3	Oc1cc2c(C(c3c(C2=O)cccc3)=O)cc1	training
0	604-75-1	Clc1cc2c(NC(C(N=C2c2ccccc2)O)=O)cc1	training
0	60397-77-5	O=CNc1c(C)cc(C)cc1	training
0	60-35-5	CC(N)=O	training
0	6035-45-6	[O-]C([C@@H](NC(c1ccc(NCC2N(C=O)c3c([nH]c(nc3=O)N)NC2)cc1)=O)CCC([O-])=O)=O	training
0	603-50-9	CC(Oc1ccc(C(c2ncccc2)c2ccc(OC(C)=O)cc2)cc1)=O	training
0	60325-46-4	O[C@H]1[C@H](C=C[C@@H](COc2ccccc2)O)[C@@H](C/C=C/CCCC(NS(C)(=O)=O)=O)C(=O)C1	training
0	60-32-2	NCCCCCC(O)=O	training
0	60-31-1	C[N+](CCOC(C)=O)(C)C	training
0	603-00-9	CC(C[n]1c2c([n](c([n](C)c2nc1)=O)C)=O)O	training
1	602-87-9	[O-][N+](c1c2c3c(ccc2)CCc3cc1)=O	training
0	60282-87-3	O=C1C=C2CC[C@H]3[C@@H]4C=C[C@](C#C)(O)[C@@]4(CC)CC[C@@H]3[C@H]2CC1	training
0	60-27-5	N=C1N(C)CC(=O)N1	training
0	60-26-4	C[N+](CCCCCC[N+](C)(C)C)(C)C	training
0	602-41-5	CC(N[C@@H]1c2c(ccc(c(c2)=O)SC)-c2c(cc(c(c2OC)OC)O[C@H]2[C@H](O)[C@@H](O)[C@H](O)[C@@H](CO)O2)CC1)=O	training
1	602-38-0	[O-][N+](c1c2c(cccc2[N+]([O-])=O)ccc1)=O	training
0	60-23-1	NCCS	training
1	60207-93-4	Clc1cc(Cl)c(C2(OC(CC)CO2)C[n]2cncn2)cc1	training
1	60207-90-1	Clc1cc(Cl)c(C2(OC(CCC)CO2)C[n]2cncn2)cc1	training
0	602-01-7	O=[N+](c1c([N+]([O-])=O)c(C)ccc1)[O-]	training
0	60-18-4	Oc1ccc(C[C@@H](C(O)=O)N)cc1	training
0	60168-88-9	OC(c1ccc(Cl)cc1)(c1cncnc1)c1c(Cl)cccc1	training
0	60166-93-0	O=C([C@@H](O)C)Nc1c(I)c(C(NC(CO)CO)=O)c(I)c(C(NC(CO)CO)=O)c1I	training
0	60142-96-3	NCC1(CCCCC1)CC(O)=O	training
0	6012-97-1	Clc1c(Cl)c(Cl)c(Cl)s1	training
1	60-11-7	CN(c1ccc(/N=N/c2ccccc2)cc1)C	training
0	60-02-6	N=C(NCCN1CCCCCCC1)N	training
0	600-22-6	C=C(C(OC)=O)O	training
0	599-79-1	O=S(c1ccc(/N=N/c2ccc(O)c(C(O)=O)c2)cc1)(Nc1ncccc1)=O	training
0	59973-80-7	CS(c1ccc(/C=C2\c3c(C(CC(O)=O)=C\2C)cc(F)cc3)cc1)(=O)=O	training
0	599-64-4	CC(c1ccccc1)(c1ccc(O)cc1)C	training
0	599-61-1	Nc1cccc(S(c2cccc(N)c2)(=O)=O)c1	training
0	59939-16-1	O(c1c(C2CC2)cccc1)CC1NCCN=1	training
0	59-92-7	Oc1c(O)cc(C[C@@H](C(O)=O)N)cc1	training
0	599179-03-0	FC(c1ccc([C@H](N2[C@H](C)CN(C3(CCN(C(c4c(C)ncnc4C)=O)CC3)C)CC2)COC)cc1)(F)F	training
0	598-98-1	CC(C(OC)=O)(C)C	training
0	5989-54-8	CC1CC[C@H](C(C)=C)CC=1	training
0	5989-27-5	CC1CC[C@@H](C(C)=C)CC=1	training
0	59-89-2	O=NN1CCOCC1	training
0	5988-91-0	CC(CCCC(CC=O)C)C	training
0	598-78-7	CC(C(O)=O)Cl	training
1	5987-82-6	CCN(CCOC(c1ccc(N)c(OCCCC)c1)=O)CC	training
0	598-77-6	CC(C(Cl)Cl)Cl	training
0	598-72-1	BrC(C(O)=O)C	training
0	59-87-0	O=[N+](c1oc(/C=N/NC(N)=O)cc1)[O-]	training
0	59865-13-3	C[C@@H]([C@H]([C@@H]1N(C)C(=O)[C@H](C(C)C)N(C)C(=O)[C@H](CC(C)C)N(C)C(=O)[C@H](CC(C)C)N(C)C(=O)[C@@H](C)NC(=O)[C@H](C)NC(=O)[C@H](CC(C)C)N(C)C(=O)[C@H](C(C)C)NC(=O)[C@H](CC(C)C)N(C)C(=O)CN(C)C(=O)[C@H](CC)NC1=O)O)C/C=C/C	training
0	598-55-0	NC(OC)=O	training
0	5985-00-2	CN1CCc2c(c(c3c(c2)OCO3)OC)C1	training
0	5982-61-6	CN1CCC(c2ccccc2)(C(OCC)=O)CCC1	training
0	59804-37-4	OC1c2sccc2S(=O)(=O)N(C)C=1C(Nc1ncccc1)=O	training
0	59803-98-4	Brc1c(NC2NCCN=2)ccc2c1nccn2	training
0	59756-60-4	C[n]1cc(-c2cccc(C(F)(F)F)c2)c(=O)c(-c2ccccc2)c1	training
0	597-43-3	CC(C(O)=O)(CC(O)=O)C	training
0	5973-71-7	Cc1c(C)cc(C=O)cc1	training
0	59721-29-8	O=C(c1ccc(NC(N)=N)cc1)Oc1ccc(CC(OCC(N(C)C)=O)=O)cc1	training
0	59719-67-4	CC(C1N(CCOC(NCCCCCCNC(OCCN2C(C(C)C)OCC2)=O)=O)CCO1)C	training
0	597-09-1	O=[N+](C(CO)(CO)CC)[O-]	training
0	59703-84-3	O=C([C@@H]1C(C)(C)S[C@H]2N1C([C@H]2NC([C@@H](c1ccccc1)NC(N1C(=O)C(=O)N(CC)CC1)=O)=O)=O)[O-]	training
0	59-67-6	O=C(c1cnccc1)O	training
0	59669-26-0	CN(C(O/N=C(/SC)\C)=O)SN(C(O/N=C(/SC)\C)=O)C	training
0	59-66-5	O=S(c1sc(NC(C)=O)nn1)(N)=O	training
0	59643-91-3	O=C1N2C(C2)C(N)=N1	training
0	5959-95-5	O=C(CC[C@H](C(O)=O)N)N	training
0	59-58-5	Nc1c(CN(/C(/C)=C(/SSCCC)\CCO)C=O)cnc(C)n1	training
1	59536-65-1	Brc1c(Br)c(Br)c(-c2cc(Br)c(Br)c(Br)c2)cc1	training
0	595-33-5	CC([C@@]1([C@]2(C)[C@H]([C@H]3[C@H](CC2)[C@]2(C)C(=CC(CC2)=O)C(C)=C3)CC1)OC(C)=O)=O	training
0	59-52-9	OCC(CS)S	training
0	59-51-8	O=C(C(CCSC)N)O	training
0	59-50-7	Oc1cc(C)c(Cl)cc1	training
0	594-72-9	CC([N+]([O-])=O)(Cl)Cl	training
0	59-47-2	OCC(COc1c(C)cccc1)O	training
0	594-71-8	CC([N+]([O-])=O)(Cl)C	training
0	594-65-0	ClC(C(N)=O)(Cl)Cl	training
0	594-61-6	O=C(C(O)(C)C)O	training
0	594-42-3	ClC(SCl)(Cl)Cl	training
0	5943-30-6	CC(SSC(CC)C)CC	training
0	594-20-7	CC(Cl)(Cl)C	training
0	594-18-3	BrC(Cl)(Cl)Br	training
0	59-40-5	Nc1ccc(S(Nc2nc3c(cccc3)nc2)(=O)=O)cc1	training
0	59-39-2	c1cc2c(OC(CN3CCCCC3)CO2)cc1	training
0	59337-93-8	O=S(c1c(C(OC)=O)scc1)(N)=O	training
0	59-30-3	O=C([C@@H](NC(c1ccc(NCc2nc3c([nH]c(nc3=O)N)nc2)cc1)=O)CCC(O)=O)O	training
1	5930-28-9	Clc1c(O)c(Cl)cc(N)c1	training
0	59277-89-3	Nc1nc(=O)c2nc[n](COCCO)c2[nH]1	training
0	59-26-7	O=C(c1cnccc1)N(CC)CC	training
0	59263-76-2	CN1CC(c2cc(O)ccc2)(CC)CCCC1	training
0	592-51-8	C=CCCC#N	training
0	592-45-0	C=CC/C=C/C	training
0	592-42-7	C=CCCC=C	training
0	59227-89-3	O=C1N(CCCCCCCCCCCC)CCCCC1	training
0	591-80-0	C=CCCC(O)=O	training
0	591-31-1	COc1cccc(C=O)c1	training
0	59122-46-2	O[C@H]1[C@H](/C=C/CC(CCCC)(O)C)[C@@H](CCCCCCC(OC)=O)C(=O)C1	training
0	591-17-3	Cc1cccc(Br)c1	training
0	590-86-3	CC(CC=O)C	training
0	590-63-6	C[N+](CC(OC(N)=O)C)(C)C	training
0	59-05-2	O=C([C@@H](NC(c1ccc(N(Cc2cnc3nc(nc(N)c3n2)N)C)cc1)=O)CCC(O)=O)O	training
0	590-29-4	[O-]C=O	training
0	59-02-9	CC(CCC[C@H](CCC[C@H](CCC[C@]1(Oc2c(c(c(c(C)c2CC1)O)C)C)C)C)C)C	training
0	59017-64-0	Ic1c(N(C(C)=O)C)c(I)c(C(NC)=O)c(I)c1C(NCC(Nc1c(I)c(C(O)=O)c(I)c(C(NCCO)=O)c1I)=O)=O	training
0	590-17-0	BrCC#N	training
0	590-01-2	CCC(OCCCC)=O	training
0	589-68-4	OCC(COC(CCCCCCCCCCCCC)=O)O	training
0	589-38-8	CCC(CCC)=O	training
0	58-93-5	NS(c1c(Cl)cc2NCNS(=O)(=O)c2c1)(=O)=O	training
0	589-34-4	CC(CCC)CC	training
0	589-15-1	BrCc1ccc(Br)cc1	training
0	589-10-6	BrCCOc1ccccc1	training
0	58-89-9	Cl[C@@H]1[C@@H](Cl)[C@@H](Cl)[C@H](Cl)[C@@H](Cl)[C@H]1Cl	training
0	588941-45-1	O=C([C@@H](c1cc(Cl)c(S(C)(=O)=O)cc1)CC1CCCC1)Nc1nccnc1	training
0	58846-77-8	OC[C@@H]1[C@@H](O)[C@H](O)[C@@H](O)[C@H](OCCCCCCCCCC)O1	training
0	5879-67-4	Oc1c(/C(/C)=N/Cc2ccccc2)cccc1	training
0	587-90-6	O=C(Nc1ccc([N+]([O-])=O)cc1)Nc1ccc([N+]([O-])=O)cc1	training
0	58769-20-3	O=C([C@@H]1C(C)(C)[C@@H]1/C=C1/CCSC/1=O)OCc1coc(Cc2ccccc2)c1	training
0	587-65-5	O=C(CCl)Nc1ccccc1	training
1	5875-06-9	CCN(CCOC(c1cc(N)c(OCCC)cc1)=O)CC	training
0	5870-93-9	CCCCCCCOC(CCC)=O	training
0	5870-29-1	OC1(C(c2ccccc2)C(OCCN(C)C)=O)CCCC1	training
0	5868-05-3	O=C(c1cnccc1)OCC(COC(c1cnccc1)=O)(COC(c1cnccc1)=O)COC(c1cnccc1)=O	training
0	58-61-7	Nc1c2nc[n]([C@H]3[C@H](O)[C@H](O)[C@@H](CO)O3)c2ncn1	training
0	5856-63-3	CC[C@H](CO)N	training
0	58-54-8	Clc1c(Cl)c(OCC(O)=O)ccc1C(C(CC)=C)=O	training
1	58546-54-6	C[C@H]1[C@@](O)(C)Cc2c(c(c(c(c2)OC)OC)OC)-c2c(cc3c(c2OC)OCO3)C1	training
0	58543-16-1	O[C@H]1[C@H](OC([C@]2([C@H]3CC[C@@]45[C@H]([C@@]3(C)CCC2)C[C@@H](O[C@H]2[C@H](OC3[C@H](O)[C@@H](O)[C@H](O)[C@@H](CO)O3)[C@@H](O[C@H]3[C@H](O)[C@@H](O)[C@H](O)[C@@H](CO)O3)[C@H](O)[C@@H](CO)O2)[C@H](C4)C(=C)C5)C)=O)O[C@H](CO)[C@@H](O)[C@@H]1O	training
0	585-34-2	CC(c1cccc(O)c1)(C)C	training
1	5850-86-2	O=S(c1ccc(/N=N/c2c(O)ccc3c2cccc3)c(C)c1)([O-])=O	training
0	58493-49-5	Oc1c(OC)cc(CNC(CCCCCCC/C=C/CCCCCCCC)=O)cc1	training
0	58-46-8	CC(CC1C(=O)CC2N(CCc3c2cc(OC)c(OC)c3)C1)C	training
0	5843-53-8	Clc1c(CNC(Cc2ccccc2)C)cccc1	training
0	58430-94-7	O=C(OCCC(CC(C)(C)C)C)C	training
0	584-13-4	N[n]1cnnc1	training
0	58409-70-4	[O-]P(OC(CO)CO)([O-])=O	training
0	583-78-8	Clc1cc(O)c(Cl)cc1	training
0	5836-29-3	Oc1c(C2c3c(cccc3)CCC2)c(=O)oc2c1cccc2	training
0	5836-10-2	OC(C(OC(C)C)=O)(c1ccc(Cl)cc1)c1ccc(Cl)cc1	training
1	5834-17-3	COc1c(N)cc2c(c3c(o2)cccc3)c1	training
1	583-39-1	S=c1[nH]c2c(cccc2)[nH]1	training
1	58338-59-3	O=C(c1ccc(N)cc1)Nc1c(N)cccc1	training
0	58-32-2	OCCN(c1nc(N2CCCCC2)c2c(c(N3CCCCC3)nc(N(CCO)CCO)n2)n1)CCO	training
0	583-03-9	OC(c1ccccc1)CCCC	training
0	58-28-6	CNCCCN1c2c(cccc2)CCc2c1cccc2	training
1	58-27-5	O=C1c2c(cccc2)C(=O)C(C)=C1	training
0	58186-27-9	COC1C(=O)C(CCCCCCCCCCO)=C(C)C(=O)C=1OC	training
0	58-18-4	O=C1C=C2CC[C@H]3[C@@H]4CC[C@@](O)(C)[C@@]4(C)CC[C@@H]3[C@@]2(C)CC1	training
0	5817-39-0	Ic1c(O)c(I)cc(Oc2c(I)cc(C[C@@H](C(O)=O)N)cc2)c1	training
0	58-15-1	CN(c1c(C)[n](C)[n](-c2ccccc2)c1=O)C	training
0	581-42-0	Cc1cc2c(cc(cc2)C)cc1	training
0	58-14-0	CCc1c(-c2ccc(Cl)cc2)c(N)nc(N)n1	training
0	5810-11-7	O=C(C(C(N(C)C)=O)Cl)C	training
0	58045-23-1	OCCN1CCN(CC/C=C2\c3c(Sc4c\2cc(Cl)cc4)cccc3)CC1	training
1	58-00-4	Oc1c(O)c2c(C[C@H]3N(C)CCc4cccc-2c34)cc1	training
1	57-97-6	Cc1c2c(cccc2)c(C)c2c1c1c(cc2)cccc1	training
0	579-66-8	CCc1c(N)c(CC)ccc1	training
0	57-96-5	O=C1N(c2ccccc2)N(c2ccccc2)C(=O)C1CCS(c1ccccc1)=O	training
0	579-56-6	Oc1ccc(C(C(NC(COc2ccccc2)C)C)O)cc1	training
0	57-94-3	Oc1c2Oc3c(OC)cc4c([C@@H](N(CC4)C)Cc4ccc(Oc5c(O)c(OC)cc6c5[C@H]([N+](CC6)(C)C)Cc(c2)cc1)cc4)c3	training
0	5794-04-7	CC1([C@@H]2C[C@@H](CC2)C1=C)C	training
0	579-23-7	Oc1c(OC)cc(/C=C2\CCC/C(/C\2=O)=C/c2ccc(O)c(OC)c2)cc1	training
0	57-91-0	Oc1ccc2c(CC[C@H]3[C@H]4[C@]([C@@H](CC4)O)(C)CC[C@@H]32)c1	training
0	57-88-5	CC(CCC[C@H]([C@@H]1[C@]2(CC[C@@H]3[C@]4(C)C(C[C@H](CC4)O)=CC[C@H]3[C@@H]2CC1)C)C)C	training
0	5786-68-5	n1c(N2CCNCC2)ccc2c1cccc2	training
0	5786-21-0	CN1CCN(C2c3c(cccc3)Nc3c(cc(cc3)Cl)N=2)CC1	training
0	578-46-1	O=[N+](c1c(N)cc(C)cc1)[O-]	training
0	57-83-0	CC([C@@H]1[C@]2(C)[C@H]([C@H]3[C@H](CC2)[C@]2(C)C(=CC(CC2)=O)CC3)CC1)=O	training
0	57808-66-9	Clc1ccc2c([nH]c([n]2C2CCN(CCC[n]3c(=O)[nH]c4c3cccc4)CC2)=O)c1	training
0	57801-81-7	Clc1c(C2c3c(sc(c3)Br)-[n]3c(nnc3C)CN=2)cccc1	training
0	57-74-9	ClC1[C@@]2(C(Cl)(Cl)C([C@@H]3[C@H]2[C@@H](Cl)C(Cl)C3)(Cl)C=1Cl)Cl	training
0	577-11-7	O=S(C(C(OCC(CCCC)CC)=O)CC(OCC(CCCC)CC)=O)([O-])=O	training
0	57-68-1	O=S(c1ccc(N)cc1)(Nc1nc(C)cc(C)n1)=O	training
0	57-67-0	Nc1ccc(S(NC(N)=N)(=O)=O)cc1	training
0	57-66-9	O=S(c1ccc(C(O)=O)cc1)(N(CCC)CCC)=O	training
0	5766-67-6	N#CCN(CC#N)CCN(CC#N)CC#N	training
1	57653-26-6	O=C1CN(C)C(NC(Nc2cc(Cl)ccc2)=O)=N1	training
1	57648-21-2	Fc1ccc(C(CCCN2CCC([n]3c(=S)[nH]c4c3cccc4)CC2)=O)cc1	training
0	57646-30-7	O=C(c1occc1)N(c1c(C)cccc1C)C(C(OC)=O)C	training
0	57-63-6	Oc1ccc2c(CC[C@H]3[C@@H]4CC[C@](C#C)(O)[C@@]4(C)CC[C@@H]32)c1	training
0	576-26-1	Cc1c(O)c(C)ccc1	training
0	576-24-9	Oc1c(Cl)c(Cl)ccc1	training
1	57609-64-0	Nc1ccc(C(OCCCOC(c2ccc(N)cc2)=O)=O)cc1	training
0	57-57-8	O=C1OCC1	training
1	57574-09-1	O=C(CCCCCCNC1c2c(cccc2)CCc2c1cccc2)O	training
0	575-43-9	Cc1c2c(cc(cc2)C)ccc1	training
0	57-50-1	O[C@@H]1[C@@H](O)[C@H](O)[C@@H](CO)O[C@@H]1O[C@]1([C@@H](O)[C@H](O)[C@@H](CO)O1)CO	training
0	57-48-7	O[C@@H]1[C@](CO)(O)O[C@H](CO)[C@H]1O	training
0	57470-78-7	CCN(C(Nc1cc(C(C)=O)c(OCC(CNC(C)(C)C)O)cc1)=O)CC	training
0	57-44-3	O=C1C(CC)(CC)C(=O)NC(=O)N1	training
0	57-43-2	O=C1C(CC)(CCC(C)C)C(=O)NC(=O)N1	training
1	574-25-4	S=c1c2nc[n]([C@H]3[C@H](O)[C@H](O)[C@@H](CO)O3)c2[nH]cn1	training
0	57-41-0	O=C1NC(c2ccccc2)(c2ccccc2)C(=O)N1	training
0	574-06-1	CC(OC(c1ccccc1)C(c1ccccc1)=O)=O	training
0	57-39-6	CC1N(P(N2C(C)C2)(N2C(C)C2)=O)C1	training
1	573-58-0	[O-]S(c1c2c(cccc2)c(N)c(/N=N/c2ccc(-c3ccc(/N=N/c4c(N)c5c(cccc5)c(S([O-])(=O)=O)c4)cc3)cc2)c1)(=O)=O	training
0	57-30-7	CCC1(c2ccccc2)C(=O)NC(=O)[N-]C1=O	training
0	57-29-4	Oc1c2c3[C@@]45[C@H]([C@H](N(CC=C)CC4)Cc3cc1)C=C[C@H](O)[C@@H]5O2	training
0	5728-52-9	OC(Cc1ccc(-c2ccccc2)cc1)=O	training
0	57-24-9	O=C1N2[C@H]3[C@H]4[C@H]5C[C@H]6[C@]3(c3c2cccc3)CCN6CC5=CCO[C@H]4C1	training
0	5721-91-5	CCCCCCCCCC(O[C@@H]1[C@]2(C)[C@H]([C@H]3[C@H](CC2)[C@]2(C)C(=CC(CC2)=O)CC3)CC1)=O	training
0	571-58-4	Cc1c2c(cccc2)c(C)cc1	training
0	57-15-8	ClC(C(O)(C)C)(Cl)Cl	training
1	57149-07-2	OC(COc1c2c(cccc2)ccc1)CN1CCN(c2c(OC)cccc2)CC1	training
0	57-14-7	CN(N)C	training
1	5714-00-1	CC(c1ccc2c(N(c3c(S2)cccc3)CCCN2CCN(CCO)CC2)c1)=O	training
1	57132-53-3	CCCN(C(C(CCC(OCCCN1CCN(CCOC(Cc2c(C)[n](C(c3ccc(Cl)cc3)=O)c3c2cc(cc3)OC)=O)CC1)=O)NC(c1ccccc1)=O)=O)CCC	training
0	57116-45-7	OCC(COC(CCN1CC1)=O)(COC(CCN1CC1)=O)COC(CCN1CC1)=O	training
0	5711-40-0	COc1ccc(C(/C(/Br)=C/C(O)=O)=O)cc1	training
0	57-11-4	O=C(CCCCCCCCCCCCCCCCC)O	training
0	57-06-7	C=CCN=C=S	training
0	57018-52-7	CC(OCC(O)C)(C)C	training
1	57018-04-9	Clc1c(OP(OC)(OC)=S)c(Cl)cc(C)c1	training
0	56974-61-9	O=C(CCCCCNC(N)=N)Oc1ccc(C(OCC)=O)cc1	training
0	569-61-9	N=C1C=C/C(=C(\c2ccc(N)cc2)/c2ccc(N)cc2)/C=C1	training
0	56-89-3	N[C@H](C(O)=O)CSSC[C@@H](C(O)=O)N	training
0	56-87-1	N[C@H](C(O)=O)CCCCN	training
0	56839-43-1	CC(C(c1ccc(CC)cc1)=O)CN1CCCCC1	training
0	56-81-5	OCC(CO)O	training
0	56796-39-5	N#CCSCC(N[C@]1([C@@H]2N(C(C([O-])=O)=C(CS2)CSc2[n](C)nnn2)C1=O)OC)=O	training
0	56-75-7	O=[N+](c1ccc([C@H]([C@H](NC(C(Cl)Cl)=O)CO)O)cc1)[O-]	training
0	56741-95-8	Brc1c(=O)nc(N)[nH]c1-c1ccccc1	training
1	56-72-4	CCOP(Oc1cc2oc(c(c(C)c2cc1)Cl)=O)(OCC)=S	training
0	56715-13-0	CC(NC[C@H](COc1ccc(CC(N)=O)cc1)O)C	training
0	566-48-3	O=C1[C@]2(C)[C@H]([C@H]3[C@H](CC2)[C@]2(C)C(=C(C(CC2)=O)O)CC3)CC1	training
0	5663-71-8	O=C(c1c(O)cccc1)NC(C)=O	training
0	56-59-7	NC(CNC([C@@H](NC([C@H]1N(C(C2NC(=O)[C@H](CC(N)=O)NC(=O)C(CCC(N)=O)NC(=O)[C@H](Cc3ccccc3)NC(=O)C(Cc3ccccc3)NC(=O)[C@@H](N)CSSC2)=O)CCC1)=O)CCCCN)=O)=O	training
0	56578-18-8	CCCC/C=C/CCCCO	training
0	565-62-8	C/C=C(/C(C)=O)\C	training
1	56-55-3	c1c2ccc3c(c2cc2c1cccc2)cccc3	training
1	56-54-2	COc1ccc2nccc([C@@H]([C@@H]3N4C[C@H](C=C)C(CC4)C3)O)c2c1	training
0	56539-66-3	CC(OC)(CCO)C	training
1	56-49-5	Cc1c2c3c(CC2)c2c(c4c(cc2)cccc4)cc3cc1	training
0	56-47-3	CC(OCC([C@@H]1[C@]2(C)[C@H]([C@H]3[C@H](CC2)[C@]2(C)C(=CC(CC2)=O)CC3)CC1)=O)=O	training
0	56425-91-3	OC(c1ccc(OC(F)(F)F)cc1)(c1cncnc1)C(C)C	training
0	56-40-6	NCC(O)=O	training
1	56-38-2	S=P(OCC)(OCC)Oc1ccc([N+]([O-])=O)cc1	training
0	563-80-4	CC(C(C)=O)C	training
0	56375-79-2	CCCC[N+](CCCC)(CCCC)C	training
0	563-72-4	[O-]C(C([O-])=O)=O	training
0	563-58-6	CC=C(Cl)Cl	training
0	563-47-3	C=C(CCl)C	training
0	563-41-7	NC(NN)=O	training
0	5632-47-3	O=NN1CCNCC1	training
1	563-12-2	S=P(OCC)(OCC)SCSP(OCC)(OCC)=S	training
0	5630-53-5	O=C1CCC2[C@H]3CC[C@@]4(C)[C@@H](CC[C@]4(C#C)O)[C@@H]3[C@H](C)CC=2C1	training
0	56-29-1	CC1(C2CCCCC=2)C(=O)N(C)C(=O)NC1=O	training
1	56287-74-2	Cc1c(-[n]2c(=O)c3c(ccc(c3)N)nc2CF)cccc1	training
0	562-74-3	CC(C1(CCC(C)=CC1)O)C	training
0	562-49-2	CC(CC)(CC)C	training
0	56-23-5	ClC(Cl)(Cl)Cl	training
0	56211-40-6	O=S(c1c(Nc2cccc(C)c2)ccnc1)(NC(NC(C)C)=O)=O	training
0	562-10-7	CN(CCOC(c1ccccc1)(c1ncccc1)C)C	training
0	56-18-8	NCCCNCCCN	training
0	56180-94-0	OCC1[C@@H](O)[C@H](O)[C@@H](O)[C@@H](N[C@@H]2[C@@H](C)O[C@H](O[C@H]3[C@H](O)[C@@H](O)[C@@H](O[C@H]4[C@H](O)[C@@H](O)[C@H](O)O[C@@H]4CO)O[C@@H]3CO)[C@H](O)[C@H]2O)C=1	training
0	5613-46-7	Cc1c(O)c(C)cc(C(c2cc(C)c(O)c(C)c2)(C)C)c1	training
0	56124-62-0	CCCCC(OCC([C@@]1(Cc2c(c(c3c(c2O)C(=O)c2c(c(ccc2)OC)C3=O)O)[C@@H](O[C@@H]2O[C@@H](C)[C@@H](O)[C@@H](NC(C(F)(F)F)=O)C2)C1)O)=O)=O	training
0	5611-51-8	CC(CC(OCC([C@]12[C@]3(C[C@@H]([C@@]4([C@]5(C)C(=CC(C=C5)=O)CC[C@H]4[C@@H]3C[C@H]1OC(C)(C)O2)F)O)C)=O)=O)(C)C	training
0	56-06-4	Nc1[nH]c(N)nc(=O)c1	training
1	56-05-3	Clc1nc(N)nc(Cl)c1	training
0	56-04-2	O=c1[nH]c(=S)[nH]c(C)c1	training
0	56038-13-2	O[C@@H]1[C@@H](O)[C@@H](Cl)[C@@H](CO)O[C@@H]1O[C@]1([C@@H](O)[C@H](O)[C@@H](CCl)O1)CCl	training
0	56010-88-9	Cc1cn[nH]c1	training
1	55981-09-4	O=C(c1c(OC(C)=O)cccc1)Nc1sc([N+]([O-])=O)cn1	training
0	55-98-1	O=S(OCCCCOS(C)(=O)=O)(C)=O	training
0	55934-93-5	OC(CC)OCC(OC(OCCCC)CC)C	training
0	5593-20-4	CCC(OCC([C@@]1([C@]2(C[C@@H]([C@@]3([C@]4(C)C(=CC(C=C4)=O)CC[C@H]3[C@@H]2C[C@@H]1C)F)O)C)OC(CC)=O)=O)=O	training
1	5591-49-1	O=C(NC)Oc1c(C(Nc2ccccc2)=O)cccc1	training
0	5591-45-7	CN(S(c1ccc2c(/C(/c3c(S2)cccc3)=C/CCN2CCN(C)CC2)c1)(=O)=O)C	training
0	5589-96-8	BrC(C(O)=O)Cl	training
0	5588-33-0	CS(c1ccc2c(N(c3c(S2)cccc3)CCC2N(C)CCCC2)c1)=O	training
0	5588-16-9	NS(c1c(Cl)cc2NC(CSCC=C)NS(=O)(=O)c2c1)(=O)=O	training
0	55870-64-9	N[C@H]1[C@@H](O[C@@H]2[C@@H](N)C[C@@H](N)[C@H](O[C@@H]3[C@H](O)[C@@H](NC)[C@@](O)(C)CO3)[C@@H]2O)OC(CN)=CC1	training
0	55-86-7	ClCCN(CCCl)C	training
0	55837-27-9	O=C(c1cc(N2CCCC2)c(Oc2ccccc2)c(S(N)(=O)=O)c1)O	training
0	558-37-2	C=CC(C)(C)C	training
0	5579-78-2	O=C1OC(CCCC)CCCC1	training
0	5575-21-3	NC(c1cc[n+](CC2CS[C@@H]3[C@@H](C(=O)N3C=2C([O-])=O)NC(Cc2sccc2)=O)cc1)=O	training
0	557-30-2	O/N=C/C=N/O	training
0	55726-47-1	CCCCCCCCCCCCCCCCCCCCCC(Nc1cc[n]([C@H]2[C@@H](O)[C@H](O)[C@@H](CO)O2)c(=O)n1)=O	training
0	55721-31-8	[O-]C([C@@H]([C@@H]1O[C@@H]([C@H]([C@@H]([C@@H](C([C@@H]([C@@H]2[C@@H](C)C[C@@H](C)[C@]3(O[C@]4(O[C@@]([C@@H]5O[C@@H](C)[C@](CC)(O)CC5)(C)CC4)[C@H](O)C=C3)O2)CC)=O)C)O)C)[C@@H](C)CC1)CC)=O	training
0	55721-11-4	C=C1/C(=C\C=C2/CCC[C@]3([C@H]/2CC[C@@H]3[C@@H](CC[C@H](C(O)(C)C)O)C)C)/C[C@@H](O)CC1	training
0	55720-26-8	N[C@H](C(O)=O)/C=C/OCCN	training
0	55719-85-2	C/C=C(/C(OCCc1ccccc1)=O)\C	training
0	556-88-7	NC(N)=N[N+]([O-])=O	training
0	556-82-1	CC(C)=CCO	training
0	556-61-6	CN=C=S	training
0	556-52-5	OCC1OC1	training
0	55635-13-7	O=C1C(/C(/CCC)=N/OCC=C)C(=O)[C-](C(OC)=O)C(C)(C)C1	training
0	556-08-1	O=C(Nc1ccc(C(O)=O)cc1)C	training
0	555-90-8	NC(N/N=C/c1cnccc1)=S	training
0	55589-62-3	CC1OS(=O)(=O)[N-]C(=O)C=1	training
0	555-77-1	ClCCN(CCCl)CCCl	training
0	55-56-1	Clc1ccc(N/C(/N)=N/C(NCCCCCCNC(/N=C(/Nc2ccc(Cl)cc2)\N)=N)=N)cc1	training
0	555-60-2	Clc1cccc(NN=C(C#N)C#N)c1	training
0	555-44-2	O=C(OC(COC(CCCCCCCCCCCCCCC)=O)COC(CCCCCCCCCCCCCCC)=O)CCCCCCCCCCCCCCC	training
0	555-30-6	Oc1c(O)cc(C[C@@](C(O)=O)(N)C)cc1	training
0	55512-33-9	O=C(Oc1c(-c2ccccc2)nnc(Cl)c1)SCCCCCCCC	training
0	554-92-7	COc1c(OC)cc(C(NCc2ccc(OCCN(C)C)cc2)=O)cc1OC	training
0	554-84-7	O=[N+](c1cc(O)ccc1)[O-]	training
0	554-57-4	C[n]1c(=NC(C)=O)sc(S(N)(=O)=O)n1	training
0	55418-52-5	CC(CCc1cc2c(OCO2)cc1)=O	training
0	5541-67-3	Oc1c2c(cccn2)c(C)cc1	training
0	554-12-1	CCC(OC)=O	training
0	554-00-7	Clc1ccc(N)c(Cl)c1	training
0	5536-61-8	C=C(C([O-])=O)C	training
1	553-53-7	O=C(c1cnccc1)NN	training
0	553-26-4	c1nccc(-c2ccncc2)c1	training
0	553-17-3	COc1c(OC(Oc2c(OC)cccc2)=O)cccc1	training
0	553-08-2	COc1ccc(CN(c2ncccn2)CC[N+](CCCCCCCCCCCCCCCC)(C)C)cc1	training
0	552-94-3	O=C(c1c(O)cccc1)Oc1c(C(O)=O)cccc1	training
0	55290-64-7	O=S1(C(C)=C(C)S(=O)(=O)CC1)=O	training
0	552-79-4	O[C@H](c1ccccc1)[C@@H](N(C)C)C	training
0	55268-75-2	CO/N=C(/C(N[C@H]1[C@@H]2N(C(C(O)=O)=C(CS2)COC(N)=O)C1=O)=O)\c1occc1	training
0	55268-74-1	O=C1N2C(c3c(CC2)cccc3)CN(C(C2CCCCC2)=O)C1	training
0	552-30-7	O=C(c1cc2c(C(OC2=O)=O)cc1)O	training
0	552-22-7	IOc1c(C(C)C)cc(-c2c(C)cc(OI)c(C(C)C)c2)c(C)c1	training
0	55-22-1	O=C(c1ccncc1)O	training
1	55219-65-3	CC(C(C([n]1ncnc1)Oc1ccc(Cl)cc1)O)(C)C	training
0	552-16-9	O=[N+](c1c(C(O)=O)cccc1)[O-]	training
0	55-21-0	NC(c1ccccc1)=O	training
0	55-18-5	CCN(N=O)CC	training
0	55142-85-3	Clc1c(CN2Cc3c(scc3)CC2)cccc1	training
0	55134-13-9	O=C([C@@H]([C@H]1[C@@H](C)C[C@H](C)[C@H]([C@H]([C@@H]([C@@H](C([C@@H]([C@@H]2[C@@H](C)C[C@@H](C)[C@]3(O[C@]4(O[C@@]([C@@H]5O[C@@H](C)[C@](CC)(O)CC5)(C)CC4)[C@H](O)C=C3)O2)CC)=O)C)O)C)O1)CC)O	training
0	551-27-9	OC([C@H]1C(C)(C)S[C@H]2N1C([C@H]2NC(C(Oc1ccccc1)CC)=O)=O)=O	training
0	55117-15-2	ClCc1c(Cl)cccc1F	training
0	551-11-1	O[C@@H]1[C@H](C/C=C/CCCC(O)=O)[C@@H](C=C[C@H](CCCCC)O)[C@H](O)C1	training
0	5510-99-6	Oc1c(C(CC)C)cccc1C(CC)C	training
0	55107-14-7	CC(C(CC(OC)=O)=O)(C)C	training
1	551-06-4	S=C=Nc1c2c(cccc2)ccc1	training
0	550-99-2	c1c2c(cccc2)cc(CC2NCCN=2)c1	training
0	55096-26-9	C=C1[C@H]2[C@@]34c5c(O2)c(O)ccc5C[C@@H](N(CC2CC2)CC3)[C@]4(O)CC1	training
0	55066-48-3	CC(CCO)CCc1ccccc1	training
1	55-06-1	[O-]C([C@H](Cc1cc(I)c(Oc2ccc(O)c(I)c2)c(I)c1)N)=O	training
0	55028-72-3	O[C@@H]1[C@H](C/C=C/CCCC([O-])=O)[C@@H](C=C[C@H](COc2cc(Cl)ccc2)O)[C@H](O)C1	training
0	5502-78-3	Nc1nc(=O)c2nc[n](C)c2[nH]1	training
0	5502-69-2	Clc1ccc([C@@H](c2ncccc2)CCN(C)C)cc1	training
0	54982-83-1	O=C1OCCOC(=O)CCCCCCCCCC1	training
1	549-68-8	CCOc1c(OCC)c(OCC)cc(-c2c3c(cc(c(OC)c3)OC)ccn2)c1	training
0	5496-10-6	N#CC1(CCCCC1)N	training
0	54-95-5	C1C[n]2c(nnn2)CCC1	training
0	5493-45-8	O=C(C1C(C(OCC2OC2)=O)CCCC1)OCC1OC1	training
1	54914-85-1	Cc1cccc(OCCOc2cccc(C)c2)c1	training
0	54-91-1	O=C(N1CCN(C(CCBr)=O)CC1)CCBr	training
0	54910-89-3	FC(c1ccc(OC(c2ccccc2)CCNC)cc1)(F)F	training
0	548-73-2	Fc1ccc(C(CCCN2CCC([n]3c(=O)[nH]c4c3cccc4)=CC2)=O)cc1	training
0	5486-77-1	O=C(c1c(OCC=C)cc(Cl)cc1)NCCN(CC)CC	training
0	548-66-3	CCN(CCOC(C(C1CCCCC1)c1ccccc1)=O)CC	training
0	54856-23-4	CNCCc1ncccc1	training
1	54-85-3	O=C(c1ccncc1)NN	training
1	54827-17-7	Cc1c(N)c(C)cc(-c2cc(C)c(N)c(C)c2)c1	training
1	547-91-1	O=S(c1c2c(nccc2)c(O)c(I)c1)(O)=O	training
0	54767-75-8	CC(Sc1ccc(C(C(NCCCCCCCC)C)O)cc1)C	training
0	547-64-8	CC(C(OC)=O)O	training
0	547-44-4	Nc1ccc(S(NC(N)=O)(=O)=O)cc1	training
0	54739-18-3	FC(c1ccc(/C(/CCCCOC)=N/OCCN)cc1)(F)F	training
0	5471-51-2	Oc1ccc(CCC(C)=O)cc1	training
0	546-88-3	CC(NO)=O	training
0	5467-78-7	Nc1[n](-c2ccccc2)nnn1	training
0	546-71-4	[O-][N+](c1ccc(OP(CC)(OCC)=O)cc1)=O	training
0	5466-84-2	[O-][N+](c1cc2c(C(OC2=O)=O)cc1)=O	training
1	5464-79-9	COc1c2c(sc(n2)N)ccc1	training
0	5464-78-8	COc1c(N2CCNCC2)cccc1	training
0	54-62-6	O=C([C@@H](NC(c1ccc(NCc2cnc3nc(nc(N)c3n2)N)cc1)=O)CCC(O)=O)O	training
0	546-06-5	CN([C@H]1CC[C@@]2(C)C(=CC[C@H]3[C@H]4[C@@]5([C@H](CC4)[C@H](C)N(C)C5)CC[C@@H]32)C1)C	training
0	5460-09-3	[O-]S(c1cc(N)c2c(cc(S(O)(=O)=O)cc2O)c1)(=O)=O	training
0	5459-58-5	O=C(OCCCC)CC#N	training
0	54593-83-8	CCOP(OC(C(Cl)(Cl)Cl)Cl)(OCC)=S	training
0	54573-75-0	C=C1[C@@H](O)C[C@H](O)C/C/1=C\C=C1/CCC[C@]2([C@H]/1CC[C@@H]2[C@@H](C=C[C@@H](C(C)C)C)C)C	training
0	54556-98-8	CN1CCC(OC(C(c2ccccc2)(c2ccccc2)OCCC)=O)CC1	training
0	545-06-2	ClC(C#N)(Cl)Cl	training
0	54504-70-0	Clc1ccc(OC(C(OCC[n]2c3c([n](c([n](C)c3nc2)=O)C)=O)=O)(C)C)cc1	training
0	544-77-4	CCCCCCCCCCCCCCCCI	training
0	544-76-3	CCCCCCCCCCCCCCCC	training
0	544-63-8	O=C(CCCCCCCCCCCCC)O	training
0	544-31-0	O=C(NCCO)CCCCCCCCCCCCCCC	training
0	544-16-1	CCCCON=O	training
0	543-82-8	CC(CCCC(N)C)C	training
1	5437-98-9	COc1ccc(NC(CC(C)=O)=O)cc1	training
0	5437-45-6	BrCC(OCc1ccccc1)=O	training
0	5437-38-7	O=[N+](c1c(C(O)=O)cccc1C)[O-]	training
0	5435-64-3	CC(CC(CC=O)C)(C)C	training
0	54-31-9	NS(c1c(Cl)cc(NCc2occc2)c(C(O)=O)c1)(=O)=O	training
0	542-92-7	C1CC=CC=1	training
0	542-88-1	ClCOCCl	training
0	54-28-4	CC(CCC[C@H](CCC[C@H](CCC[C@]1(Oc2c(cc(c(c2C)C)O)CC1)C)C)C)C	training
0	542-76-7	ClCCC#N	training
0	542-75-6	Cl/C=C/CCl	training
0	542-56-3	CC(CON=O)C	training
1	5424-37-3	Nc1c2c(ccc(NC(Nc3cc4c(nc(cc4N)C)cc3)=O)c2)nc(C)c1	training
0	54240-36-7	Nc1c(Cl)cc(C(CNC(C)(C)C)O)cc1C(F)(F)F	training
0	54239-37-1	N#Cc1c(N)ccc(C(CNC(C)C)O)c1	training
0	542-28-9	O=C1OCCCC1	training
0	54-21-7	O=C(c1c(O)cccc1)[O-]	training
0	542-02-9	Nc1nc(N)nc(C)n1	training
1	54188-38-4	COc1ccc2[n]3c4C(=NCCc4c2c1)N(C)CC3	training
0	54187-04-1	C1C(C(C2CC2)NC2OCCN=2)C1	training
0	541-79-7	OC(C(Cl)(Cl)Cl)NC(OCC)=O	training
0	541-47-9	CC(C)=CC(O)=O	training
0	541-41-3	ClC(OCC)=O	training
0	540-88-5	CC(OC(C)(C)C)=O	training
0	5407-98-7	O=C(C1CCC1)c1ccccc1	training
0	5407-04-5	ClCCCN(C)C	training
0	54048-10-1	C=C1[C@H]2[C@@H](CCC3[C@@H]2CCC(=O)C=3)[C@@H]2CC[C@](C#C)(O)[C@@]2(CC)C1	training
0	54024-22-5	C=C1[C@H]2[C@@H](CCC3[C@@H]2CCCC=3)[C@@H]2CC[C@](C#C)(O)[C@@]2(CC)C1	training
1	540-23-8	Cc1ccc(N)cc1	training
0	5401-94-5	[O-][N+](c1ccc2c(c[nH]n2)c1)=O	training
0	540-18-1	O=C(OCCCCC)CCC	training
0	539-88-8	O=C(CCC(OCC)=O)C	training
0	5397-31-9	CCCCC(CC)COCCCN	training
1	53-96-3	CC(Nc1cc2c(-c3c(C2)cccc3)cc1)=O	training
0	5394-36-5	O=C1C(CC)(C)NC(=O)N1	training
0	53939-28-9	CCCC/C=C/CCCCCCCCCC=O	training
0	5392-40-5	CC(C)=CCC/C(/C)=C/C=O	training
1	5392-28-9	Nc1c(N)nc(N)nc1N	training
1	539-21-9	NC(N)=NNc1ccc(/N=N/C(N)=S)cc1	training
0	539-15-1	Oc1ccc(CCN(C)C)cc1	training
0	53894-23-8	CC(CCCCCCOC(c1ccc(C(OCCCCCCC(C)C)=O)c(C(OCCCCCCC(C)C)=O)c1)=O)C	training
0	538-74-9	C(c1ccccc1)SCc1ccccc1	training
0	53-86-1	Clc1ccc(C([n]2c(C)c(CC(O)=O)c3c2ccc(OC)c3)=O)cc1	training
0	53-84-9	NC(c1c[n+]([C@H]2[C@H](O)[C@H](O)[C@@H](COP(OP(OC[C@@H]3[C@@H](O)[C@@H](O)[C@H]([n]4c5c(c(ncn5)N)nc4)O3)(O)=O)([O-])=O)O2)ccc1)=O	training
0	538-23-8	O=C(OC(COC(CCCCCCC)=O)COC(CCCCCCC)=O)CCCCCCC	training
0	53808-88-1	O=C(Cc1c(-c2ccc(Cl)cc2)n[n](-c2ccccc2)c1)O	training
0	53797-35-6	N[C@H]1[C@@H](O[C@H]2[C@H](O[C@H]3[C@H](O)[C@H](O)[C@@H](CO)O3)C(O)[C@H](N)C[C@@H]2N)O[C@H](CN)[C@@H](O)[C@@H]1O	training
0	537-92-8	O=C(Nc1cccc(C)c1)C	training
0	537-55-3	Oc1ccc(C[C@@H](C(O)=O)NC(C)=O)cc1	training
0	537-17-7	Nc1nc(Nc2ccccc2)ncn1	training
1	53716-50-0	O=C(Nc1nc2c(cc(S(c3ccccc3)=O)cc2)[nH]1)OC	training
0	537-12-2	O=C(OCC(CN1CCCCC1)OC(Nc1ccccc1)=O)Nc1ccccc1	training
1	53-70-3	c1c2ccc3c(c2cc2c1c1c(cc2)cccc1)cccc3	training
0	5370-01-4	CC(COc1c(C)cccc1C)N	training
0	536-93-6	CC1N(C)C(C)(C)CC(OC(C(c2ccccc2)O)=O)C1	training
0	536-69-6	OC(c1ncc(CCCC)cc1)=O	training
0	536-60-7	OCc1ccc(C(C)C)cc1	training
0	536-43-6	CCCCOc1ccc(C(CCN2CCCCC2)=O)cc1	training
0	536-33-4	CCc1nccc(C(N)=S)c1	training
0	535-87-5	Nc1cc(N)cc(C(O)=O)c1	training
0	53581-53-6	COc1c(Br)cc(OC)c(CC(N)C)c1	training
0	535-80-8	OC(c1cccc(Cl)c1)=O	training
0	5355-16-8	Nc1c(Cc2cc(OC)c(OC)cc2)cnc(N)n1	training
0	534-87-2	OC(c1cccc(O)c1)CNCC	training
1	534-85-0	Nc1c(Nc2ccccc2)cccc1	training
0	534-84-9	O=C1C(CN2CCCCC2)CCCC1	training
0	53-46-3	CC[N+](CCOC(C1c2c(cccc2)Oc2c1cccc2)=O)(CC)C	training
0	534-52-1	O=[N+](c1c(O)c(C)cc([N+]([O-])=O)c1)[O-]	training
0	534-22-5	Cc1occc1	training
0	534-15-6	CC(OC)OC	training
0	534-13-4	CNC(NC)=S	training
0	534-07-6	ClCC(CCl)=O	training
0	533-75-5	Oc1c(=O)ccccc1	training
0	533-74-4	S=C1N(C)CN(C)CS1	training
[truncated: 4,340 more rows]

## Sheet: CAR_agonist
ASSAY_OUTCOME	CAS	SMILES	set
0	121-90-4	O=[N+](c1cccc(C(Cl)=O)c1)[O-]	training
0	1163-19-5	Brc1c(Br)c(Br)c(Br)c(Br)c1Oc1c(Br)c(Br)c(Br)c(Br)c1Br	training
0	2404-44-6	CCCCCCCCC1OC1	training
0	9005-00-9	OCCOCCCCCCCCCCCCCCCCCC	training
0	77-23-6	CCN(CCOCCOC(C1(c2ccccc2)CCCC1)=O)CC	training
0	300-39-0	Ic1c(O)c(I)cc(C[C@@H](C(O)=O)N)c1	training
0	112984-60-8	O=C(c1c2SC(C)[n]2c2c(cc(c(N3CCNCC3)c2)F)c1=O)O	training
0	147086-81-5	O[C@@H]1c2c(scc2)S(=O)(=O)[C@@H](C)C1	training
0	59-97-2	c1cccc(CC2NCCN=2)c1	training
0	4884-68-8	CN1C(O)c2c(cc3c(c2)OCO3)CC1	training
0	110-05-4	CC(OOC(C)(C)C)(C)C	training
0	87-44-5	C=C1[C@H]2CC(C)(C)[C@@H]2CCC(C)=CCC1	training
0	54-36-4	CC(C(c1cnccc1)=O)(c1cnccc1)C	training
0	462-95-3	CCOCOCC	training
0	112887-68-0	O=C(c1sc(N(Cc2cc3c([nH]c(nc3=O)C)cc2)C)cc1)N[C@H](C(O)=O)CCC(O)=O	training
0	838-85-7	OP(Oc1ccccc1)(Oc1ccccc1)=O	training
0	118-61-6	Oc1c(C(OCC)=O)cccc1	training
0	3724-43-4	C[N+](C)=CCl	training
0	19406-86-1	Cc1c(N)cc(C(N)=O)cc1	training
0	26155-31-7	Cc1c(/C=C/C2N(C)CCCN=2)scc1	training
0	10052-47-8	CC[N+](CC)(CC)C	training
0	29676-71-9	OC(Cc1nc(N)sc1)=O	training
0	651-06-9	O=S(c1ccc(N)cc1)(Nc1ncc(OC)cn1)=O	training
1	146653-56-7	FC(c1cc(C(Cc2ccc(C#N)cc2)=O)ccc1)(F)F	training
0	16470-24-9	[O-]S(c1ccc(Nc2nc(N(CCO)CCO)nc(Nc3cc(S([O-])(=O)=O)c(/C=C/c4c(S([O-])(=O)=O)cc(Nc5nc(N(CCO)CCO)nc(Nc6ccc(S([O-])(=O)=O)cc6)n5)cc4)cc3)n2)cc1)(=O)=O	training
0	2398-37-0	COc1cccc(Br)c1	training
0	3238-60-6	CCCC1NCCCC1	training
0	27724-96-5	NC[C@@H]1CC[C@@H](C(Oc2ccc(CCC(O)=O)cc2)=O)CC1	training
0	83-07-8	O=c1[n](-c2ccccc2)[n](C)c(C)c1N	training
1	603-35-0	c1c(P(c2ccccc2)c2ccccc2)cccc1	training
0	95-82-9	Clc1cc(N)c(Cl)cc1	training
0	478-43-3	O=C(c1cc(O)c2c(C(c3c(C2=O)c(O)ccc3)=O)c1)O	training
0	115-93-5	O=S(c1ccc(OP(OC)(OC)=S)cc1)(N)=O	training
0	2399-48-6	O=C(C=C)OCC1OCCC1	training
0	21440-97-1	Brc1cc2c(NC(OC2(C)C)=O)cc1	training
1	2493-84-7	O=C(c1ccc(OCCCCCCCC)cc1)O	training
1	33693-04-8	COc1nc(NC(C)(C)C)nc(NCC)n1	training
1	81406-37-3	CC(OC(COc1c(Cl)c(N)c(Cl)c(F)n1)=O)CCCCCC	training
0	79278-88-9	CCC(N(C1CCN(CCc2sccc2)CC1)c1ccccc1)=O	training
0	7681-14-3	CC(CC(OCC([C@@]1([C@]2(C[C@@H]([C@@H]3[C@]4(C)C(=CC(C=C4)=O)CC[C@H]3[C@@H]2CC1)O)C)O)=O)=O)(C)C	training
0	140-88-5	C=CC(OCC)=O	training
0	58-28-6	CNCCCN1c2c(cccc2)CCc2c1cccc2	training
0	54-21-7	O=C(c1c(O)cccc1)[O-]	training
0	77732-09-3	O=C1N(N(c2c(C)cccc2C)C(COC)=O)CCO1	training
0	54187-04-1	C1C(C(C2CC2)NC2OCCN=2)C1	training
0	112-16-3	ClC(CCCCCCCCCCC)=O	training
0	122-99-6	OCCOc1ccccc1	training
1	2110-18-1	C(c1ccccc1)CCc1ncccc1	training
0	71675-85-9	CCN1C(CNC(c2c(OC)cc(N)c(S(CC)(=O)=O)c2)=O)CCC1	training
0	7529-22-8	[O-][N+]1(CCOCC1)C	training
0	301-02-0	NC(CCCCCCC/C=C/CCCCCCCC)=O	training
0	131-08-8	[O-]S(c1cc2c(C(c3c(C2=O)cccc3)=O)cc1)(=O)=O	training
0	74-96-4	BrCC	training
0	5459-58-5	O=C(OCCCC)CC#N	training
0	67-20-9	O=[N+](c1oc(/C=N/N2C(=O)NC(=O)C2)cc1)[O-]	training
0	478263-98-8	CC[C@@H](c1ccccc1)NC(c1c([N-]S(c2c3c(cccn3)ccc2)(=O)=O)ccc(F)c1)=O	training
0	577-11-7	O=S(C(C(OCC(CCCC)CC)=O)CC(OCC(CCCC)CC)=O)([O-])=O	training
0	623-84-7	CC(OC(C)=O)COC(C)=O	training
0	2499-59-4	CCCCCCCCOC(C=C)=O	training
0	15686-71-2	CC1CS[C@@H]2[C@H](NC([C@@H](c3ccccc3)N)=O)C(=O)N2C=1C(O)=O	training
0	79-44-7	CN(C(Cl)=O)C	training
0	654055-01-3	Oc1cc(O)c(-c2c(O)c(=O)c3c(cc(cc3O)O)o2)cc1	training
1	452-35-7	NS(c1sc2c(ccc(OCC)c2)n1)(=O)=O	training
0	3923-79-3	CN1C(O)C(O)N(C)C1=O	training
0	824-39-5	[O-][N+]([O-])=C1C(=O)C=CC=C1	training
0	21540-35-2	S=C(N(C)C)Nc1cccc(C)c1	training
0	120-94-5	CN1CCCC1	training
1	60561-17-3	CCC(N(C1(CCN(CCc2sccc2)CC1)COC)c1ccccc1)=O	training
1	4245-41-4	CC(Oc1ccc2c(CC[C@H]3[C@H]4[C@]([C@H](CC4)O)(C)CC[C@@H]32)c1)=O	training
0	328-38-1	CC(C[C@H](C(O)=O)N)C	training
1	700-06-1	OCc1c2c(cccc2)[nH]c1	training
0	135-98-8	CCC(c1ccccc1)C	training
0	NOCAS_48514	O=C(c1c(Cl)cc(C)cc1)[N-]S(/C=C/c1ccc(OC)cc1)(=O)=O	training
0	827-95-2	O=[N+](c1cccc(C([O-])=O)c1)[O-]	training
1	57653-26-6	O=C1CN(C)C(NC(Nc2cc(Cl)ccc2)=O)=N1	training
0	71-55-6	CC(Cl)(Cl)Cl	training
0	79-39-0	C=C(C(N)=O)C	training
0	434-13-9	O=C(CC[C@H]([C@@H]1[C@]2(CC[C@@H]3[C@]4(C)[C@@H](C[C@@H](CC4)O)CC[C@H]3[C@@H]2CC1)C)C)O	training
1	91-44-1	CCN(c1cc2oc(cc(C)c2cc1)=O)CC	training
0	23747-48-0	CC1c2c(nccn2)CC1	training
0	112-14-1	CCCCCCCCOC(C)=O	training
0	112-53-8	CCCCCCCCCCCCO	training
0	66215-27-8	Nc1nc(NC2CC2)nc(N)n1	training
0	2919-66-6	CC([C@@]1([C@]2(C)[C@H]([C@H]3[C@H](CC2)[C@]2(C)C(=CC(CC2)=O)C(C)=C3)CC1=C)OC(C)=O)=O	training
0	1008-72-6	O=S(c1c(C=O)cccc1)([O-])=O	training
1	34643-46-4	Clc1c(OP(SCCC)(OCC)=S)ccc(Cl)c1	training
0	78491-02-8	OCN1C(N(C(NCO)=O)CO)C(=O)N(CO)C1=O	training
0	97-52-9	Nc1c(OC)cc([N+]([O-])=O)cc1	training
0	123-34-2	OCC(COCC=C)O	training
0	112-30-1	CCCCCCCCCCO	training
0	7481-89-2	Nc1cc[n]([C@@H]2O[C@H](CO)CC2)c(=O)n1	training
0	78-35-3	O=C(C(C)C)OC(C=C)(CCC=C(C)C)C	training
0	89-79-2	CC([C@H]1[C@@H](O)C[C@H](C)CC1)=C	training
0	6385-02-0	Clc1c(Nc2c(C([O-])=O)cccc2)c(Cl)c(C)cc1	training
0	1929-82-4	ClC(c1nc(Cl)ccc1)(Cl)Cl	training
0	80-54-6	CC(c1ccc(CC(C=O)C)cc1)(C)C	training
0	105-55-5	CCNC(NCC)=S	training
0	26644-46-2	ClC(C(N1CCN(C(C(Cl)(Cl)Cl)NC=O)CC1)NC=O)(Cl)Cl	training
0	66-84-2	O[C@@H]1[C@@H](N)C(O)O[C@H](CO)[C@H]1O	training
0	104376-79-6	Nc1nc(/C(/C(N[C@H]2[C@@H]3N(C(C([O-])=O)=C(CS3)CSc3[n](C)nc([O-])c(=O)n3)C2=O)=O)=N\OC)cs1	training
0	111-65-9	CCCCCCCC	training
0	5588-33-0	CS(c1ccc2c(N(c3c(S2)cccc3)CCC2N(C)CCCC2)c1)=O	training
1	34140-59-5	COc1c(OC)cc(C(OCC(N(C)C)(c2ccccc2)CC)=O)cc1OC	training
1	1197334-04-5	C[n]1c2c(cc3N(C(Nc4cnccc4)=O)CCc3c2)cc1	training
0	NOCAS_47394	O=C(OC(COC(CCCCCCCCCCC(OC(C)=O)CCCCCC)=O)COC(C)=O)C	training
0	6938-94-9	CC(OC(CCCCC(OC(C)C)=O)=O)C	training
0	76-90-4	O=C(C(c1ccccc1)(c1ccccc1)O)OC1C[N+](C)(C)CCC1	training
0	2588-04-7	CCOP(SCS(CC)(=O)=O)(OCC)=S	training
0	79-74-3	Oc1c(C(CC)(C)C)cc(O)c(C(CC)(C)C)c1	training
0	6485-40-1	CC1C(=O)C[C@H](C(C)=C)CC=1	training
0	263553-33-9	CC(N(C(c1cc(OC[C@@H](Nc2ccncc2)C)cc(C)c1)=O)CC)C	training
0	16883-16-2	ClC(c1c(-c2ccccc2)noc1C)=O	training
1	57-74-9	ClC1[C@@]2(C(Cl)(Cl)C([C@@H]3[C@H]2[C@@H](Cl)C(Cl)C3)(Cl)C=1Cl)Cl	training
0	103420-77-5	O=C(c1[nH]c2c(cccc2)c1)N[C@@H]1C(=O)N(C)c2c(cccc2)C(c2ccccc2)=N1	training
0	737-31-5	O=C(Nc1c(I)c(NC(C)=O)c(I)c(C([O-])=O)c1I)C	training
0	109-67-1	CCCC=C	training
0	75-85-4	CC(CC)(O)C	training
0	26259-45-0	COc1nc(NC(CC)C)nc(NCC)n1	training
0	10081-67-1	CC(c1ccc(Nc2ccc(C(c3ccccc3)(C)C)cc2)cc1)(c1ccccc1)C	training
0	6893-02-3	O=C([C@H](Cc1cc(I)c(Oc2ccc(O)c(I)c2)c(I)c1)N)O	training
1	525-82-6	O=c1c2c(cccc2)oc(-c2ccccc2)c1	training
0	116308-55-5	[O-][N+](c1cc(C2C(C(OCCc3ccc(N4CCN(C(c5ccccc5)c5ccccc5)CC4)cc3)=O)=C(C)NC(C)=C2C(OC)=O)ccc1)=O	training
0	97-36-9	O=C(CC(C)=O)Nc1c(C)cc(C)cc1	training
0	1143-72-2	Oc1c(O)c(O)c(C(c2ccccc2)=O)cc1	training
0	7581-97-7	CC(C(Cl)C)Cl	training
0	117-99-7	O=C(c1ccccc1)c1c(O)cccc1	training
0	652-67-5	O[C@@H]1[C@@H]2[C@@H]([C@@H](CO2)O)OC1	training
1	15457-05-3	[O-][N+](c1ccc(Oc2c([N+]([O-])=O)cc(C(F)(F)F)cc2)cc1)=O	training
1	304-28-9	CC(Nc1cc2c(-c3c(C2)cc(NC(C)=O)cc3)cc1)=O	training
0	1198-77-2	O=c1c2c([n-]c([nH]2)=O)[nH]c(=O)[nH]1	training
0	109-99-9	C1OCCC1	training
0	3855-32-1	CN(CCCN(CCCN(C)C)C)C	training
1	602-38-0	[O-][N+](c1c2c(cccc2[N+]([O-])=O)ccc1)=O	training
0	125401-92-5	COc1cc(OC)nc(Oc2c(C([O-])=O)c(Oc3nc(OC)cc(OC)n3)ccc2)n1	training
0	127-07-1	NC(NO)=O	training
0	72-19-5	O=C([C@H]([C@H](O)C)N)O	training
0	88-58-4	CC(c1c(O)cc(C(C)(C)C)c(O)c1)(C)C	training
1	53-19-0	Clc1c(C(c2ccc(Cl)cc2)C(Cl)Cl)cccc1	training
0	149-73-5	COC(OC)OC	training
0	147-93-3	OC(c1c(S)cccc1)=O	training
0	93-83-4	O=C(N(CCO)CCO)CCCCCCC/C=C/CCCCCCCC	training
0	73-24-5	Nc1c2c(nc[nH]2)ncn1	training
0	4752-10-7	Clc1c2c(cccc2)c(Cl)nn1	training
0	6707-60-4	O=C1OCCCCOCCCCCCCCCC1	training
0	1559-34-8	OCCOCCOCCOCCOCCCC	training
0	994-05-8	CC(OC)(CC)C	training
1	136-95-8	Nc1sc2c(cccc2)n1	training
0	187022-11-3	O=S(CC(N(c1c(CC)cccc1C)COCC)=O)(O)=O	training
0	129630-19-9	C[n]1c(OC(F)F)c(Cl)c(-c2c(F)cc(Cl)c(OCC(OCC)=O)c2)n1	training
0	67715-80-4	CC1SC(CCC)CCO1	training
0	29450-45-1	Clc1ccc(OCC(OCC(CCCC)CC)=O)c(C)c1	training
0	22047-49-0	O=C(OCC(CC)CCCC)CCCCCCCCCCCCCCCCC	training
1	13347-42-7	Clc1cc(C2CCCC2)c(O)cc1	training
0	5655-61-8	CC(O[C@H]1[C@@]2(C(C)(C)[C@@H](CC2)C1)C)=O	training
0	26095-59-0	CC[N+](CCOC(c1ccc(NC(c2c(OCCCCCCCC)cccc2)=O)cc1)=O)(CC)C	training
1	7779-65-9	CC(CCOC(/C=C/c1ccccc1)=O)C	training
0	51-65-0	Fc1ccc(CC(C(O)=O)N)cc1	training
0	1698-60-8	O=c1[n](-c2ccccc2)ncc(N)c1Cl	training
0	34161-23-4	Clc1ccc(OCC(N2CCN(Cc3cc4c(OCO4)cc3)CC2)=O)cc1	training
0	95-93-2	Cc1c(C)cc(C)c(C)c1	training
0	67392-87-4	O=C1O[C@@]2([C@]3(C)[C@H]([C@H]4[C@H](CC3)[C@]3(C)C(=CC(CC3)=O)[C@H]3[C@@H]4C3)[C@H]3[C@@H]2C3)CC1	training
1	72-33-3	COc1ccc2c(CC[C@H]3[C@@H]4CC[C@](C#C)(O)[C@@]4(C)CC[C@@H]32)c1	training
0	36504-56-0	O=C(c1ccncc1)NNC(C)C	training
0	6673-35-4	CC(NCC(COc1ccc(NC(C)=O)cc1)O)C	training
0	5588-21-6	COc1c(OC)cc(/C=C/C(N)=O)cc1OC	training
0	74711-43-6	O=C(C(c1ccc2c(CC(c3c(S2)cccc3)=O)c1)C)O	training
0	125-13-3	Oc1ccc(C2(c3ccc(O)cc3)C(=O)Nc3c2cccc3)cc1	training
0	77-73-6	C1CC2C3CC(C2C=1)C=C3	training
0	56578-18-8	CCCC/C=C/CCCCO	training
0	104-38-1	OCCOc1ccc(OCCO)cc1	training
0	2210-77-7	O=C(CN1CCCC1)Nc1c(C)cccc1C	training
0	3852-09-3	O=C(CCOC)OC	training
1	145-39-1	O=[N+](c1c(C(C)(C)C)c([N+]([O-])=O)c(C)c(C)c1C)[O-]	training
0	58-55-9	O=c1[n](C)c(=O)[n](C)c2c1[nH]cn2	training
0	105-54-4	CCCC(OCC)=O	training
0	298-07-7	CCCCC(CC)COP(OCC(CCCC)CC)(O)=O	training
0	85-73-4	O=S(c1ccc(NC(c2c(C(O)=O)cccc2)=O)cc1)(Nc1sccn1)=O	training
0	86-86-2	NC(Cc1c2c(cccc2)ccc1)=O	training
0	68693-11-8	O=S(C(c1ccccc1)c1ccccc1)CC(N)=O	training
0	56425-91-3	OC(c1ccc(OC(F)(F)F)cc1)(c1cncnc1)C(C)C	training
0	50-42-0	CCN(CCOC(C(c1ccccc1)c1ccccc1)=O)CC	training
0	191732-72-6	O=C1C(N2C(=O)c3cccc(N)c3C2)CCC(=O)N1	training
0	110-38-3	O=C(OCC)CCCCCCCCC	training
0	96-45-7	S=C1NCCN1	training
0	636-26-0	Cc1c(=O)[nH]c(=S)[nH]c1	training
0	70630-17-0	C[C@H](C(OC)=O)N(c1c(C)cccc1C)C(COC)=O	training
0	81098-60-4	Clc1c(N)cc(OC)c(C(NC2C(OC)CN(CCCOc3ccc(F)cc3)CC2)=O)c1	training
0	120-93-4	O=C1NCCN1	training
0	NOCAS_47385	CC(N1CCC(NC(c2[n](CC(Nc3ncc(Cl)cc3)=O)c3c(cc(nc3)OCCOC)c2)=O)CC1)C	training
0	7296-30-2	CC(CCc1cc2c(OCO2)cc1)NN	training
0	120-56-9	O=C(c1ccccc1)OCCOCCOCCOC(c1ccccc1)=O	training
0	10326-41-7	O=C([C@H](O)C)O	training
0	832-92-8	COc1c(OC)cc(CCN)cc1OC	training
0	107-49-3	CCOP(OCC)(OP(OCC)(OCC)=O)=O	training
0	302-97-6	O=C([C@@H]1[C@]2(C)[C@H]([C@H]3[C@H](CC2)[C@]2(C)C(=CC(CC2)=O)CC3)CC1)O	training
0	13678-68-7	O=C(SCc1occc1)C	training
0	78-76-2	BrC(CC)C	training
0	103055-07-8	Clc1c(OC(C(C(F)(F)F)F)(F)F)cc(Cl)c(NC(NC(c2c(F)cccc2F)=O)=O)c1	training
1	1918-18-9	Clc1c(Cl)cc(NC(OC)=O)cc1	training
0	759-94-4	CCCN(C(SCC)=O)CCC	training
0	93-89-0	O=C(c1ccccc1)OCC	training
0	57-14-7	CN(N)C	training
0	17781-31-6	OC(c1ccc(Cl)cc1)(c1cnccc1)c1ccc(Cl)cc1	training
1	791-28-6	O=P(c1ccccc1)(c1ccccc1)c1ccccc1	training
0	96744-75-1	O=C(N([C@@H]1[C@@H](N2CCCC2)C[C@@]2(OCCC2)CC1)C)Cc1ccccc1	training
0	335104-84-2	O=C1C(=C(c2c(Cl)c(COCC(F)(F)F)c(S(C)(=O)=O)cc2)O)C(=O)CCC1	training
0	22987-10-6	O=C(CC)Nc1cc(N)ccc1	training
0	94-09-7	Nc1ccc(C(OCC)=O)cc1	training
0	107-74-4	OCCC(CCCC(O)(C)C)C	training
0	7335-26-4	COc1c(C(OCC)=O)cccc1	training
1	3424-82-6	Clc1c(C(c2ccc(Cl)cc2)=C(Cl)Cl)cccc1	training
0	69975-86-6	O=c1[n](C)c(=O)[n](C)c2c1[n](CC1OCCO1)cn2	training
0	6358-09-4	Nc1c(O)c(Cl)cc([N+]([O-])=O)c1	training
1	27314-13-2	FC(c1cccc(-[n]2c(=O)c(Cl)c(NC)cn2)c1)(F)F	training
0	1210-12-4	N#Cc1c2c(cccc2)cc2c1cccc2	training
0	7209-38-3	NCCCN1CCN(CCCN)CC1	training
1	103-41-3	O=C(/C=C/c1ccccc1)OCc1ccccc1	training
1	32687-77-7	CC(c1c(O)c(C(C)(C)C)cc(CCC(NN)=O)c1)(C)C	training
1	92-84-2	c1cc2c(Sc3c(N2)cccc3)cc1	training
0	58066-85-6	C[N+](CCOP(OCCCCCCCCCCCCCCCC)([O-])=O)(C)C	training
1	959-98-8	ClC1[C@]2([C@@H]3[C@H]([C@@](C2(Cl)Cl)(Cl)C=1Cl)COS(=O)OC3)Cl	training
0	473289-62-2	CC([C@@H](C(N[C@@H]1C(=O)N2[C@H](CCC[C@H]2C(O)=O)c2c(cccc2)C1)=O)SC(C)=O)C	training
0	495-40-9	O=C(c1ccccc1)CCC	training
0	61213-25-0	FC(c1cc(N2C(=O)C(Cl)C(CCl)C2)ccc1)(F)F	training
0	7328-17-8	CCOCCOCCOC(C=C)=O	training
0	56-04-2	O=c1[nH]c(=S)[nH]c(C)c1	training
1	28434-00-6	O=C1C(CC=C)=C(C)[C@@H](OC([C@H]2C(C)(C)[C@@H]2C=C(C)C)=O)C1	training
0	935-95-5	Oc1c(Cl)c(Cl)cc(Cl)c1Cl	training
0	140-57-8	CC(c1ccc(OCC(OS(OCCCl)=O)C)cc1)(C)C	training
1	81-54-9	O=C1c2c(cc(c(O)c2C(=O)c2c1cccc2)O)O	training
1	1024-57-3	ClC1C2(C(Cl)(Cl)C(C3C(Cl)C4C(O4)C32)(Cl)C=1Cl)Cl	training
0	621-64-7	CCCN(N=O)CCC	training
0	61295-41-8	CCC(C(CCC)=O)Sc1c(C)occ1	training
0	1701-77-5	COC(c1ccccc1)C(O)=O	training
0	138786-67-1	COc1c(CS(c2[n-]c3c(ccc(OC(F)F)c3)n2)=O)nccc1OC	training
0	120-45-6	CCC(OC(c1ccccc1)C)=O	training
0	768-52-5	CC(Nc1ccccc1)C	training
0	361442-04-8	O=C(N1[C@@H]2[C@@H](C2)C[C@H]1C#N)[C@H](C12CC3(CC(CC(C3)C1)C2)O)N	training
0	3871-99-6	FC(C(C(C(C(F)(F)F)(F)F)(F)F)(F)F)(C(S([O-])(=O)=O)(F)F)F	training
0	82956-11-4	N=C(Nc1ccc(C(Oc2cc3c(cc(C(N)=N)cc3)cc2)=O)cc1)N	training
0	13360-78-6	[S-]P(CC(C)C)(CC(C)C)=S	training
0	113981-44-5	CO/N=C(\C(N[C@H]1[C@@H]2N(C(C([O-])=O)=C(CS2)C[n+]2c3[n](nccc3)cc2)C1=O)=O)/c1nsc(N)n1	training
0	19767-45-4	[O-]S(CCS)(=O)=O	training
1	99-07-0	CN(c1cc(O)ccc1)C	training
0	2840-28-0	Nc1c(Cl)ccc(C(O)=O)c1	training
0	532-43-4	Cc1ncc(C[n+]2c(C)c(CCO)sc2)c(N)n1	training
0	59277-89-3	Nc1nc(=O)c2nc[n](COCCO)c2[nH]1	training
0	89415-87-2	CC1(N(Cl)C(=O)N(Cl)C1=O)CC	training
0	105-05-5	CCc1ccc(CC)cc1	training
0	104-72-3	CCCCCCCCCCc1ccccc1	training
0	88-12-0	O=C1N(C=C)CCC1	training
0	101-42-8	O=C(N(C)C)Nc1ccccc1	training
0	1679-64-7	COC(c1ccc(C(O)=O)cc1)=O	training
0	77771-02-9	Fc1c(Br)cc(C=O)cc1	training
0	619-23-8	O=[N+](c1cccc(CCl)c1)[O-]	training
0	3386-87-6	N#CCCOCCOCCC#N	training
0	89-33-8	O=C(c1[nH][n](-c2ccccc2)c(=O)c1)OCC	training
0	89-68-9	Oc1c(C(C)C)cc(Cl)c(C)c1	training
0	93957-55-2	[O-]C(C[C@@H](C[C@@H](/C=C/c1[n](C(C)C)c2c(cccc2)c1-c1ccc(F)cc1)O)O)=O	training
0	5451-09-2	NCC(CCC(O)=O)=O	training
1	101-21-3	Clc1cccc(NC(OC(C)C)=O)c1	training
0	96-29-7	C/C(/CC)=N\O	training
0	569-61-9	N=C1C=C/C(=C(\c2ccc(N)cc2)/c2ccc(N)cc2)/C=C1	training
1	134-81-6	O=C(c1ccccc1)C(c1ccccc1)=O	training
1	31188-99-5	O=C(N1CCCCC1)COc1ccc(C(C)=O)cc1	training
0	50700-72-6	C[N+]1([C@@H]2[C@H](OC(C)=O)[C@]3(CC[C@@H]4[C@]5(C)[C@H](C[C@@H]([C@@H](N6CCCCC6)C5)OC(C)=O)CC[C@H]4[C@@H]3C2)C)CCCCC1	training
0	61-56-3	O=S1(N(c2ccc(S(N)(=O)=O)cc2)CCCC1)=O	training
0	69377-81-7	O=C(COc1c(Cl)c(N)c(Cl)c(F)n1)O	training
1	4130-42-1	CC(c1c(O)c(C(C)(C)C)cc(CC)c1)(C)C	training
0	1689-83-4	Ic1c(O)c(I)cc(C#N)c1	training
0	131-17-9	O=C(c1c(C(OCC=C)=O)cccc1)OCC=C	training
0	139-02-6	[O-]c1ccccc1	training
0	100-64-1	ON=C1CCCCC1	training
0	91-20-3	c1c2c(cccc2)ccc1	training
1	78-46-6	CCCCOP(CCCC)(OCCCC)=O	training
0	1219-38-1	Oc1ccc(C(OCCCCCCCC)=O)cc1	training
0	1434-54-4	CC([C@@H]1[C@]2(CC[C@@H]3[C@]4(C)C(C[C@H](CC4)O)=CC[C@H]3[C@@H]2C[C@H]1C#N)C)=O	training
1	22936-75-0	CSc1nc(NC(C(C)C)C)nc(NCC)n1	training
0	24356-60-3	[O-]C(C1N2C([C@@H](NC(CSc3ccncc3)=O)[C@H]2SCC=1COC(C)=O)=O)=O	training
0	23696-28-8	OCCNC(c1[n+]([O-])c2c(cccc2)[n+]([O-])c1C)=O	training
0	24307-26-4	C[N+]1(CCCCC1)C	training
0	112-41-4	CCCCCCCCCCC=C	training
0	104-06-3	O=C(Nc1ccc(/C=N/NC(N)=S)cc1)C	training
0	874-60-2	Cc1ccc(C(Cl)=O)cc1	training
0	64241-34-5	O=C(NNc1nnc(N(CC)CC(O)C)cc1)OCC	training
0	113-24-6	C=C(C([O-])=O)O	training
0	4553-62-2	CC(C#N)CCC#N	training
0	17411-19-7	Cc1ccc2NC3C(c2c1)CN(C)CC3	training
0	29493-77-4	NC1O[C@@H](c2ccccc2)[C@@H](C)N=1	training
1	22881-35-2	CC(N(Cc1[n](C)[n](-c2ccccc2)c(=O)c1C(C)C)C)Cc1ccccc1	training
1	120-37-6	Oc1cc(NCC)c(C)cc1	training
0	124819-25-6	CC(C)=CCN1[C@H]2[C@H](C)[C@@](c3c(C2)ccc(O)c3)(C)CC1	training
0	3777-69-3	CCCCCc1occc1	training
0	126-86-3	CC(CC(C)C)(C#CC(CC(C)C)(O)C)O	training
0	107-13-1	C=CC#N	training
1	676116-04-4	Cc1c2NC(CC(C)(C)c2cc(CCN2CCN(c3c4c(cccc4)sn3)CC2)c1)=O	training
0	7786-34-7	O=P(O/C(/C)=C/C(OC)=O)(OC)OC	training
0	93479-97-1	CC1CN(C(NCCc2ccc(S(NC(N[C@H]3CC[C@H](C)CC3)=O)(=O)=O)cc2)=O)C(=O)C=1CC	training
0	621-76-1	CCCOC(OCCC)OCCC	training
0	191-24-2	c1c2ccc3c4c2c2c(ccc5c2c(c4ccc3)ccc5)c1	training
0	502-61-4	CC(C)=CCC/C(/C)=C/C/C=C(/C=C)\C	training
0	4940-39-0	O=C(c1oc2c(cccc2)c(=O)c1)O	training
0	71574-35-1	Nc1c(C(OCC(CO)O)=O)cccc1	training
0	92623-83-1	COc1ccc(C(c2c(C)[n](CCN3CCOCC3)c3c2cccc3)=O)cc1	training
0	1072-67-9	Cc1onc(N)c1	training
0	125-04-2	[O-]C(CCC(OCC([C@@]1([C@]2(C[C@@H]([C@H]3[C@H]([C@@H]2CC1)CCC1[C@@]3(CCC(C=1)=O)C)O)C)O)=O)=O)=O	training
0	4927-39-3	CC(CC(C1CCCCC1)(C)C)=O	training
0	328-42-7	O=C(/C(/O)=C/C(O)=O)O	training
0	NOCAS_48522	CCN(C(c1c(N(CCN(C)C)CC)cc(N2CCC(c3ccccc3)CC2)c(S(Cc2ccccc2)(=O)=O)c1)=O)CC	training
0	63134-33-8	Oc1c(S(c2ccc(OCc3ccccc3)cc2)(=O)=O)cccc1	training
0	141505-33-1	N#CC(C#N)=NNc1ccc(C2[C@H](C)CC(=O)NN=2)cc1	training
0	27955-94-8	CC(c1ccc(O)cc1)(c1ccc(O)cc1)c1ccc(O)cc1	training
0	107-87-9	CC(CCC)=O	training
0	63659-18-7	CC(NCC(COc1ccc(CCOCC2CC2)cc1)O)C	training
0	1596-84-5	O=C(CCC(O)=O)NN(C)C	training
0	30748-29-9	CC(C)=CCC1C(=O)N(c2ccccc2)N(c2ccccc2)C1=O	training
0	103377-41-9	Fc1ccc(N2CCN(CCCC(NC3c4c(cccc4)CSc4c3cccc4)=O)CC2)cc1	training
1	82-68-8	Clc1c(Cl)c(Cl)c(Cl)c(Cl)c1[N+]([O-])=O	training
1	13680-35-8	CCc1c(N)c(CC)cc(Cc2cc(CC)c(N)c(CC)c2)c1	training
0	140-07-8	OCCN(CCO)CCN(CCO)CCO	training
0	13826-35-2	OCc1cccc(Oc2ccccc2)c1	training
0	611-70-1	O=C(c1ccccc1)C(C)C	training
0	552-16-9	O=[N+](c1c(C(O)=O)cccc1)[O-]	training
0	2259-96-3	NS(c1c(Cl)cc2NC(C3C4CC(C=C4)C3)NS(=O)(=O)c2c1)(=O)=O	training
0	3764-01-0	Clc1nc(Cl)nc(Cl)c1	training
0	657-84-1	Cc1ccc(S([O-])(=O)=O)cc1	training
0	78995-18-3	CCC(N(c1ccccc1)[C@H]1[C@@H](C)CN(CCc2ccccc2)CC1)=O	training
1	77501-90-7	Clc1c(Oc2ccc([N+]([O-])=O)c(C(OCC(OCC)=O)=O)c2)ccc(C(F)(F)F)c1	training
1	58-00-4	Oc1c(O)c2c(C[C@H]3N(C)CCc4cccc-2c34)cc1	training
1	95-55-6	Nc1c(O)cccc1	training
0	103-52-6	CCCC(OCCc1ccccc1)=O	training
0	10222-01-2	BrC(C(N)=O)(C#N)Br	training
0	81161-17-3	CC(NCC(COc1ccc(CCC(OC)=O)cc1)O)C	training
0	117337-19-6	O=C(CSc1c(Cl)cc(F)c(N=c2sc([n]3[n]2CCCC3)=O)c1)OC	training
0	110-19-0	CC(OCC(C)C)=O	training
0	76-39-1	[O-][N+](C(CO)(C)C)=O	training
0	35891-93-1	O=C(C(N)C)Nc1c(C)cccc1C	training
0	32780-64-6	O=C(c1c(O)ccc(C(CNC(CCc2ccccc2)C)O)c1)N	training
0	135-79-5	CC(c1cc2c(nccc2)cc1)C	training
0	57-63-6	Oc1ccc2c(CC[C@H]3[C@@H]4CC[C@](C#C)(O)[C@@]4(C)CC[C@@H]32)c1	training
0	124937-51-5	Oc1c([C@@H](c2ccccc2)CCN(C(C)C)C(C)C)cc(C)cc1	training
0	648917-13-9	Fc1c(F)cc(Cl)c(C(NC(Nc2c(N3CCC(C(O)=O)CC3)ccc(F)c2)=O)=O)c1	training
0	56-81-5	OCC(CO)O	training
0	141-14-0	CC(C)=CCCC(CCOC(CC)=O)C	training
0	488-41-5	O[C@@H]([C@@H]([C@@H](CBr)O)O)[C@@H](CBr)O	training
0	16672-87-0	ClCCP(O)(O)=O	training
0	141-17-3	CCCCOCCOCCOC(CCCCC(OCCOCCOCCCC)=O)=O	training
0	36505-84-7	O=C1N(CCCCN2CCN(c3ncccn3)CC2)C(=O)CC2(CCCC2)C1	training
0	591-17-3	Cc1cccc(Br)c1	training
0	3132-99-8	O=Cc1cccc(Br)c1	training
0	51481-61-9	N#C/N=C(/NCCSCc1c(C)nc[nH]1)\NC	training
0	1193-18-6	CC1CCCC(=O)C=1	training
0	125-84-8	CCC1(c2ccc(N)cc2)C(=O)NC(=O)CC1	training
0	501-30-4	O=c1c(O)coc(CO)c1	training
1	2898-13-7	Clc1cc2C(c3ccccc3)=NCC(N(C)c2cc1)=S	training
0	110-01-0	C1SCCC1	training
0	533-23-3	Clc1c(OCC(OCC)=O)ccc(Cl)c1	training
0	54240-36-7	Nc1c(Cl)cc(C(CNC(C)(C)C)O)cc1C(F)(F)F	training
0	14587-50-9	OC(c1ccccc1)C(N(CCOC(c1ccccc1)c1ccccc1)C)C	training
0	877-24-7	OC(c1c(C([O-])=O)cccc1)=O	training
0	92-00-2	Clc1cccc(N(CCO)CCO)c1	training
0	80443-63-6	CC(C1(OC1)CCc1ccc(Cl)cc1)(C)C	training
1	39515-41-8	CC1(C(C)(C)C1C(OC(c1cc(Oc2ccccc2)ccc1)C#N)=O)C	training
0	22781-23-3	CNC(Oc1c2c(OC(O2)(C)C)ccc1)=O	training
0	524-36-7	Oc1c(C)ncc(CO)c1CN	training
0	956-03-6	CC(NCCC)(COC(c1ccccc1)=O)C	training
0	725228-45-5	O=C(N1CCC(c2cc(CN)ccc2)CC1)c1oc(C#Cc2c(F)cccc2)cc1	training
1	31519-22-9	O=C(c1c(O)c2c(cccc2)c(O)c1)O	training
0	106-69-4	OCCCCC(CO)O	training
0	109-08-0	Cc1nccnc1	training
1	2531-84-2	Cc1ccc2c(ccc3c2cccc3)c1	training
0	555-30-6	Oc1c(O)cc(C[C@@](C(O)=O)(N)C)cc1	training
0	96-54-8	C[n]1cccc1	training
1	131-18-0	O=C(c1c(C(OCCCCC)=O)cccc1)OCCCCC	training
0	1508-76-5	OC(C1CCCCC1)(c1ccccc1)CCN1CCCC1	training
0	109-73-9	CCCCN	training
0	638-53-9	O=C(CCCCCCCCCCCC)O	training
1	24017-47-8	CCOP(Oc1n[n](-c2ccccc2)cn1)(OCC)=S	training
0	306-91-2	FC1(C(F)(F)C2(F)C(C(C(C(C2(F)F)(F)F)(F)F)(F)F)(F)C2(F)C1(C(C(C(C2(F)F)(F)F)(F)F)(F)F)F)F	training
0	80-52-4	CC1(CCC(C(N)(C)C)CC1)N	training
0	82-66-6	O=C1/C(=C(/C(c2ccccc2)c2ccccc2)\O)/C(=O)c2c1cccc2	training
0	1321-74-0	C=Cc1c(C=C)cccc1	training
0	129-15-7	[O-][N+](c1c2c(C(c3c(C2=O)cccc3)=O)ccc1C)=O	training
0	5632-47-3	O=NN1CCNCC1	training
1	10453-86-8	O=C(C1C(C)(C)C1C=C(C)C)OCc1coc(Cc2ccccc2)c1	training
0	1473-95-6	OC(c1ccccc1)CN1CCC(N(C(CC)=O)c2ccccc2)CC1	training
1	135-65-9	[O-][N+](c1cc(NC(c2c(O)cc3c(cccc3)c2)=O)ccc1)=O	training
0	106-02-5	O=C1OCCCCCCCCCCCCCC1	training
1	587-63-3	O=C1OC(CCc2ccccc2)CC(OC)=C1	training
0	7005-72-3	Clc1ccc(Oc2ccccc2)cc1	training
0	110-69-0	CCC/C=N/O	training
0	NOCAS_47129	O=C(OC)/C=C(/CCC=C(C)C)\C	training
0	3753-81-9	O=C(c1ccc(OCCCOc2ccc(C(O)=O)cc2)cc1)O	training
0	62-55-5	CC(N)=S	training
0	112-66-3	CC(OCCCCCCCCCCCC)=O	training
0	150-78-7	COc1ccc(OC)cc1	training
0	129101-54-8	O=C(N(CC)C)Oc1cccc([C@@H](N(C)C)C)c1	training
0	513-86-0	CC(C(O)C)=O	training
0	334-48-5	O=C(CCCCCCCCC)O	training
0	96-48-0	O=C1OCCC1	training
0	584-03-2	CCC(CO)O	training
0	2948-46-1	OC(c1ccc(C(O)(C)C)cc1)(C)C	training
0	96-76-4	CC(c1c(O)ccc(C(C)(C)C)c1)(C)C	training
0	50892-23-4	Cc1c(C)c(Nc2nc(SCC(O)=O)nc(Cl)c2)ccc1	training
0	3319-31-1	CCC(COC(c1ccc(C(OCC(CCCC)CC)=O)c(C(OCC(CCCC)CC)=O)c1)=O)CCCC	training
0	6320-03-2	Sc1c(Cl)cccc1	training
0	5856-63-3	CC[C@H](CO)N	training
0	153719-23-4	Clc1sc(CN2/C(=N\[N+]([O-])=O)/N(C)COC2)cn1	training
0	112410-23-8	CCc1ccc(C(NN(C(C)(C)C)C(c2cc(C)cc(C)c2)=O)=O)cc1	training
0	112-49-2	COCCOCCOCCOC	training
1	90-54-0	CCN(CC)CCOc1c(C(CCc2ccccc2)=O)cccc1	training
0	87-10-5	Oc1c(Br)cc(Br)cc1C(Nc1ccc(Br)cc1)=O	training
0	61-80-3	Clc1ccc2c(nc(o2)N)c1	training
1	55285-14-8	CCCCN(SN(C(Oc1c2c(CC(O2)(C)C)ccc1)=O)C)CCCC	training
1	5915-41-3	Clc1nc(NC(C)(C)C)nc(NCC)n1	training
0	124-02-7	C=CCNCC=C	training
1	13020-57-0	O=C(c1ccccc1)c1cccc(O)c1	training
0	7398-69-8	C=CC[N+](CC=C)(C)C	training
0	132866-11-6	CC1NC(C)=C(C(OC)=O)C(c2cc([N+]([O-])=O)ccc2)C=1C(OC(CN(CCC(c1ccccc1)c1ccccc1)C)(C)C)=O	training
0	1638-22-8	Oc1ccc(CCCC)cc1	training
0	75-97-8	CC(C(C)=O)(C)C	training
0	526-95-4	O[C@@H]([C@@H]([C@@H](CO)O)O)[C@H](C(O)=O)O	training
0	3048-65-5	C1C2C(CC=CC2)CC=1	training
0	75-83-2	CC(CC)(C)C	training
0	93-72-1	Clc1c(Cl)cc(Cl)c(OC(C(O)=O)C)c1	training
0	320-67-2	Nc1nc[n]([C@H]2[C@H](O)[C@H](O)[C@@H](CO)O2)c(=O)n1	training
0	110-42-9	O=C(OC)CCCCCCCCC	training
0	501027-49-2	O=C(CC[n]1c2cccc(OCCc3c(C)oc(-c4ccccc4)n3)c2cc1)O	training
1	6521-29-5	Oc1ccc(C(OCCCCC)=O)cc1	training
0	20665-85-4	COc1c(OC(C(C)C)=O)ccc(C=O)c1	training
0	6170-42-9	Clc1ccc(CN(c2ncccc2)CCN(C)C)cc1	training
0	4342-03-4	CN(/N=N/c1c(C(N)=O)[nH]cn1)C	training
0	75507-68-5	Nc1c(NC(OCC)=O)ccc(NCc2ccc(F)cc2)n1	training
1	3878-19-1	[nH]1c(-c2occc2)nc2c1cccc2	training
0	2113-57-7	Brc1cccc(-c2ccccc2)c1	training
0	596-51-0	C[N+]1(CC(OC(C(C2CCCC2)(c2ccccc2)O)=O)CC1)C	training
0	556-61-6	CN=C=S	training
0	65055-17-6	Fc1c(Cl)cc(C(Cl)=O)cc1	training
0	51803-78-2	[O-][N+](c1ccc(NS(C)(=O)=O)c(Oc2ccccc2)c1)=O	training
0	140-08-9	ClCCOP(OCCCl)OCCCl	training
1	87674-68-8	Cc1c(N(C(CCl)=O)C(COC)C)c(C)sc1	training
0	821-48-7	ClCCNCCCl	training
1	1216-44-0	O=C(C1(c2c(cccc2)-c2c1cccc2)O)OC	training
0	123-56-8	O=C1NC(=O)CC1	training
0	149-44-0	[O-]S(CO)=O	training
0	544-62-7	OC(COCCCCCCCCCCCCCCCCCC)CO	training
0	7320-37-8	CCCCCCCCCCCCCCC1OC1	training
0	623-51-8	O=C(CS)OCC	training
0	91-67-8	CCN(c1cccc(C)c1)CC	training
0	535-87-5	Nc1cc(N)cc(C(O)=O)c1	training
0	502-47-6	O=C(CC(CCC=C(C)C)C)O	training
0	108-67-8	Cc1cc(C)cc(C)c1	training
0	51-79-6	NC(OCC)=O	training
0	2835-68-9	O=C(c1ccc(N)cc1)N	training
0	693-95-8	Cc1ncsc1	training
0	2627-69-2	NC(c1c(N)[n]([C@H]2[C@H](O)[C@H](O)[C@@H](CO)O2)cn1)=O	training
0	134865-33-1	O[C@H](c1c(Cl)cc(O)cc1)CNC(C)(C)C	training
0	626-64-2	O=c1cc[nH]cc1	training
0	5421-46-5	[O-]C(CS)=O	training
0	105624-86-0	CC(c1c(N2C(=O)c3c(ccc(c3)O)C2=O)c(C(C)C)ccc1)C	training
0	142-90-5	C=C(C(OCCCCCCCCCCCC)=O)C	training
1	1641-17-4	O=C(c1ccc(C)cc1)c1c(O)cc(OC)cc1	training
0	102851-06-9	Clc1c(N[C@H](C(C)C)C(OC(c2cc(Oc3ccccc3)ccc2)C#N)=O)ccc(C(F)(F)F)c1	training
1	26444-49-5	O=P(Oc1ccccc1)(Oc1ccc(C)cc1)Oc1ccccc1	training
0	32360-05-7	C=C(C(OCCCCCCCCCCCCCCCCCC)=O)C	training
1	479-13-0	Oc1ccc2c(oc(c3c2oc2c3ccc(c2)O)=O)c1	training
0	2473-01-0	CCCCCCCCCCl	training
0	119615-63-3	N#Cc1c(=O)[nH]c(C)c(-c2c[n]3c(ncc3)cc2)c1	training
0	546-06-5	CN([C@H]1CC[C@@]2(C)C(=CC[C@H]3[C@H]4[C@@]5([C@H](CC4)[C@H](C)N(C)C5)CC[C@@H]32)C1)C	training
0	54029-45-7	N#CSc1ccc(N)c([N+]([O-])=O)c1	training
0	106-42-3	Cc1ccc(C)cc1	training
0	40187-51-7	O=C(c1c(O)ccc(C(C)=O)c1)N	training
0	21736-83-4	C[C@@H]1CC(=O)[C@@]2(O)[C@H](O[C@H]3[C@H](O2)[C@@H](NC)[C@@H](O)[C@@H](NC)[C@@H]3O)O1	training
0	54-11-5	CN1[C@H](c2cccnc2)CCC1	training
0	529-33-9	OC1c2c(cccc2)CCC1	training
0	88-96-0	O=C(c1c(C(N)=O)cccc1)N	training
0	123-51-3	CC(CCO)C	training
0	59-89-2	O=NN1CCOCC1	training
0	585-34-2	CC(c1cccc(O)c1)(C)C	training
1	1081-34-1	c1cc(-c2sc(-c3sccc3)cc2)sc1	training
0	824-78-2	[O-][N+]([O-])=C1C=CC(=O)C=C1	training
0	102518-79-6	CC1C[C@]2(/C(=C/C)/[C@H](Cc3c2ccc(=O)[nH]3)C=1)N	training
0	75-55-8	CC1NC1	training
0	2524-04-1	ClP(OCC)(OCC)=S	training
1	784-38-3	Nc1c(C(c2c(F)cccc2)=O)cc(Cl)cc1	training
0	57-08-9	O=C(CCCCCNC(C)=O)O	training
0	99129-21-2	CC/C(/C1C(=O)CC(CC(SCC)C)CC1=O)=N\OC/C=C/Cl	training
0	70321-85-6	O=S(c1ccc(NC(CC(C)=O)=O)cc1)([O-])=O	training
0	140-87-4	N#CCC(NN)=O	training
0	821-06-7	BrC/C=C/CBr	training
0	2922-44-3	C[C@@H](C(C(N1CCCC1)=O)(c1ccccc1)c1ccccc1)CN1CCOCC1	training
0	764-99-8	C=COCCOCCOC=C	training
0	105-56-6	N#CCC(OCC)=O	training
0	38713-56-3	Oc1ccc(C(OCCCCCCCCC)=O)cc1	training
1	15299-99-7	CCN(C(C(Oc1c2c(cccc2)ccc1)C)=O)CC	training
0	22113-88-8	CCCN	training
1	135-62-6	COc1c(NC(c2c(O)cc3c(cccc3)c2)=O)cccc1	training
0	87-02-5	O=S(c1cc2c(ccc(c2)N)c(O)c1)(O)=O	training
0	1188-37-0	O=C(N[C@H](C(O)=O)CCC(O)=O)C	training
0	181274-15-7	O=C([n]1c(=O)[n](C)c(OCCC)n1)[N-]S(c1c(C(OC)=O)cccc1)(=O)=O	training
0	610-14-0	O=[N+](c1c(C(Cl)=O)cccc1)[O-]	training
0	319-85-7	Cl[C@@H]1[C@@H](Cl)[C@H](Cl)[C@@H](Cl)[C@H](Cl)[C@H]1Cl	training
0	10310-32-4	O[C@H]1[C@H](OCC)O[C@H](C(OCc2ccccc2)COCc2ccccc2)[C@@H]1OCc1ccccc1	training
0	188489-07-8	O=C(COc1c(Cl)cc(F)c(-[n]2c(=O)c(C)c(C(F)(F)F)cn2)c1)OCC	training
0	95-45-4	C/C(/C(/C)=N/O)=N\O	training
0	129-03-3	CN1CCC(=C2c3c(cccc3)C=Cc3c2cccc3)CC1	training
0	32449-92-6	O[C@H]1[C@H](O)[C@@H]2[C@@H]([C@H](C(O2)=O)O)O1	training
0	24973-25-9	COc1c(CC(N)C)cc(OC)cc1	training
0	103-28-6	CC(C(OCc1ccccc1)=O)C	training
0	52-24-4	S=P(N1CC1)(N1CC1)N1CC1	training
0	72269-48-8	CC(OCCC/C=C/CCCCCCCC)=O	training
1	13684-63-4	O=C(Nc1cccc(C)c1)Oc1cc(NC(OC)=O)ccc1	training
0	31895-22-4	CN(C1CSSSC1)C	training
0	152-58-9	OCC([C@@]1([C@]2(C)[C@H]([C@H]3[C@H](CC2)[C@]2(C)C(=CC(CC2)=O)CC3)CC1)O)=O	training
0	106-75-2	O=C(OCCOCCOC(Cl)=O)Cl	training
0	15622-65-8	O=C1c2c([nH]c(c2CC)C)CCC1CN1CCOCC1	training
0	6452-73-9	CC(NCC(COc1c(OCC=C)cccc1)O)C	training
0	94-02-0	O=C(c1ccccc1)CC(OCC)=O	training
0	1569-60-4	CC(C)=CCCC(O)C	training
0	95-96-5	CC1C(=O)OC(C)C(=O)O1	training
0	122-96-3	OCCN1CCN(CCO)CC1	training
1	127625-29-0	Fc1ccc(N2CCN(CCCN3S(=O)(=O)c4c5c(ccc4)cccc35)CC2)cc1	training
0	108-94-1	O=C1CCCCC1	training
0	99755-59-6	Oc1c2c(C[C@@H](N(CCc3sccc3)CCC)CC2)ccc1	training
0	120-18-3	O=S(c1cc2c(cccc2)cc1)(O)=O	training
0	2386-87-0	O=C(C1CC2C(O2)CC1)OCC1CCC2C(O2)C1	training
0	2905-67-1	Clc1cc(Cl)cc(C(OC)=O)c1	training
0	31654-77-0	CC(OCCCCCCCC/C=C/C/C=C/C)=O	training
0	695-06-7	O=C1OC(CC)CC1	training
1	51-03-6	CCCc1c(COCCOCCOCCCC)cc2c(OCO2)c1	training
0	82697-71-0	[O-]C(c1c(=O)cn[n](-c2ccc(Cl)cc2)c1CC)=O	training
0	251565-85-2	O=S(Oc1ccc(CCOc2ccc(C[C@H](C(O)=O)OCC)cc2)cc1)(C)=O	training
0	66104-23-2	CSC[C@H]1CN(CCC)[C@H]2[C@@H](c3c4c([nH]cc4C2)ccc3)C1	training
0	50-21-5	O=C(C(O)C)O	training
0	123040-69-7	Clc1cc2c(OCC(N2C)=O)c(C(NC2C3CCN(CC3)C2)=O)c1	training
0	57132-53-3	CCCN(C(C(CCC(OCCCN1CCN(CCOC(Cc2c(C)[n](C(c3ccc(Cl)cc3)=O)c3c2cc(cc3)OC)=O)CC1)=O)NC(c1ccccc1)=O)=O)CCC	training
0	2905-62-6	Clc1cc(Cl)cc(C(Cl)=O)c1	training
0	97-63-2	C=C(C(OCC)=O)C	training
0	10595-72-9	O=C(CCSCCC(OCCCCCCCCCCCCC)=O)OCCCCCCCCCCCCC	training
0	129-73-7	CN(c1ccc(C(c2ccc(N(C)C)cc2)c2ccccc2)cc1)C	training
0	110-41-8	CC(C=O)CCCCCCCCC	training
0	3689-24-5	CCOP(OP(OCC)(OCC)=S)(OCC)=S	training
0	1322-17-4	O=C(OCCC(CCCCCC)O)C	training
0	109826-26-8	O=c1[n](C2CCN(CC3(c4[n](ccc4)-c4c(cccc4)CO3)C)CC2)c2c(cccc2)[nH]1	training
0	103-76-4	OCCN1CCNCC1	training
0	123-03-5	CCCCCCCCCCCCCCCC[n+]1ccccc1	training
0	80474-14-2	O=C([C@@]1([C@]2(C)[C@H](C3[C@@]([C@H](C2)O)(F)[C@]2(C)C(=CC(C=C2)=O)[C@@H](F)C3)C[C@H]1C)OC(CC)=O)SCF	training
0	85532-75-8	CC(N(C(c1nc(-c2c(Cl)cccc2)c2c(cccc2)c1)=O)C)CC	training
0	85-41-6	O=C1c2c(cccc2)C(=O)N1	training
0	98-07-7	ClC(c1ccccc1)(Cl)Cl	training
0	487-68-3	Cc1c(C=O)c(C)cc(C)c1	training
0	79-20-9	CC(OC)=O	training
0	4093-29-2	COc1c(C(OC)=O)ccc(NC(C)=O)c1	training
0	873-32-5	N#Cc1c(Cl)cccc1	training
0	616-91-1	CC(N[C@H](C(O)=O)CS)=O	training
0	119413-54-6	CN(Cc1c(O)ccc2c1cc1c(n2)-c2[n](c(c3c(c2)[C@](CC)(O)C(=O)OC3)=O)C1)C	training
0	7424-00-2	Clc1ccc(CC(C(O)=O)N)cc1	training
0	2050-60-4	O=C(C(OCCCC)=O)OCCCC	training
0	6620-60-6	O=C(c1ccccc1)NC(C(N(CCC)CCC)=O)CCC(O)=O	training
0	3778-76-5	O=C(NNc1c2c(cccc2)cnn1)OCC	training
0	495-18-1	O=C(c1ccccc1)NO	training
0	1766-91-2	FC(c1c(S(N)(=O)=O)cc2c(NC(CCCCC)NS2(=O)=O)c1)(F)F	training
0	105-57-7	CC(OCC)OCC	training
0	874-90-8	COc1ccc(C#N)cc1	training
0	2524-64-3	ClP(Oc1ccccc1)(Oc1ccccc1)=O	training
0	19387-91-8	O=S(CC)(CC[n]1c(C)ncc1[N+]([O-])=O)=O	training
0	24683-00-9	COc1c(CC(C)C)nccn1	training
1	8004-92-0	[O-]S(c1c2c(ccc(C3C(=O)c4c(cccc4)C3=O)n2)cc(S([O-])(=O)=O)c1)(=O)=O	training
0	169590-41-4	NS(c1ccc(-[n]2c(-c3cc(F)c(OC)cc3)cc(C(F)F)n2)cc1)(=O)=O	training
0	87-61-6	Clc1c(Cl)c(Cl)ccc1	training
0	1470-94-6	Oc1cc2c(CCC2)cc1	training
0	84379-13-5	CC(OC(c1c2[C@H]3N(C(c4c(Br)cccc4-[n]2cn1)=O)CCC3)=O)(C)C	training
0	154-42-7	Nc1[nH]c(=S)c2c(nc[nH]2)n1	training
0	28868-76-0	COC(C(C(OC)=O)Cl)=O	training
0	20702-77-6	COc1c(O)cc(CCC(c2c(O)cc(O[C@H]3[C@H](O[C@H]4[C@H](O)[C@H](O)[C@@H](O)[C@H](C)O4)[C@@H](O)[C@H](O)[C@@H](CO)O3)cc2O)=O)cc1	training
1	134308-13-7	Oc1c(O)c([N+]([O-])=O)cc(C(c2ccc(C)cc2)=O)c1	training
0	127308-82-1	c1c2c(OCO2)cc(CCN2C[C@H](OC(c3ccccc3)c3ccccc3)CCC2)c1	training
0	151-67-7	BrC(C(F)(F)F)Cl	training
0	1792-17-2	CCCCNC(NCCCC)=O	training
0	25122-57-0	ClCC([C@@]1([C@]2(C)[C@H]([C@H]3[C@@](C(C2)=O)(F)[C@]2(C)C(=CC(C=C2)=O)CC3)C[C@@H]1C)OC(CCC)=O)=O	training
0	22978-25-2	O=C(c1c(Cl)ccc([N+]([O-])=O)c1)Nc1ccccc1	training
0	542-15-4	[NH2+]c1ccccc1 |^1:0|	training
0	6359-98-4	[O-]S(c1ccc(/N=N/C2C(C)=NN(c3c(Cl)cc(S([O-])(=O)=O)c(Cl)c3)C2=O)cc1)(=O)=O	training
0	143-08-8	CCCCCCCCCO	training
0	109-31-9	O=C(OCCCCCC)CCCCCCCC(OCCCCCC)=O	training
0	148477-71-8	CC(C(OC1C2(CCCCC2)OC(=O)C=1c1cc(Cl)cc(Cl)c1)=O)(CC)C	training
0	89-98-5	O=Cc1c(Cl)cccc1	training
0	108-95-2	Oc1ccccc1	training
0	927-62-8	CCCCN(C)C	training
0	16219-75-3	C/C=C1/CC2CC/1C=C2	training
0	175481-36-4	CC(N[C@@H](C(NCc1ccccc1)=O)COC)=O	training
0	50505-92-5	COc1c(Br)cc(OC)c(C[C@H](N)C)c1	training
1	4880-88-0	O=C1[n]2c3c(c4c2[C@H]2N(CC4)CCC[C@@]2(CC)C1)cccc3	training
0	126-71-6	CC(COP(OCC(C)C)(OCC(C)C)=O)C	training
0	475-31-0	O=C(CNC(CC[C@H]([C@@H]1[C@]2(C)[C@H]([C@H]3[C@H](C[C@@H]2O)[C@]2(C)[C@@H](C[C@@H](CC2)O)C[C@H]3O)CC1)C)=O)O	training
0	34118-92-8	O=C(Nc1ccc(C(NCCN(CC)CC)=O)cc1)C	training
0	57-10-3	O=C(CCCCCCCCCCCCCCC)O	training
0	2179-57-9	C=CCSSCC=C	training
0	67914-60-7	O=C(N1CCN(c2ccc(O)cc2)CC1)C	training
0	68298-46-4	Nc1c2c(CC(O2)(C)C)ccc1	training
0	90-41-5	Nc1c(-c2ccccc2)cccc1	training
0	67024-46-8	CC(OC(C(CC)CCCC)=O)C	training
0	626-43-7	Nc1cc(Cl)cc(Cl)c1	training
0	2156-56-1	ClC(C([O-])=O)Cl	training
0	705-86-2	O=C1OC(CCCCC)CCC1	training
0	1939-36-2	O=C(CN(CC(O)=O)CCCN(CC(O)=O)CC(O)=O)O	training
0	26807-65-8	NS(c1c(Cl)ccc(C(NN2C(C)Cc3c2cccc3)=O)c1)(=O)=O	training
1	485-31-4	O=C(C=C(C)C)Oc1c([N+]([O-])=O)cc([N+]([O-])=O)cc1C(CC)C	training
0	87-79-6	O[C@@H]([C@@H]([C@H](CO)O)O)C(CO)=O	training
0	2392-39-4	[O-]P(OCC([C@@]1([C@]2(C[C@@H]([C@@]3([C@]4(C)C(=CC(C=C4)=O)CC[C@H]3[C@@H]2C[C@H]1C)F)O)C)O)=O)([O-])=O	training
0	34014-18-1	CC(c1sc(N(C(NC)=O)C)nn1)(C)C	training
0	625-69-4	CC(CC(O)C)O	training
0	3089-11-0	COCN(c1nc(N(COC)COC)nc(N(COC)COC)n1)COC	training
1	22224-92-6	Cc1c(SC)ccc(OP(OCC)(NC(C)C)=O)c1	training
0	33402-03-8	O[C@@H]([C@@H](N)C)c1cccc(O)c1	training
0	115-84-4	CCCCC(CC)(CO)CO	training
0	151506-44-4	CS(c1ccc(-c2[n](-c3ccc(OC)cc3)nc(C(F)F)c2)cc1)=O	training
0	584-13-4	N[n]1cnnc1	training
1	95-85-2	Nc1c(O)ccc(Cl)c1	training
1	947-04-6	O=C1NCCCCCCCCCCC1	training
0	4643-27-0	C/C=C/C(CCCC)=O	training
0	34841-35-5	O=C(c1cccc(Cl)c1)CC	training
0	52304-36-6	O=C(OCC)CCN(C(C)=O)CCCC	training
1	2243-62-1	Nc1c2cccc(N)c2ccc1	training
0	502-55-6	CCOC(SSC(OCC)=S)=S	training
0	96-41-3	OC1CCCC1	training
0	70-30-4	Clc1c(Cl)cc(Cl)c(O)c1Cc1c(Cl)c(Cl)cc(Cl)c1O	training
0	145918-75-8	OC[C@@H]1OC([n]2c(=O)nc(N)cc2)CO1	training
0	1134-04-9	Clc1c(Cl)c(Cl)nc(C(Cl)(Cl)Cl)c1Cl	training
0	111-90-0	OCCOCCOCC	training
0	111-80-8	O=C(OC)C#CCCCCCC	training
0	110-94-1	O=C(CCCC(O)=O)O	training
0	127-41-3	CC1(C(/C=C/C(C)=O)C(C)=CCC1)C	training
0	107-66-4	CCCCOP(OCCCC)(O)=O	training
1	139149-55-6	NC(N([C@H]1c2c(cc(OCc3ccccc3)cc2)OC1)O)=O	training
0	111-41-1	NCCNCCO	training
0	91618-36-9	O=C(c1c(=O)c2cc(c(c3CCC(C)[n](c23)c1)C)F)O	training
0	85-34-7	Clc1c(Cl)ccc(Cl)c1CC(O)=O	training
0	33401-94-4	CN1C(/C=C/c2sccc2)=NCCC1	training
0	5333-42-6	CCCCCCCCC(CO)CCCCCCCCCC	training
0	7681-76-7	C[n]1c(COC(N)=O)ncc1[N+]([O-])=O	training
0	6379-73-3	Cc1c(OC)cc(C(C)C)cc1	training
0	121-17-5	O=[N+](c1c(Cl)ccc(C(F)(F)F)c1)[O-]	training
0	51-17-2	c1c2c([nH]cn2)ccc1	training
0	71125-38-7	Cc1sc(NC(C2N(C)S(=O)(=O)c3c(cccc3)C=2O)=O)nc1	training
0	126833-17-8	O=C(C1(CCCCC1)C)Nc1c(Cl)c(Cl)c(O)cc1	training
0	107-07-3	ClCCO	training
0	1134-23-2	CCN(C1CCCCC1)C(SCC)=O	training
1	92-94-4	c1cccc(-c2ccc(-c3ccccc3)cc2)c1	training
0	1420-07-1	O=[N+](c1c(O)c(C(C)(C)C)cc([N+]([O-])=O)c1)[O-]	training
0	303-45-7	CC(c1c(O)c(O)c(C=O)c2c1cc(c(c2O)-c1c(O)c2c(c(c(c(C(C)C)c2cc1C)O)O)C=O)C)C	training
0	6965-71-5	Clc1c(OC(C(O)=O)C)cc(Cl)cc1	training
0	60200-06-8	Nc1c(S(N)(=O)=O)cc(S(N)(=O)=O)c(C(Cl)=C(Cl)Cl)c1	training
0	106-72-9	CC(C=O)CCC=C(C)C	training
1	97-16-5	Clc1c(OS(c2ccccc2)(=O)=O)ccc(Cl)c1	training
0	3735-85-1	COc1ccc(OCC(O[C@H]2[C@H](OC)[C@@H](C(OC)=O)[C@@H]3[C@@H](CN4[C@H](C3)c3c(c5c([nH]3)cc(OC)cc5)CC4)C2)=O)cc1	training
0	630-16-0	BrC(CBr)(Br)Br	training
0	10373-78-1	CC1(C2(C(C(=O)C1CC2)=O)C)C	training
0	79-40-3	NC(C(N)=S)=S	training
1	17026-81-2	CCOc1c(N)cc(NC(C)=O)cc1	training
0	NOCAS_47311	CNS(c1c(F)cc(Cl)c(C(N2CCC(c3cc(F)ccc3)(CCN3C4CC([n]5c(C)nc6c5cccc6)CC3CC4)CC2)=O)c1)(=O)=O	training
0	51-05-8	Nc1ccc(C(OCCN(CC)CC)=O)cc1	training
0	1672-46-4	O[C@@]12[C@@H]3CC[C@H]4[C@@](C)([C@H]3C[C@@H](O)[C@]1(C)[C@@H](C1COC(=O)C=1)CC2)CC[C@H](O)C4	training
1	3648-21-3	O=C(c1c(C(OCCCCCCC)=O)cccc1)OCCCCCCC	training
1	183321-74-6	C#Cc1cccc(Nc2c3c(cc(c(OCCOC)c3)OCCOC)ncn2)c1	training
0	98-57-7	O=S(c1ccc(Cl)cc1)(C)=O	training
0	2008-41-5	CC(CN(C(SCC)=O)CC(C)C)C	training
0	52468-60-7	Fc1ccc(C(N2CCN(C/C=C/c3ccccc3)CC2)c2ccc(F)cc2)cc1	training
0	81-83-4	O=c1c2c3c(ccc2)cccc3c(=O)[nH]1	training
0	33509-43-2	O=c1c(C(C)(C)C)n[nH]c(=S)[n]1N	training
0	153-61-7	O=C(C1N2C([C@@H](NC(Cc3sccc3)=O)[C@H]2SCC=1COC(C)=O)=O)O	training
0	59-58-5	Nc1c(CN(/C(/C)=C(/SSCCC)\CCO)C=O)cnc(C)n1	training
0	546-48-5	CC1(N(C)C(C)(C)CCC1)C	training
0	50-33-9	O=C1N(c2ccccc2)N(c2ccccc2)C(=O)C1CCCC	training
0	71441-28-6	O=C(c1ccc(/C=C(/c2cc3C(CCC(C)(C)c3cc2)(C)C)\C)cc1)O	training
0	93-47-0	O=C(c1ccncc1)N/N=C/c1cc(OC)c(OC)cc1	training
1	27523-40-6	Clc1cc(Cl)c(C(C[n]2cncc2)OCc2c(Cl)cccc2Cl)cc1	training
0	101626-70-4	C=CCN1CCc2c(sc(n2)N)CC1	training
0	114607-46-4	O=C(C(Nc1cc(-c2nn[nH]n2)ccc1)=O)O	training
0	631-27-6	O=C(NN1CCCC1)NS(c1ccc(Cl)cc1)(=O)=O	training
0	83164-33-4	Fc1cc(F)c(NC(c2c(Oc3cc(C(F)(F)F)ccc3)nccc2)=O)cc1	training
0	996-35-0	CC(N(C)C)C	training
0	16669-59-3	CC(COCNC(C=C)=O)C	training
0	148016-81-3	O[C@@H]([C@@H]1[C@@H]2N(C(C(O)=O)=C([C@@H]2C)S[C@@H]2CN[C@H](CNS(N)(=O)=O)C2)C1=O)C	training
0	2445-76-3	O=C(OCCCCCC)CC	training
0	61-76-7	O[C@H](c1cccc(O)c1)CNC	training
0	60-56-0	S=c1[n](C)cc[nH]1	training
0	5471-51-2	Oc1ccc(CCC(C)=O)cc1	training
1	1241-94-7	CCC(COP(Oc1ccccc1)(Oc1ccccc1)=O)CCCC	training
0	54396-44-0	Cc1c(N)cccc1C(F)(F)F	training
0	23305-64-8	OCCOCCOCCOCCC	training
0	18172-67-3	CC1([C@H]2C[C@@H]1CCC2=C)C	training
0	76-43-7	C[C@]1([C@]2(C[C@@H]([C@]3([C@H]([C@@H]2CC1)CCC1[C@@]3(CCC(C=1)=O)C)F)O)C)O	training
0	61545-99-1	CN1CN(CCCCCCCC)C=C1	training
0	104076-39-3	c1c2c(sc(NCCCOc3cccc(CN4CCCCC4)c3)n2)ccc1	training
0	5902-51-2	O=c1[n](C(C)(C)C)c(=O)c(Cl)c(C)[nH]1	training
0	20098-48-0	Clc1c(Cl)c(Cl)cc([N+]([O-])=O)c1	training
0	97322-87-7	Cc1c2c(OC(COc3ccc(CC4C(=O)NC(=O)S4)cc3)(CC2)C)c(C)c(C)c1O	training
0	869-24-9	CCN(CCCl)CC	training
0	97-18-7	Oc1c(Cl)cc(Cl)cc1Sc1c(O)c(Cl)cc(Cl)c1	training
0	150-68-5	Clc1ccc(NC(N(C)C)=O)cc1	training
0	50-99-7	O[C@@H]1[C@@H](O)C(O)O[C@H](CO)[C@H]1O	training
0	57808-66-9	Clc1ccc2c([nH]c([n]2C2CCN(CCC[n]3c(=O)[nH]c4c3cccc4)CC2)=O)c1	training
0	6625-46-3	[O-]S(c1cc(NC(C)=O)c2c(C=C(S([O-])(=O)=O)/C(/C2=O)=N/Nc2c(OC)cccc2)c1)(=O)=O	training
0	5332-73-0	NCCCOC	training
0	74341-83-6	CC(Cc1cc2c(OCO2)cc1)NO	training
0	108-68-9	Cc1cc(C)cc(O)c1	training
0	1585-07-5	CCc1ccc(Br)cc1	training
0	99-85-4	CC1CC=C(C(C)C)CC=1	training
0	1570-64-5	Cc1c(O)ccc(Cl)c1	training
0	3979-76-8	NNC(c1ccccc1)C	training
0	80-09-1	Oc1ccc(S(c2ccc(O)cc2)(=O)=O)cc1	training
0	70-70-2	O=C(c1ccc(O)cc1)CC	training
0	56796-39-5	N#CCSCC(N[C@]1([C@@H]2N(C(C([O-])=O)=C(CS2)CSc2[n](C)nnn2)C1=O)OC)=O	training
0	111-91-1	ClCCOCOCCCl	training
1	584-79-2	O=C1C(CC=C)=C(C)C(OC(C2C(C)(C)C2C=C(C)C)=O)C1	training
0	611-23-4	Cc1c(N=O)cccc1	training
0	22113-87-7	CN	training
0	24602-86-6	CC1OC(C)CN(CCCCCCCCCCCCC)C1	training
0	53882-12-5	Clc1c(NC(C(O)=O)=O)cc(C#N)cc1NC(C(O)=O)=O	training
0	615-20-3	Clc1sc2c(cccc2)n1	training
0	67765-04-2	CCc1ccc(C2CCNCC2)cc1	training
0	138402-11-6	CCCCC1N(Cc2ccc(-c3c(-c4nn[nH]n4)cccc3)cc2)C(=O)C2(CCCC2)N=1	training
0	1025-15-6	C=CC[n]1c(=O)[n](CC=C)c(=O)[n](CC=C)c1=O	training
0	147536-97-8	CC(c1ccc(S(Nc2c(Oc3c(OC)cccc3)c(OCCO)nc(-c3ncccn3)n2)(=O)=O)cc1)(C)C	training
0	6683-19-8	CC(c1c(O)c(C(C)(C)C)cc(CCC(OCC(COC(CCc2cc(C(C)(C)C)c(O)c(C(C)(C)C)c2)=O)(COC(CCc2cc(C(C)(C)C)c(O)c(C(C)(C)C)c2)=O)COC(CCc2cc(C(C)(C)C)c(O)c(C(C)(C)C)c2)=O)=O)c1)(C)C	training
1	92-69-3	Oc1ccc(-c2ccccc2)cc1	training
0	93-58-3	COC(c1ccccc1)=O	training
0	103-05-9	CC(CCc1ccccc1)(O)C	training
0	86-73-7	c1c2c(Cc3c-2cccc3)ccc1	training
0	3413-64-7	CCN(CCNC(COc1ccc(OC)cc1)=O)CC	training
0	123-05-7	CCC(C=O)CCCC	training
0	3094-09-5	Fc1c(=O)[nH]c(=O)[n]([C@H]2[C@H](O)[C@H](O)[C@@H](C)O2)c1	training
0	54-30-8	CC(CCOC(C(c1ccccc1)NCCN(CC)CC)=O)C	training
0	83905-01-5	CN([C@@H]1[C@@H](O)[C@H](OC2[C@@](O)(C)C[C@@H](C)CN(C)[C@H](C)[C@@H](O)[C@@](O)(C)C(CC)OC(=O)[C@H](C)[C@@H](O[C@@H]3O[C@@H](C)[C@H](O)[C@@](OC)(C)C3)[C@@H]2C)O[C@H](C)C1)C	training
0	20229-30-5	CN1CCN(C2c3c(ccc(c3)SC)Sc3c(cccc3)C2)CC1	training
0	3459-20-9	O=S(c1cccc(OCCOC)c1)([N-]c1ncccn1)=O	training
0	4376-20-9	O=C(c1c(C(OCC(CCCC)CC)=O)cccc1)O	training
1	94-45-1	CCOc1cc2c(nc(s2)N)cc1	training
0	55066-56-3	O=C(CC(C)C)Oc1ccc(C)cc1	training
1	3322-93-8	BrC1C(Br)CC(C(CBr)Br)CC1	training
0	13360-63-9	CCNCCCC	training
0	18031-40-8	CC([C@H]1CCC(C=O)=CC1)=C	training
0	689-67-8	CC(C)=CCC/C(/C)=C/CCC(C)=O	training
0	318-98-9	CC(NCC(COc1c2c(cccc2)ccc1)O)C	training
0	27090-63-7	CCCCN(CCCCCCN(CCCC)CCCC)CCCC	training
0	122-39-4	c1c(Nc2ccccc2)cccc1	training
0	608-93-5	Clc1c(Cl)c(Cl)c(Cl)c(Cl)c1	training
0	21799-87-1	Oc1c(S([O-])(=O)=O)cc(O)cc1	training
0	6579-54-0	O=S(c1c(Cl)cccc1Cl)(Cl)=O	training
0	127-19-5	CN(C(C)=O)C	training
0	7785-70-8	CC1([C@@H]2C[C@H]1CC=C2C)C	training
0	515-74-2	Nc1ccc(S([O-])(=O)=O)cc1	training
0	25526-93-6	Cc1c(=O)[nH]c(=O)[n]([C@@H]2O[C@H](CO)[C@@H](F)C2)c1	training
1	2381-21-7	Cc1c2c3c4c(cc2)cccc4ccc3cc1	training
1	1817-73-8	Nc1c(Br)cc([N+]([O-])=O)cc1[N+]([O-])=O	training
0	143322-58-1	CN1[C@@H](Cc2c3c(ccc(c3)CCS(c3ccccc3)(=O)=O)[nH]c2)CCC1	training
1	2664-63-3	Oc1ccc(Sc2ccc(O)cc2)cc1	training
0	112665-43-7	O=C1C(C(c2ccccc2)CCCCCC(O)=O)=C(C)C(=O)C(C)=C1C	training
0	78-44-4	O=C(OCC(CCC)(COC(N)=O)C)NC(C)C	training
0	99-04-7	Cc1cc(C(O)=O)ccc1	training
0	93957-54-1	O=C(C[C@@H](C[C@@H](/C=C/c1[n](C(C)C)c2c(cccc2)c1-c1ccc(F)cc1)O)O)O	training
0	13547-70-1	CC(C(CCl)=O)(C)C	training
0	5424-37-3	Nc1c2c(ccc(NC(Nc3cc4c(nc(cc4N)C)cc3)=O)c2)nc(C)c1	training
0	3698-94-0	CCCCCCCCSCC	training
0	115-77-5	OCC(CO)(CO)CO	training
0	544-63-8	O=C(CCCCCCCCCCCCC)O	training
1	101-37-1	C=CCOc1nc(OCC=C)nc(OCC=C)n1	training
0	96-33-3	C=CC(OC)=O	training
0	161605-73-8	O=P(C[n]1c(=O)c(=O)[nH]c2c1cc(N1CCOCC1)c(C(F)(F)F)c2)(O)O	training
0	143-13-5	CC(OCCCCCCCCC)=O	training
1	15972-60-8	ClCC(N(c1c(CC)cccc1CC)COC)=O	training
0	106-93-4	BrCCBr	training
0	644-08-6	Cc1ccc(-c2ccccc2)cc1	training
0	774-40-3	OC(c1ccccc1)C(OCC)=O	training
0	503-74-2	CC(CC(O)=O)C	training
0	156-06-9	O/C(/C(O)=O)=C\c1ccccc1	training
1	603-50-9	CC(Oc1ccc(C(c2ncccc2)c2ccc(OC(C)=O)cc2)cc1)=O	training
0	2438-72-4	ONC(Cc1ccc(OCCCC)cc1)=O	training
0	38205-60-6	O=C(c1c(C)nc(C)s1)C	training
0	23564-06-9	S=C(NC(OCC)=O)Nc1c(NC(NC(OCC)=O)=S)cccc1	training
0	465-65-6	O=C1[C@H]2[C@@]34c5c(O2)c(O)ccc5C[C@@H](N(CC=C)CC3)[C@]4(O)CC1	training
0	107-75-5	O=CCC(CCCC(O)(C)C)C	training
0	68-94-0	O=c1c2c(nc[nH]2)[nH]cn1	training
0	14929-11-4	Clc1ccc(OC(C(OCCCOC(C(Oc2ccc(Cl)cc2)(C)C)=O)=O)(C)C)cc1	training
0	4822-44-0	O=C(CS)Nc1ccccc1	training
0	67634-00-8	CC(CCOCC(OCC=C)=O)C	training
0	126-27-2	CC(N(C(CN(CC(N(C(Cc1ccccc1)(C)C)C)=O)CCO)=O)C)(Cc1ccccc1)C	training
0	5003-48-5	O=C(Oc1c(C(Oc2ccc(NC(C)=O)cc2)=O)cccc1)C	training
0	96182-53-5	CC(c1ncc(OP(OC(C)C)(OCC)=S)cn1)(C)C	training
0	3789-59-1	N[C@H](c1ccccc1)CC	training
0	22663-37-2	O=S(c1ccc(Cl)cc1)(NC(N)=O)=O	training
0	53684-49-4	CC(NCC(COc1c(OCC2OCCC2)cccc1)O)(C)C	training
1	24157-81-1	CC(c1cc2c(cc(C(C)C)cc2)cc1)C	training
0	83-12-5	O=C1C(c2ccccc2)C(=O)c2c1cccc2	training
1	12674-11-2	Clc1cc(Cl)cc(-c2cc(Cl)ccc2)c1	training
0	645-05-6	CN(c1nc(N(C)C)nc(N(C)C)n1)C	training
0	1027-87-8	O=C(NC1CCCC1)NS(c1ccc(C)cc1)(=O)=O	training
0	550-44-7	O=C1N(C)C(=O)c2c1cccc2	training
0	108-39-4	Cc1cccc(O)c1	training
0	16491-24-0	O=C(C(C)C)OC/C=C/C=C/C	training
0	2050-92-2	CCCCCNCCCCC	training
0	184653-84-7	Fc1ccc(C(N[C@@H]2[C@@H](O)C(C)(C)Oc3c2cc(C(C)=O)cc3)=O)cc1	training
0	553-17-3	COc1c(OC(Oc2c(OC)cccc2)=O)cccc1	training
0	68555-86-2	O=S(c1ccc(/N=N/c2c(C)cc(/N=N/c3ccc(OC)cc3)c(OC)c2)cc1)([O-])=O	training
0	536-43-6	CCCCOc1ccc(C(CCN2CCCCC2)=O)cc1	training
0	618-45-1	CC(c1cccc(O)c1)C	training
0	67028-40-4	O=C(OCC)COc1ccc(C)cc1	training
0	106-19-4	O=C(OCCC)CCCCC(OCCC)=O	training
0	128-62-1	COc1c2c(CCN([C@H]2[C@@H]2c3c(c(c(OC)cc3)OC)C(=O)O2)C)cc2c1OCO2	training
0	103-74-2	OCCc1ncccc1	training
0	142-83-6	C/C=C/C=C/C=O	training
0	23930-19-0	CC([C@@H]1[C@]2(C)[C@H]([C@H]3[C@H](C(C2)=O)[C@]2(C)[C@H](C[C@@H](CC2)O)CC3)CC1)=O	training
0	123-33-1	O=c1[nH][nH]c(=O)cc1	training
0	698-76-0	CCCC1OC(=O)CCC1	training
0	253450-09-8	Fc1ccc(CC2CCN(CCS(c3cc4c([nH]c(o4)=O)cc3)=O)CC2)cc1	training
0	105431-72-9	O=C1C(Cc2ccncc2)(Cc2ccncc2)c2c(cccc2)N1c1ccccc1	training
0	1444-64-0	OC1C(c2ccccc2)CCCC1	training
0	16045-92-4	O=C(CC(C(O)=O)Cl)O	training
1	479-92-5	CC(c1c(C)[n](C)[n](-c2ccccc2)c1=O)C	training
0	2760-98-7	O=C(c1cc(C(NN)=O)ccc1)NN	training
0	830-13-7	O=C1CCCCCCCCCCC1	training
0	2871-01-4	[O-][N+](c1c(NCCO)ccc(N)c1)=O	training
0	140923-17-7	CC([C@@H](C(NC(c1ccc(C)cc1)C)=O)NC(OC(C)C)=O)C	training
0	673-84-7	CC(C)=C/C=C/C(/C)=C/C	training
0	327-97-9	O[C@H]1[C@H](OC(/C=C/c2cc(O)c(O)cc2)=O)C[C@@](C(O)=O)(O)C[C@H]1O	training
0	25953-17-7	Cc1c(NCCN2CCOCC2)nnc(-c2ccccc2)c1	training
0	57-53-4	O=C(OCC(CCC)(COC(N)=O)C)N	training
0	625-48-9	[O-][N+](CCO)=O	training
0	59756-60-4	C[n]1cc(-c2cccc(C(F)(F)F)c2)c(=O)c(-c2ccccc2)c1	training
0	550-99-2	c1c2c(cccc2)cc(CC2NCCN=2)c1	training
0	122-16-7	O=S(c1ccc(NC(C)=O)cc1)(Nc1ccc([N+]([O-])=O)cc1)=O	training
0	476-66-4	Oc1c(O)cc2c3c4c(oc2=O)c(O)c(O)cc4c(=O)oc13	training
0	97-99-4	OCC1OCCC1	training
0	1809-19-4	CCCCOP(OCCCC)=O	training
0	37526-88-8	C/C=C(/C(OCc1ccccc1)=O)\C	training
0	60-51-5	COP(SCC(NC)=O)(OC)=S	training
1	24353-61-5	S=P(OC)(Oc1c(C(OC(C)C)=O)cccc1)N	training
0	18479-51-1	CCC(CCC=C(C)C)(O)C	training
0	1758-73-2	N=C(S(O)=O)N	training
0	78-42-2	CCCCC(CC)COP(OCC(CCCC)CC)(OCC(CCCC)CC)=O	training
0	86386-73-4	OC(c1c(F)cc(F)cc1)(C[n]1ncnc1)C[n]1ncnc1	training
0	595-37-9	CC(C(O)=O)(CC)C	training
0	142-31-4	[O-]S(OCCCCCCCC)(=O)=O	training
0	2753-45-9	COc1c(OC)ccc(C(OCCCCN(C(Cc2ccc(OC)cc2)C)CC)=O)c1	training
0	118-75-2	ClC1C(=O)C(Cl)=C(Cl)C(=O)C=1Cl	training
0	589-18-4	Cc1ccc(CO)cc1	training
0	26027-38-3	CCCCCCCCCc1ccc(OCCOCCO)cc1	training
0	141-93-5	CCc1cc(CC)ccc1	training
0	2206-89-5	C=CC(OCCCl)=O	training
0	867-13-0	O=P(OCC)(OCC)CC(OCC)=O	training
1	6983-79-5	C/C(/C=C/C=C(/C=C/C=C(/C=C/C=C(/C=C/C(O)=O)\C)\C)\C)=C\C=C\C(OC)=O	training
0	85-79-0	CCN(CCNC(c1c2c(cccc2)nc(OCCCC)c1)=O)CC	training
0	140462-76-6	O=C(Cc1cc2c(OCc3c(/C/2=C/CCN(C)C)cccc3)cc1)O	training
0	73-22-3	O=C([C@H](Cc1c2c(cccc2)[nH]c1)N)O	training
0	97-61-0	CC(C(O)=O)CCC	training
0	5502-69-2	Clc1ccc([C@@H](c2ncccc2)CCN(C)C)cc1	training
0	88-14-2	O=C(c1occc1)O	training
0	106-58-1	CN1CCN(C)CC1	training
0	112-69-6	CN(CCCCCCCCCCCCCCCC)C	training
1	3810-35-3	O=C(c1sccc1)Nc1sc([N+]([O-])=O)cn1	training
0	97-90-5	O=C(C(C)=C)OCCOC(C(C)=C)=O	training
0	1665-48-1	Cc1cc(C)cc(OCC2OC(=O)NC2)c1	training
0	962-58-3	Cc1nc(C(C)C)nc(OP(OCC)(OCC)=O)c1	training
0	54239-37-1	N#Cc1c(N)ccc(C(CNC(C)C)O)c1	training
0	120081-14-3	OC([C@H]1N(C([C@@H](NC([C@@H](NC([C@@H](NC(C)=O)CO)=O)CC(O)=O)=O)CCCCN)=O)CCC1)=O	training
0	156-43-4	CCOc1ccc(N)cc1	training
0	1050-48-2	O=C(C(c1ccccc1)(c1ccccc1)O)OC1C[N+](CC)(CC)CC1	training
0	1679-51-2	OCC1CCC=CC1	training
0	99-49-0	CC1C(=O)CC(C(C)=C)CC=1	training
0	106-30-9	O=C(OCC)CCCCCC	training
0	57837-19-1	CC(C(OC)=O)N(c1c(C)cccc1C)C(COC)=O	training
0	106-29-6	CC(C)=CCC/C(/C)=C/COC(CCC)=O	training
0	77257-42-2	CC[N+](CC)(CC)CCOc1ccc(/C=C/c2ccccc2)cc1	training
0	58-85-5	O=C1N[C@@H]2[C@@H]([C@@H](SC2)CCCCC(O)=O)N1	training
0	3547-33-9	OCCSCCCCCCCC	training
0	831-59-4	O=S(c1cc(S([O-])(=O)=O)ccc1)([O-])=O	training
0	116-52-9	ClC(C(NC(NC(C(Cl)(Cl)Cl)O)=O)O)(Cl)Cl	training
0	111-14-8	CCCCCCC(O)=O	training
0	24169-02-6	Clc1cc(Cl)c(C(C[n]2cncc2)OCc2ccc(Cl)cc2)cc1	training
0	135-57-9	O=C(c1ccccc1)Nc1c(SSc2c(NC(c3ccccc3)=O)cccc2)cccc1	training
1	3689-76-7	Clc1ccc(C[n]2c(C)nc3c2cccc3)cc1	training
0	519-37-9	O=c1[n](C)c(=O)[n](C)c2c1[n](CCO)cn2	training
0	105-34-0	N#CCC(OC)=O	training
0	27262-48-2	Cc1c(NC([C@H]2N(CCCC)CCCC2)=O)c(C)ccc1	training
0	28797-61-7	O=C([n]1c2c(cccn2)[nH]c(=O)c2c1cccc2)CN1CCN(C)CC1	training
0	491-07-6	CC([C@@H]1C(=O)C[C@H](C)CC1)C	training
1	41653-21-8	O=C(Nc1ccc(C(OCC)=O)cc1)CN1CCCCC1	training
0	140939-15-7	[O-]S(CC(N(c1c(CC)cccc1CC)COC)=O)(=O)=O	training
0	1119-40-0	O=C(OC)CCCC(OC)=O	training
0	52-51-7	[O-][N+](C(CO)(CO)Br)=O	training
0	200940-23-4	Cc1c(Oc2ncc(NC(N3c4c(cc(c(C(F)(F)F)c4)C)CC3)=O)cc2)cccn1	training
0	578-54-1	CCc1c(N)cccc1	training
0	5810-11-7	O=C(C(C(N(C)C)=O)Cl)C	training
0	612-23-7	O=[N+](c1c(CCl)cccc1)[O-]	training
0	2702-72-9	Clc1c(OCC([O-])=O)ccc(Cl)c1	training
0	490-46-0	Oc1c(O)cc([C@@H]2[C@H](O)Cc3c(cc(cc3O)O)O2)cc1	training
0	89-61-2	O=[N+](c1c(Cl)ccc(Cl)c1)[O-]	training
0	1124-11-4	Cc1c(C)nc(C)c(C)n1	training
0	5080-50-2	O=C(O[C@@H](C[N+](C)(C)C)CC([O-])=O)C	training
0	92841-65-1	C[C@H]1[C@@H](c2ccccc2)NC(=O)N1C	training
0	6202-23-9	CN(CC/C=C1\c2c(C=Cc3c\1cccc3)cccc2)C	training
0	17372-87-1	[O-]C(c1c(-c2c3cc(c(c(Br)c3oc3c2cc(c(c3Br)[O-])Br)=O)Br)cccc1)=O	training
0	96-70-8	CC(c1c(O)ccc(CC)c1)(C)C	training
1	220127-57-1	Cc1c(Nc2nccc(-c3cnccc3)n2)cc(NC(c2ccc(CN3CCN(C)CC3)cc2)=O)cc1	training
0	103-90-2	Oc1ccc(NC(C)=O)cc1	training
1	2835-97-4	Cc1c(N)c(O)ccc1	training
1	78416-81-6	Cc1c(N=c2cc3[n](c([n]2C)=O)CCc2c-3cc(c(c2)OC)OC)c(C)cc(C)c1	training
0	13655-52-2	CC(NCC(COc1c(CC=C)cccc1)O)C	training
0	124-10-7	O=C(OC)CCCCCCCCCCCCC	training
1	101-14-4	Nc1c(Cl)cc(Cc2cc(Cl)c(N)cc2)cc1	training
0	822-87-7	O=C1C(Cl)CCCC1	training
0	149-91-7	Oc1c(O)c(O)cc(C(O)=O)c1	training
0	1156-19-0	Cc1ccc(S(NC(NN2CCCCCC2)=O)(=O)=O)cc1	training
1	65571-68-8	Clc1ccc(-c2c(C)[nH]cn2)cc1	training
0	95-63-6	Cc1ccc(C)c(C)c1	training
1	119-53-9	OC(c1ccccc1)C(c1ccccc1)=O	training
0	64628-44-0	O=C(c1c(Cl)cccc1)NC(Nc1ccc(OC(F)(F)F)cc1)=O	training
0	78-79-5	C=C(C=C)C	training
0	75-33-2	CC(S)C	training
0	38957-41-4	CCOc1c(=O)[n](C)ncc1N1CCOCC1	training
0	123-38-6	CCC=O	training
0	107071-66-9	O=C(N1CCC(/C=C(\c2ccccc2)/c2ccccc2)CC1)CCCCCCCCc1cnccc1	training
0	479-18-5	OCC(C[n]1c2c([n](c([n](C)c2nc1)=O)C)=O)O	training
1	104-27-8	COc1ccc(/C=C/C(CC)=O)cc1	training
0	70458-96-7	O=C(c1c(=O)c2c(cc(N3CCNCC3)c(c2)F)[n](CC)c1)O	training
0	765-12-8	C=COCCOCCOCCOC=C	training
0	14222-60-7	CCCc1nccc(C(N)=S)c1	training
0	554-92-7	COc1c(OC)cc(C(NCc2ccc(OCCN(C)C)cc2)=O)cc1OC	training
0	13071-79-9	CC(SCSP(OCC)(OCC)=S)(C)C	training
0	123-35-3	CC(C)=CCCC(C=C)=C	training
0	64953-12-4	O=C1[C@](NC(C(C([O-])=O)c2ccc(O)cc2)=O)(OC)[C@@H]2N1C(C([O-])=O)=C(CSc1[n](C)nnn1)CO2	training
0	121-89-1	O=[N+](c1cccc(C(C)=O)c1)[O-]	training
1	3766-60-7	Clc1ccc(NC(N(C(C#C)C)C)=O)cc1	training
0	35543-24-9	COc1c(C(CCCN2CCCC2)=O)c(OC)cc(OC)c1	training
0	102-70-5	C=CCN(CC=C)CC=C	training
0	21087-64-9	O=c1[n](N)c(SC)nnc1C(C)(C)C	training
1	1564-64-3	Brc1c2c(cccc2)cc2c1cccc2	training
1	57646-30-7	O=C(c1occc1)N(c1c(C)cccc1C)C(C(OC)=O)C	training
0	2941-64-2	ClC(SCC)=O	training
0	77883-43-3	COc1c(OC)cc2c(nc(N3CCN(C(C4Oc5c(cccc5)OC4)=O)CC3)nc2N)c1	training
0	96-08-2	CC12OC1CC(C1C(C)O1)CC2	training
0	57966-95-7	N#C/C(/C(NC(NCC)=O)=O)=N\OC	training
0	67-64-1	CC(C)=O	training
0	1508-75-4	OCC(C(N(Cc1ccncc1)CC)=O)c1ccccc1	training
0	110-43-0	CC(CCCCC)=O	training
0	619-66-9	OC(c1ccc(C=O)cc1)=O	training
0	101973-77-7	Cc1ccc(C(CC(C(O)=O)CSC(C)=O)=O)cc1	training
1	92-88-6	Oc1ccc(-c2ccc(O)cc2)cc1	training
0	629-08-3	CCCCCCC#N	training
0	638-29-9	CCCCC(Cl)=O	training
0	81335-77-5	CC1(C(C)C)C(=O)N=C(c2c(C(O)=O)cc(CC)cn2)N1	training
0	105-06-6	C=Cc1ccc(C=C)cc1	training
0	643-38-9	O=C(c1c(C(O)=O)nc2c(cccc2)c1)O	training
0	959-24-0	O=S(Nc1ccc(C(CNC(C)C)O)cc1)(C)=O	training
0	2809-21-4	CC(P(O)(O)=O)(P(O)(O)=O)O	training
0	29617-43-4	CN1[C@H]([C@H]2c3c(c(c(OC)cc3)OC)C(=O)O2)c2c(cc3c(c2)OCO3)CC1	training
0	105-76-0	O=C(OCCCC)/C=C/C(OCCCC)=O	training
0	29122-68-7	CC(NCC(COc1ccc(CC(N)=O)cc1)O)C	training
0	1113-02-6	COP(SCC(NC)=O)(OC)=O	training
0	26159-34-2	[O-]C([C@H](c1cc2c(cc(OC)cc2)cc1)C)=O	training
0	3913-81-3	CCCCCCC/C=C/C=O	training
0	73-31-4	CC(NCCc1c2c(ccc(OC)c2)[nH]c1)=O	training
0	3012-65-5	O=C(CC(C([O-])=O)(CC(O)=O)O)[O-]	training
0	85-40-5	O=C1C2C(CC=CC2)C(=O)N1	training
0	3188-00-9	CC1C(=O)CCO1	training
0	50-03-3	CC(OCC([C@@]1([C@]2(C)C(C3C([C@H](C2)O)[C@]2(C)C(=CC(CC2)=O)CC3)CC1)O)=O)=O	training
1	18691-97-9	CNC(N(c1sc2c(cccc2)n1)C)=O	training
0	16506-27-7	ClCCN(c1ccc2c(nc([n]2C)CCCC(O)=O)c1)CCCl	training
0	120-47-8	Oc1ccc(C(OCC)=O)cc1	training
0	68039-49-6	CC1C(C=O)CCC(C)=C1	training
0	106-79-6	O=C(OC)CCCCCCCCC(OC)=O	training
0	152-47-6	COc1c(NS(c2ccc(N)cc2)(=O)=O)nccn1	training
0	123-02-4	CCCCCCCCCCCCCc1ccccc1	training
0	88107-10-2	CC(c1c(O)c(CCC)c(OCCCCc2nn[nH]n2)cc1)=O	training
0	102-60-3	CC(CN(CCN(CC(O)C)CC(O)C)CC(O)C)O	training
0	107-96-0	O=C(CCS)O	training
0	127-18-4	ClC(Cl)=C(Cl)Cl	training
1	60628-96-8	c1c(-c2ccccc2)ccc(C([n]2cncc2)c2ccccc2)c1	training
0	93-46-9	c1c(Nc2ccc(Nc3ccc4c(cccc4)c3)cc2)cc2c(cccc2)c1	training
0	475207-59-1	O=C(c1nccc(Oc2ccc(NC(Nc3ccc(Cl)c(C(F)(F)F)c3)=O)cc2)c1)NC	training
0	61-19-8	O=P(OC[C@@H]1[C@@H](O)[C@@H](O)[C@H]([n]2c3c(c(ncn3)N)nc2)O1)(O)O	training
1	1300-73-8	Cc1c(C)c(N)ccc1	training
0	104-45-0	COc1ccc(CCC)cc1	training
0	614-45-9	CC(OOC(c1ccccc1)=O)(C)C	training
0	765-09-3	BrCCCCCCCCCCCCC	training
0	109-79-5	CCCCS	training
0	141-32-2	C=CC(OCCCC)=O	training
0	66456-53-9	CC(OC(CCCCC(O)=O)=O)COC(CCCCCCCCCCC)=O	training
0	19355-69-2	N#CC(N)(C)C	training
0	95-87-4	Cc1ccc(C)c(O)c1	training
0	1493-13-6	FC(S(O)(=O)=O)(F)F	training
0	112-36-7	CCOCCOCCOCC	training
0	104-85-8	N#Cc1ccc(C)cc1	training
0	116-25-6	CC1(N(CO)C(=O)NC1=O)C	training
0	116-06-3	CC(SC)(/C=N/OC(NC)=O)C	training
0	14663-23-1	[O-][N+](c1ccc(-c2oc(/C=N/N3C(=O)[N-]C(=O)C3)cc2)cc1)=O	training
0	2082-81-7	O=C(C(C)=C)OCCCCOC(C(C)=C)=O	training
0	2610-11-9	[O-]S(c1ccc(/N=N/c2ccc(N/N=C3\C(c4c(C=C\3S([O-])(=O)=O)cc(NC(c3ccccc3)=O)cc4)=O)cc2)cc1)(=O)=O	training
0	56-25-7	O=C1[C@]2(C)[C@](C3OC2CC3)(C)C(=O)O1	training
0	106-51-4	O=C1C=CC(=O)C=C1	training
0	111686-79-4	NCC(NC(c1ccccc1)(Cc1ccccc1)C)=O	training
0	55335-06-3	Clc1c(OCC(O)=O)nc(Cl)c(Cl)c1	training
0	55779-18-5	Fc1c(C[n]2c3c(c(ncn3)N)nc2)c(Cl)ccc1	training
0	139233-53-7	Oc1c(O)cc([C@@H]2c3ccc(c(O)c3CNC2)O)cc1	training
0	50438-75-0	CN(c1ccc(CCO)cc1)C	training
0	4093-35-0	Nc1c(Br)cc(C(NCCN(CC)CC)=O)c(OC)c1	training
0	930-22-3	C=CC1OC1	training
0	123312-89-0	CC1CN(/N=C/c2cnccc2)C(=O)NN=1	training
0	25564-22-1	O=C1C(CCCCC)=CCC1	training
0	569-57-3	COc1ccc(/C(/Cl)=C(\c2ccc(OC)cc2)/c2ccc(OC)cc2)cc1	training
0	2152-34-3	N=C1OC(c2ccccc2)C(=O)N1	training
0	59973-80-7	CS(c1ccc(/C=C2\c3c(C(CC(O)=O)=C\2C)cc(F)cc3)cc1)(=O)=O	training
0	81403-68-1	O=C(C1OCCC1)NCCCN(c1nc(N)c2c(cc(c(c2)OC)OC)n1)C	training
0	36631-30-8	CC(CCCCCCCOC(c1ccc(C(OCCCCCCCC(C)C)=O)c(C(OCCCCCCCC(C)C)=O)c1)=O)C	training
0	109-59-1	CC(OCCO)C	training
0	121-14-2	Cc1c([N+]([O-])=O)cc([N+]([O-])=O)cc1	training
0	41340-25-4	O=C(CC1(c2[nH]c3c(c2CCO1)cccc3CC)CC)O	training
0	62893-20-3	O=C1N(C(N[C@@H](C(N[C@H]2[C@@H]3N(C(C([O-])=O)=C(CS3)CSc3[n](C)nnn3)C2=O)=O)c2ccc(O)cc2)=O)CCN(CC)C1=O	training
0	513-37-1	CC(C)=CCl	training
0	68252-19-7	C[C@@H]1N(CCCC(c2ncccc2)(c2ccccc2)O)[C@H](C)CCC1	training
0	30319-05-2	Cc1c(Br)ccs1	training
0	487-79-6	CC([C@@H]1[C@H](CC(O)=O)[C@@H](C(O)=O)NC1)=C	training
0	90-04-0	Nc1c(OC)cccc1	training
0	118-91-2	OC(c1c(Cl)cccc1)=O	training
1	520-36-5	Oc1ccc(-c2oc3cc(cc(O)c3c(=O)c2)O)cc1	training
1	87-17-2	O=C(c1c(O)cccc1)Nc1ccccc1	training
0	122-40-7	O=C/C(/CCCCC)=C/c1ccccc1	training
1	26780-96-1	CC1c2c(cccc2)NC(C)(C)C=1	training
0	4621-04-9	CC(C1CCC(O)CC1)C	training
1	147059-75-4	O=C(c1c(=O)c2c(nc(N3C[C@H]4[C@H]([C@@H]4N)C3)c(c2)F)[n](-c2c(F)cc(F)cc2)c1)O	training
0	123-92-2	CC(OCCC(C)C)=O	training
0	86-12-4	CN1CCC(N(c2ccccc2)Cc2sccc2)CC1	training
1	50847-11-5	CC(C(c1c(C(C)C)n[n]2c1cccc2)=O)C	training
0	2696-84-6	Nc1ccc(CCC)cc1	training
0	1975-78-6	CCCCCCCCCC#N	training
0	55837-27-9	O=C(c1cc(N2CCCC2)c(Oc2ccccc2)c(S(N)(=O)=O)c1)O	training
1	84370-95-6	Clc1c(N)cc(OC)c(C(NC2CCN(Cc3ccccc3)CC2)=O)c1	training
0	4792-15-8	OCCOCCOCCOCCOCCO	training
0	693-58-3	CCCCCCCCCBr	training
1	500-66-3	Oc1cc(O)cc(CCCCC)c1	training
0	107-54-0	CC(CC(C#C)(O)C)C	training
0	23950-58-5	Clc1cc(Cl)cc(C(NC(C#C)(C)C)=O)c1	training
0	102-50-1	Nc1c(C)cc(OC)cc1	training
0	32887-01-7	OC([C@H]1C(C)(C)S[C@H]2N1C([C@H]2/N=C/N1CCCCCC1)=O)=O	training
0	139481-59-7	O=C(c1c2c(nc([n]2Cc2ccc(-c3c(-c4nn[nH]n4)cccc3)cc2)OCC)ccc1)O	training
0	1937-19-5	NC(N)=NN	training
0	18694-40-1	Cc1nc(-[n]2c(OC)cc(C)n2)nc(OC)c1	training
0	122320-73-4	CN(c1ncccc1)CCOc1ccc(CC2C(=O)NC(=O)S2)cc1	training
0	2398-81-4	[O-][n+]1cc(C(O)=O)ccc1	training
0	123-66-0	O=C(OCC)CCCCC	training
0	24615-84-7	O=C(CCOC(C=C)=O)O	training
0	111-25-1	BrCCCCCC	training
0	6425-39-4	O(CCN1CCOCC1)CCN1CCOCC1	training
0	76738-96-0	CCC([C@@]1([C@]2(C[C@@H]([C@H]3[C@H]([C@@H]2CC1)CCC1[C@@]3(CCC(C=1)=O)C)O)C)OC(CCC)=O)=O	training
0	115436-72-1	[O-]P(C(P(O)([O-])=O)(Cc1cnccc1)O)(O)=O	training
0	16590-41-3	O=C1[C@H]2[C@@]34c5c(O2)c(O)ccc5C[C@@H](N(CC2CC2)CC3)[C@]4(O)CC1	training
1	15233-47-3	CC(Nc1ccc(Nc2ccccc2)cc1)CCCCCC	training
0	23249-97-0	O=C(CCc1nc2c(cccc2)[nH]1)O	training
0	25103-58-6	CC(C(S)(C)C)(C(C(C)C)(C)C)C	training
0	288-32-4	c1nc[nH]c1	training
0	54150-69-5	Nc1c(OC)cc(OC)cc1	training
1	131-57-7	O=C(c1ccccc1)c1c(O)cc(OC)cc1	training
1	299-84-3	Clc1c(Cl)cc(Cl)c(OP(OC)(OC)=S)c1	training
0	2785-87-7	Oc1c(OC)cc(CCC)cc1	training
0	579-56-6	Oc1ccc(C(C(NC(COc2ccccc2)C)C)O)cc1	training
0	1069-66-5	[O-]C(C(CCC)CCC)=O	training
0	41484-35-9	CC(c1c(O)c(C(C)(C)C)cc(CCC(OCCSCCOC(CCc2cc(C(C)(C)C)c(O)c(C(C)(C)C)c2)=O)=O)c1)(C)C	training
0	78-90-0	CC(CN)N	training
0	107-05-1	C=CCCl	training
0	92146-82-2	Nc1cccc(C(OC(C)(C)C)=O)c1	training
0	530-78-9	FC(c1cccc(Nc2c(C(O)=O)cccc2)c1)(F)F	training
0	594-20-7	CC(Cl)(Cl)C	training
0	60676-84-8	CC(Cc1cc(OC)c2c(OCO2)c1)N	training
0	138-92-1	NCCc1[nH]ncc1	training
0	91-21-4	c1cc2c(CCNC2)cc1	training
0	299-27-4	O[C@@H]([C@@H]([C@@H](CO)O)O)[C@H](C([O-])=O)O	training
0	939-97-9	CC(c1ccc(C=O)cc1)(C)C	training
0	262-12-4	c1cc2c(Oc3c(O2)cccc3)cc1	training
1	741-58-2	O=S(c1ccccc1)(NCCSP(OC(C)C)(OC(C)C)=S)=O	training
0	53-43-0	O=C1[C@]2(CC[C@@H]3[C@]4(C)C(C[C@H](CC4)O)=CC[C@H]3[C@@H]2CC1)C	training
0	2052-15-5	O=C(OCCCC)CCC(C)=O	training
0	1656-48-0	N#CCCOCCC#N	training
0	592-42-7	C=CCCC=C	training
0	130-20-1	O=c1c2c(cccc2)c(=O)c2c1c1c(c(c2)Cl)[nH]c2c(c(cc3c2c(=O)c2c(cccc2)c3=O)Cl)[nH]1	training
0	543-82-8	CC(CCCC(N)C)C	training
0	35189-28-7	CC(O[C@@]1([C@]2(CC)[C@H]([C@H]3[C@H](CC2)[C@@H]2C(=C/C(/CC2)=N/O)CC3)CC1)C#C)=O	training
0	13710-19-5	Cc1c(Cl)cccc1Nc1c(C(O)=O)cccc1	training
0	87771-40-2	OCC(CNC(c1c(I)c(C(NCC(CO)O)=O)c(I)c(N(C(CO)=O)CCO)c1I)=O)O	training
0	7492-32-2	CC([N+](C(C)C)(CCC(c1ccccc1)(C(N)=O)c1ccccc1)C)C	training
0	5131-58-8	O=[N+](c1c(N)cc(N)cc1)[O-]	training
0	13412-64-1	O=C([C@H]1C(C)(C)S[C@H]2N1C([C@H]2NC(c1c(-c2c(Cl)cccc2Cl)noc1C)=O)=O)[O-]	training
0	39731-05-0	CC(NCC(COc1c2c([nH]c(C(OC(C)C)=O)c2)ccc1)O)(C)C	training
0	140-67-0	COc1ccc(CC=C)cc1	training
0	91-63-4	Cc1nc2c(cccc2)cc1	training
0	16752-77-5	C/C(/SC)=N\OC(NC)=O	training
0	723-46-6	Cc1onc(NS(c2ccc(N)cc2)(=O)=O)c1	training
1	537-17-7	Nc1nc(Nc2ccccc2)ncn1	training
0	54533-86-7	Clc1c(C(c2c(-[n]3c(CN(CC)CC)ncc3)ccc([N+]([O-])=O)c2)=O)cccc1	training
0	68677-26-9	CN(CCc1c2c(cccc2)[nH]c1)C	training
0	5589-96-8	BrC(C(O)=O)Cl	training
1	2687-94-7	O=C1N(CCCCCCCC)CCC1	training
0	613-93-4	O=C(c1ccccc1)NC	training
0	70-25-7	N/C(/N(N=O)C)=N\[N+]([O-])=O	training
0	33229-34-4	OCCN(c1cc([N+]([O-])=O)c(NCCO)cc1)CCO	training
0	87-82-1	Brc1c(Br)c(Br)c(Br)c(Br)c1Br	training
0	36415-61-9	COc1cc2c([nH]c3[C@H]4[C@@H]5[C@@H](CC)C[C@H](C4)CN5CCc32)cc1	training
0	55219-65-3	CC(C(C([n]1ncnc1)Oc1ccc(Cl)cc1)O)(C)C	training
0	100-47-0	N#Cc1ccccc1	training
0	108-64-5	CC(CC(OCC)=O)C	training
0	140-29-4	N#CCc1ccccc1	training
0	5051-22-9	CC(NC[C@H](COc1c2c(cccc2)ccc1)O)C	training
1	28159-98-0	CSc1nc(NC(C)(C)C)nc(NC2CC2)n1	training
1	10469-09-7	Clc1c(Cl)c(Cl)nc(C(O)=O)c1Cl	training
1	117-79-3	Nc1cc2c(C(c3c(C2=O)cccc3)=O)cc1	training
0	93-51-6	Oc1c(OC)cc(C)cc1	training
0	33704-61-9	O=C1C2C(C(C(C)(C)C=2CCC1)C)(C)C	training
0	NOCAS_49387	O=C(CCCCCCCCCCCCCC)NC(CO)CCCCCCCCCCCCCC	training
0	108-69-0	Cc1cc(C)cc(N)c1	training
0	361-09-1	[O-]C(CC[C@H]([C@@H]1[C@]2(C)[C@H]([C@H]3[C@H](C[C@@H]2O)[C@]2(C)[C@@H](C[C@@H](CC2)O)C[C@H]3O)CC1)C)=O	training
0	102394-31-0	O=C([n]1c2c(cccn2)[nH]c(=O)c2c1cccc2)CN1C(CN(CC)CC)CCCC1	training
0	717-74-8	CC(c1cc(C(C)C)cc(C(C)C)c1)C	training
0	1501-27-5	OC(CCCC(OC)=O)=O	training
0	77-76-9	CC(OC)(OC)C	training
0	141-03-7	O=C(OCCCC)CCC(OCCCC)=O	training
0	19532-03-7	O=S(c1c2ccc(c(S([O-])(=O)=O)c2ccc1)N)(O)=O	training
1	102-07-8	O=C(Nc1ccccc1)Nc1ccccc1	training
0	141-75-3	CCCC(Cl)=O	training
1	2122-70-5	O=C(Cc1c2c(cccc2)ccc1)OCC	training
0	932-83-2	O=NN1CCCCCC1	training
1	132-66-1	O=C(c1c(C(Nc2c3c(cccc3)ccc2)=O)cccc1)O	training
0	5694-00-8	NC(C1OC1)=O	training
0	3572-06-3	O=C(Oc1ccc(CCC(C)=O)cc1)C	training
0	1642-54-2	O=C(N(CC)CC)N1CCN(C)CC1	training
0	141112-29-0	O=C(c1c(S(C)(=O)=O)cc(C(F)(F)F)cc1)c1c(C2CC2)onc1	training
1	4162-45-2	Brc1c(OCCO)c(Br)cc(C(c2cc(Br)c(OCCO)c(Br)c2)(C)C)c1	training
1	95-33-0	c1c2c(sc(SNC3CCCCC3)n2)ccc1	training
0	933-75-5	Oc1c(Cl)c(Cl)ccc1Cl	training
0	492-94-4	O=C(c1occc1)C(c1occc1)=O	training
0	91-56-5	O=C1C(=O)Nc2c1cccc2	training
0	98-92-0	NC(c1cnccc1)=O	training
0	3615-24-5	CC(Nc1c(C)[n](C)[n](-c2ccccc2)c1=O)C	training
0	109-09-1	Clc1ncccc1	training
0	94-52-0	[O-][N+](c1ccc2c([nH]cn2)c1)=O	training
0	5131-66-8	CC(COCCCC)O	training
0	17557-23-2	CC(COCC1OC1)(COCC1OC1)C	training
0	145701-23-1	Fc1c(NS(c2n[n]3c(c(cnc3OC)F)n2)(=O)=O)c(F)ccc1	training
0	10022-28-3	COC(OC)CCCCCCC	training
0	1166-34-3	CN(CCCSc1c(NC(/C=C/c2ccccc2)=O)cccc1)C	training
0	15499-27-1	Clc1ccc(CCCC)cc1	training
0	139-66-2	c1c(Sc2ccccc2)cccc1	training
0	138-37-4	O=S(c1ccc(CN)cc1)(N)=O	training
0	2491-38-5	O=C(c1ccc(O)cc1)CBr	training
0	2114-11-6	NC(OCC=C)=O	training
0	313348-27-5	CNC(c1cn[n](-c2nc3c(nc[n]3[C@H]3[C@H](O)[C@H](O)[C@@H](CO)O3)c(N)n2)c1)=O	training
0	6606-59-3	C=C(C(OCCCCCCOC(C(C)=C)=O)=O)C	training
0	149979-41-9	CC/C(/C1C(=O)CC(C2CCOCC2)CC1=O)=N\OC/C=C/Cl	training
0	14667-55-1	Cc1nc(C)c(C)nc1	training
0	4501-58-0	CC1([C@@H](CC=O)CC=C1C)C	training
0	1824-81-3	Cc1nc(N)ccc1	training
0	77145-61-0	Clc1cccc(N2CCC(N)CC2)n1	training
0	54982-83-1	O=C1OCCOC(=O)CCCCCCCCCC1	training
1	NOCAS_33326	ClC(C(C(C(C(Cl)C)Cl)Cl)Cl)CC(CC)Cl	training
0	76-25-5	OCC([C@]12[C@]3(C[C@@H]([C@@]4([C@]5(C)C(=CC(C=C5)=O)CC[C@H]4[C@@H]3C[C@H]1OC(C)(C)O2)F)O)C)=O	training
0	1134-47-0	Clc1ccc(C(CC(O)=O)CN)cc1	training
1	911-65-9	[O-][N+](c1ccc2c(nc([n]2CCN(CC)CC)Cc2ccc(OCC)cc2)c1)=O	training
0	24370-25-0	NC(Nc1nc2c(cccc2)[nH]1)=O	training
0	139-13-9	OC(CN(CC(O)=O)CC(O)=O)=O	training
0	532-27-4	O=C(c1ccccc1)CCl	training
0	58394-64-2	CCC(COC(CCCCC(OCc1ccccc1)=O)=O)CCCC	training
0	1076-97-7	OC(C1CCC(C(O)=O)CC1)=O	training
0	87-66-1	Oc1c(O)c(O)ccc1	training
1	611-99-4	O=C(c1ccc(O)cc1)c1ccc(O)cc1	training
0	127-79-7	O=S(c1ccc(N)cc1)(Nc1nccc(C)n1)=O	training
0	13647-35-3	N#CC1C(=O)[C@@H]2[C@@]3(O2)[C@]([C@@H]2[C@@H](CC3)[C@H]3[C@]([C@H](CC3)O)(C)CC2)(C)C1	training
0	120-82-1	Clc1ccc(Cl)c(Cl)c1	training
0	109-69-3	CCCCCl	training
0	106-20-7	CCCCC(CC)CNCC(CCCC)CC	training
0	87820-88-0	CC/C(/C1C(=O)CC(c2c(C)cc(C)cc2C)CC1=O)=N\OCC	training
0	526-73-8	Cc1c(C)c(C)ccc1	training
0	315-22-0	O=C1[C@@](O)(C)[C@@](O)(C)[C@@H](C)C(=O)O[C@H]2[C@@H]3N(CC2)CC=C3CO1	training
0	1928-47-8	Clc1c(Cl)cc(Cl)c(OCC(OCC(CCCC)CC)=O)c1	training
0	134002-60-1	O=C(c1cc(C[C@H]2[C@@H](O)c3c(ccc(OCc4sc5c(cc(cc5)F)n4)c3)OC2)ccc1)O	training
1	528-29-0	O=[N+](c1c([N+]([O-])=O)cccc1)[O-]	training
0	21416-67-1	O=C1NC(=O)CN(CC(N2CC(=O)NC(=O)C2)C)C1	training
0	102-29-4	O=C(Oc1cc(O)ccc1)C	training
0	112-45-8	C=CCCCCCCCCC=O	training
0	17321-47-0	NP(OC)(OC)=S	training
0	94-19-9	O=S(c1ccc(N)cc1)(Nc1sc(CC)nn1)=O	training
0	2705-87-5	O=C(OCC=C)CCC1CCCCC1	training
0	75-89-8	FC(CO)(F)F	training
0	5575-21-3	NC(c1cc[n+](CC2CS[C@@H]3[C@@H](C(=O)N3C=2C([O-])=O)NC(Cc2sccc2)=O)cc1)=O	training
0	102-87-4	CCCCCCCCCCCCN(CCCCCCCCCCCC)CCCCCCCCCCCC	training
0	124-18-5	CCCCCCCCCC	training
0	13292-46-1	CN1CCN(/N=C/c2c(O)c3c4C(=O)[C@@]5(Oc4c(c(c3c(O)c2NC(C(C)=CC=C[C@@H]([C@@H]([C@H]([C@H]([C@H]([C@@H]([C@@H]([C@H](C=CO5)OC)C)OC(C)=O)C)O)C)O)C)=O)O)C)C)CC1 |c:29,41|	training
0	77-85-0	CC(CO)(CO)CO	training
0	62140-67-4	O=S(c1ccc(OC)c(C(OC)=O)c1)(CC)=O	training
0	141-66-2	O=P(O/C(/C)=C/C(N(C)C)=O)(OC)OC	training
0	121-72-2	Cc1cccc(N(C)C)c1	training
0	103-89-9	O=C(Nc1ccc(C)cc1)C	training
0	5467-78-7	Nc1[n](-c2ccccc2)nnn1	training
0	60599-38-4	O=C(CN(N=O)CC(C)=O)C	training
0	512-42-5	[O-]S(OC)(=O)=O	training
1	609-20-1	Clc1c(N)c(Cl)cc(N)c1	training
0	494-90-6	CC1CCc2c(occ2C)C1	training
0	521-78-8	CN(CC(CN1c2c(cccc2)CCc2c1cccc2)C)C	training
0	17289-49-5	CNc1[n](C)nc2c1CCCC2	training
0	108-18-9	CC(NC(C)C)C	training
0	81131-70-6	[O-]C(C[C@@H](C[C@@H](CC[C@@H]1[C@@H]2C(=C[C@H](C[C@@H]2OC([C@H](CC)C)=O)O)C=C[C@@H]1C)O)O)=O	training
0	109-84-2	NNCCO	training
0	111-15-9	CC(OCCOCC)=O	training
0	1081-50-1	O=C(c1ccncc1)N/N=C(/C(O)=O)\C	training
0	106-63-8	C=CC(OCC(C)C)=O	training
0	110-46-3	CC(CCON=O)C	training
0	59-06-3	CCOc1c(C(OC)=O)ccc(NC(C)=O)c1	training
0	68-22-4	O=C1C=C2CC[C@H]3[C@@H]4CC[C@](C#C)(O)[C@@]4(C)CC[C@@H]3[C@H]2CC1	training
0	75-64-9	CC(N)(C)C	training
0	620-17-7	CCc1cccc(O)c1	training
0	26538-44-3	Oc1c2c(CCCCC[C@H](CCC[C@@H](OC2=O)C)O)cc(O)c1	training
1	102-77-2	c1c2c(sc(SN3CCOCC3)n2)ccc1	training
0	929601-09-2	Clc1cc(C(CNC2CCc3c(cc(OCC(OCC)=O)cc3)C2)O)ccc1	training
0	56-89-3	N[C@H](C(O)=O)CSSC[C@@H](C(O)=O)N	training
0	610-66-2	O=[N+](c1c(CC#N)cccc1)[O-]	training
0	120068-37-3	FC(S(c1c(C#N)n[n](-c2c(Cl)cc(C(F)(F)F)cc2Cl)c1N)=O)(F)F	training
0	3397-62-4	Nc1nc(Cl)nc(N)n1	training
0	123-96-6	CC(CCCCCC)O	training
0	2318-25-4	O=C(OCC)CC(OCC)=N	training
1	2312-73-4	n1c2c(ncnc2NCc2ccccc2)[n](C2OCCCC2)c1	training
0	620-22-4	N#Cc1cc(C)ccc1	training
1	563-12-2	S=P(OCC)(OCC)SCSP(OCC)(OCC)=S	training
0	3391-86-4	C=CC(CCCCC)O	training
0	41481-66-7	Oc1c(CC=C)cc(S(c2ccc(O)c(CC=C)c2)(=O)=O)cc1	training
0	537-55-3	Oc1ccc(C[C@@H](C(O)=O)NC(C)=O)cc1	training
0	94-81-5	Clc1ccc(OCCCC(O)=O)c(C)c1	training
0	957-68-6	O=C(C1N2C([C@@H](N)[C@H]2SCC=1COC(C)=O)=O)O	training
0	23642-66-2	FC(c1cc(CC(NCCOC(c2ccccc2)=O)C)ccc1)(F)F	training
0	79558-09-1	Oc1c(CCC)c(OCCCOc2ccc(OCC(O)=O)cc2)ccc1C(C)=O	training
0	5205-93-6	CN(CCCNC(C(C)=C)=O)C	training
0	3416-26-0	Cc1c(NC(CN2CCN(CCCC(c3ccc(F)cc3)c3ccc(F)cc3)CC2)=O)c(C)ccc1	training
1	56-55-3	c1c2ccc3c(c2cc2c1cccc2)cccc3	training
0	15214-89-8	O=C(C=C)NC(CS(O)(=O)=O)(C)C	training
0	124858-35-1	O=C(c1c(=O)c2c3c(c(N4CCC(O)CC4)c(c2)F)CCC(C)[n]3c1)O	training
0	121288-39-9	Nc1nc(=O)c2[n](c([n]([C@H]3[C@H](O)[C@H](O)[C@@H](CO)O3)c2[nH]1)=O)CC=C	training
0	103-59-3	CC(C(OC/C=C/c1ccccc1)=O)C	training
0	607-91-0	C=CCc1cc(OC)c2c(OCO2)c1	training
0	107753-78-6	Cc1c(S(NC(c2cc(OC)c(Cc3c4c(ccc(NC(OC5CCCC5)=O)c4)[n](C)c3)cc2)=O)(=O)=O)cccc1	training
0	66644-80-2	O=S(c1cc(OC)c(OC)c(C(O)=O)c1)(N)=O	training
0	3268-49-3	O=CCCSC	training
0	541-47-9	CC(C)=CC(O)=O	training
0	108-86-1	Brc1ccccc1	training
0	63-12-7	CCN(C(C1C(OC(C)=O)CC2N(CCc3c2cc(OC)c(OC)c3)C1)=O)CC	training
0	1320-15-6	Clc1c(OCCCC(OC(CCCCC)CC)=O)ccc(Cl)c1	training
0	117-82-8	O=C(c1c(C(OCCOC)=O)cccc1)OCCOC	training
0	14375-45-2	OC1(C(C)(C)CC(=O)C=C1C)/C=C\C(\C)=C\C(O)=O	training
0	122-46-3	O=C(Oc1cccc(C)c1)C	training
0	141-04-8	CC(COC(CCCCC(OCC(C)C)=O)=O)C	training
0	73310-10-8	O=C(OCC)/C=C/C=C/C=C/C=C/C=C/CCCCCCCCC	training
0	100-51-6	OCc1ccccc1	training
0	NOCAS_47817	COc1c(OC)c(OC)cc(NCc2c(C)c3c(nc(nc3N)N)cc2)c1	training
1	41483-43-6	CCNc1nc(OS(N(C)C)(=O)=O)c(CCCC)c(C)n1	training
0	712-50-5	O=C(C1CCCCC1)c1ccccc1	training
0	5051-62-7	Clc1c(/C=N/NC(N)=N)c(Cl)ccc1	training
0	123-29-5	O=C(OCC)CCCCCCCC	training
0	521-74-4	Oc1c2c(cccn2)c(Br)cc1Br	training
0	98-54-4	CC(c1ccc(O)cc1)(C)C	training
0	1061517-62-1	O=C(N1CCN(c2cc(C([O-])=O)c3c(cccc3)c2)CC1)c1nc(-c2ccc(C)cc2)[n](-c2cc(OCC)ccc2)c1	training
0	870-72-4	[O-]S(CO)(=O)=O	training
0	160415-07-6	CC1(CO[C@@H](CC(O)=O)CN1)C	training
1	120983-64-4	OC(C1(CC1)Cl)(Cc1c(Cl)cccc1)C[n]1ncnc1	training
0	14008-48-1	CC(Oc1ccc(C2(c3ccc(OC(C)=O)cc3)C(=O)Nc3c(cccc3)O2)cc1)=O	training
0	78473-71-9	Oc1cc(C[C@@H]2[C@@H](Cc3cccc(O)c3)COC2=O)ccc1	training
0	616-23-9	ClCC(CO)Cl	training
0	103-48-0	CC(C(OCCc1ccccc1)=O)C	training
0	51781-21-6	CC(NCC(COc1c2c(NC(CC2)=O)ccc1)O)(C)C	training
0	1879-09-0	CC(c1c(O)c(C)cc(C)c1)(C)C	training
0	106463-17-6	O=S(c1c(OC)ccc(C[C@H](NCCOc2c(OCC)cccc2)C)c1)(N)=O	training
0	109-60-4	CC(OCCC)=O	training
0	22629-49-8	CCCCCCCCCC/C=C/C#N	training
0	551-92-8	O=[N+](c1[n](C)c(C)nc1)[O-]	training
0	87-99-0	O[C@@H]([C@@H]([C@H](CO)O)O)CO	training
0	5331-43-1	NNC(OCc1ccccc1)=O	training
0	123447-62-1	Cc1c(CN2CCN(c3c(F)cc4c(c(C(O)=O)c5[n](c4c3)C(C)S5)=O)CC2)oc(=O)o1	training
0	18328-90-0	C=C(CNCC)C	training
0	145-63-1	O=S(c1c2c(NC(c3ccc(C)c(NC(c4cccc(NC(Nc5cc(C(Nc6c(C)ccc(C(Nc7c8c(cc(S(O)(=O)=O)cc8S(O)(=O)=O)c(S(O)(=O)=O)cc7)=O)c6)=O)ccc5)=O)c4)=O)c3)=O)ccc(S(O)(=O)=O)c2cc(S(O)(=O)=O)c1)(O)=O	training
0	95-47-6	Cc1c(C)cccc1	training
0	78-67-1	N#CC(/N=N/C(C#N)(C)C)(C)C	training
1	950-37-8	O=c1[n](CSP(OC)(OC)=S)nc(OC)s1	training
0	75-15-0	S=C=S	training
0	620-14-4	Cc1cc(CC)ccc1	training
0	1239-29-8	C[C@]1([C@]2(CC[C@@H]3[C@]4(C)[C@H](Cc5c(C4)non5)CC[C@H]3[C@@H]2CC1)C)O	training
0	126-06-7	CC1(N(Cl)C(=O)N(Br)C1=O)C	training
0	84-77-5	O=C(c1c(C(OCCCCCCCCCC)=O)cccc1)OCCCCCCCCCC	training
1	71868-10-5	CC(C(c1ccc(SC)cc1)=O)(N1CCOCC1)C	training
0	707-61-9	O=P1(c2ccccc2)CCC(C)=C1	training
0	6419-19-8	OP(CN(CP(O)(O)=O)CP(O)(O)=O)(O)=O	training
0	693-98-1	Cc1ncc[nH]1	training
0	110-18-9	CN(CCN(C)C)C	training
0	93-04-9	COc1cc2c(cccc2)cc1	training
0	17465-86-0	OC[C@@H]1[C@@H]2[C@@H]([C@@H](O)[C@@H](O[C@H]3[C@H](O)[C@@H](O)[C@@H](O[C@H]4[C@H](O)[C@@H](O)[C@@H](O[C@H]5[C@H](O)[C@@H](O)[C@@H](O[C@H]6[C@H](O)[C@@H](O)[C@@H](O[C@H]7[C@H](O)[C@@H](O)[C@@H](O[C@H]8[C@H](O)[C@@H](O)[C@@H](O[C@H]9[C@H](O)[C@@H](O)[C@@H](O2)O[C@@H]9CO)O[C@@H]8CO)O[C@@H]7CO)O[C@@H]6CO)O[C@@H]5CO)O[C@@H]4CO)O[C@@H]3CO)O1)O	training
0	4023-65-8	OC(/C(/CC(O)=O)=C\C(O)=O)=O	training
0	1401-55-4	Oc1c(O)c(O)cc(C(Oc2c(O)c(O)cc(C(OC[C@@H]3[C@@H](OC(c4cc(OC(c5cc(O)c(O)c(O)c5)=O)c(O)c(O)c4)=O)[C@H](OC(c4cc(OC(c5cc(O)c(O)c(O)c5)=O)c(O)c(O)c4)=O)[C@@H](OC(c4cc(OC(c5cc(O)c(O)c(O)c5)=O)c(O)c(O)c4)=O)[C@H](OC(c4cc(OC(c5cc(O)c(O)c(O)c5)=O)c(O)c(O)c4)=O)O3)=O)c2)=O)c1	training
0	5187-23-5	OCC1(COCOC1)CC	training
0	2338-76-3	FC(c1cc(CC#N)ccc1)(F)F	training
0	111-71-7	CCCCCCC=O	training
0	1571-08-0	COC(c1ccc(C=O)cc1)=O	training
0	78-69-3	CCC(CCCC(C)C)(O)C	training
0	36768-62-4	NC1CC(C)(C)NC(C)(C)C1	training
0	10001-13-5	O=C(C1CCCCC1)N1CCN(C)CC1	training
0	6010-91-9	O=C1C(=O)NC(=O)NC1=O	training
0	3721-95-7	O=C(C1CCC1)O	training
0	56507-37-0	O=c1c(C(C)(C)C)n[nH]c(=O)[n]1N	training
0	130-26-7	Oc1c2c(cccn2)c(Cl)cc1I	training
0	88-10-8	CCN(C(Cl)=O)CC	training
0	25360-10-5	CC(CCCCCC)(S)C	training
0	626-39-1	Brc1cc(Br)cc(Br)c1	training
1	58769-20-3	O=C([C@@H]1C(C)(C)[C@@H]1/C=C1/CCSC/1=O)OCc1coc(Cc2ccccc2)c1	training
0	54556-98-8	CN1CCC(OC(C(c2ccccc2)(c2ccccc2)OCCC)=O)CC1	training
0	522-48-5	C1c2c(cccc2)C(C2NCCN=2)CC1	training
0	82586-52-5	O=C([C@@H](N[C@H](C(N1[C@H](C(O)=O)Cc2c(cc(c(c2)OC)OC)C1)=O)C)CCc1ccccc1)OCC	training
0	119168-77-3	Clc1c(CC)n[n](C)c1C(NCc1ccc(C(C)(C)C)cc1)=O	training
0	76-01-7	ClC(C(Cl)(Cl)Cl)Cl	training
1	1562-94-3	COc1ccc(/N=[N+](/c2ccc(OC)cc2)\[O-])cc1	training
0	27072-45-3	Oc1ccc2c(Oc3c(C42c2c(cc(cc2)N=C=S)C(=O)O4)ccc(O)c3)c1	training
0	72-14-0	O=S(c1ccc(N)cc1)(Nc1sccn1)=O	training
0	597-43-3	CC(C(O)=O)(CC(O)=O)C	training
0	19562-30-2	O=C(c1c(=O)c2c(nc(N3CCCC3)nc2)[n](CC)c1)O	training
1	50-65-7	Clc1c(NC(c2c(O)ccc(Cl)c2)=O)ccc([N+]([O-])=O)c1	training
0	119-84-6	O=C1Oc2c(cccc2)CC1	training
0	6359-82-6	[O-]S(c1ccc(N2C(=O)C(/N=N/c3ccccc3)C(C)=N2)cc1)(=O)=O	training
1	31386-25-1	CN(CCOC(c1ccc2[n](c(c(C)c2c1)C)Cc1ccccc1)=O)C	training
1	29091-05-2	CCN(c1c([N+]([O-])=O)c(N)c(C(F)(F)F)cc1[N+]([O-])=O)CC	training
0	85798-08-9	CCCN1[C@H]2[C@@H](Cc3c(C2)cn[nH]3)CCC1	training
0	111-40-0	NCCNCCN	training
0	610-15-1	O=[N+](c1c(C(N)=O)cccc1)[O-]	training
1	518-82-1	Cc1cc(O)c2c(C(c3c(C2=O)c(O)cc(O)c3)=O)c1	training
0	129722-12-9	Clc1c(Cl)c(N2CCN(CCCCOc3cc4c(CCC(N4)=O)cc3)CC2)ccc1	training
0	134523-00-5	O[C@@H](C[C@H](CC(O)=O)O)CC[n]1c(C(C)C)c(C(Nc2ccccc2)=O)c(-c2ccccc2)c1-c1ccc(F)cc1	training
0	177036-94-1	O=C([C@H](C(c1ccccc1)(c1ccccc1)OC)Oc1nc(C)cc(C)n1)O	training
0	99-96-7	OC(c1ccc(O)cc1)=O	training
0	536-90-3	Nc1cc(OC)ccc1	training
0	109-83-1	CNCCO	training
0	7706-67-4	COc1c(/C(/C)=C/C(O)=O)ccc(OC)c1	training
0	2657-00-3	[O-]S(c1c2C=C[C-](C(=O)c2ccc1)[N+]#N)(=O)=O	training
0	433212-21-6	CS(Nc1c(O)ccc(OC[C@H](CN[C@@H]2CC[C@@H](c3ccc(C(OCC)=O)cc3)CC2)O)c1)(=O)=O	training
0	2167-23-9	CC(OOC(OOC(C)(C)C)(CC)C)(C)C	training
0	73-49-4	NS(c1c(Cl)cc2c(C(NC(CC)N2)=O)c1)(=O)=O	training
0	151767-02-1	CC(c1c(CC[C@H](c2cc(/C=C/c3nc4c(ccc(c4)Cl)cc3)ccc2)SCC2(CC2)CC([O-])=O)cccc1)(O)C	training
0	24634-61-5	[O-]C(/C=C/C=C/C)=O	training
0	152-72-7	[O-][N+](c1ccc(C(c2c(=O)oc3c(cccc3)c2O)CC(C)=O)cc1)=O	training
0	25103-09-7	CC(CCCCCOC(CS)=O)C	training
0	13851-11-1	CC(OC1C2(CC(CC2)C1(C)C)C)=O	training
0	89-58-7	Cc1c([N+]([O-])=O)cc(C)cc1	training
1	960-71-4	c1c(B(c2ccccc2)c2ccccc2)cccc1	training
1	30124-94-8	CC(OCCN(c1ccc(/N=N/c2c(C#N)cc([N+]([O-])=O)cc2)cc1)CCOC(C)=O)=O	training
1	86479-06-3	Clc1c(OC(C(F)F)(F)F)c(Cl)cc(NC(NC(c2c(F)cccc2F)=O)=O)c1	training
0	115-28-6	ClC1(C2(C(C(O)=O)C(C(O)=O)C1(C(Cl)=C2Cl)Cl)Cl)Cl	training
0	73803-48-2	NS(c1c(Cl)ccc(C(NN2C[C@@H]3[C@@H](C4C[C@@H]3CC4)C2)=O)c1)(=O)=O	training
0	29590-42-9	CC(CCCCCOC(C=C)=O)C	training
0	619-73-8	O=[N+](c1ccc(CO)cc1)[O-]	training
0	2043-55-2	FC(C(C(F)(F)F)(F)F)(C(CCI)(F)F)F	training
0	100-53-8	SCc1ccccc1	training
0	64987-03-7	O=CNc1scc(C(C(OCC)=O)=O)n1	training
0	92-52-4	c1cccc(-c2ccccc2)c1	training
0	2321-07-5	Oc1ccc2c(Oc3c(C42c2c(cccc2)C(=O)O4)ccc(O)c3)c1	training
0	616-96-6	Nc1c(CN(/C(/C)=C(\SC(OCC)=O)/CCOC(OCC)=O)C=O)cnc(C)n1	training
0	4655-34-9	C=C(C(OC(C)C)=O)C	training
1	2654-57-1	O=C1C(C)CN(c2ccccc2)N1	training
0	92-66-0	Brc1ccc(-c2ccccc2)cc1	training
1	482-44-0	CC(C)=CCOc1c2c(ccc(o2)=O)cc2c1occ2	training
0	96-50-4	Nc1sccn1	training
0	5786-21-0	CN1CCN(C2c3c(cccc3)Nc3c(cc(cc3)Cl)N=2)CC1	training
0	93107-08-5	O=C(c1c(=O)c2c(cc(N3CCNCC3)c(c2)F)[n](C2CC2)c1)O	training
0	1405-86-3	O=C([C@@H]1[C@@H](O)[C@H](O)[C@@H](O)[C@H](O[C@H]2[C@@H](O[C@@H]3C(C)(C)[C@H]4[C@]([C@@H]5[C@](CC4)(C)[C@@]4(C)C([C@H]6[C@](CC4)(C)CC[C@@](C(O)=O)(C)C6)=CC5=O)(C)CC3)O[C@H](C(O)=O)[C@@H](O)[C@@H]2O)O1)O	training
0	2386-60-9	CCCCS(Cl)(=O)=O	training
0	629-78-7	CCCCCCCCCCCCCCCCC	training
0	3452-97-9	CC(CC(CCO)C)(C)C	training
0	108-83-8	CC(CC(CC(C)C)=O)C	training
1	6358-64-1	COc1c(Cl)cc(OC)c(N)c1	training
0	5579-78-2	O=C1OC(CCCC)CCCC1	training
1	1584-62-9	Clc1ccc(NC(CBr)=O)c(C(c2c(F)cccc2)=O)c1	training
0	61-82-5	Nc1nnc[nH]1	training
1	135-20-6	O=NN(c1ccccc1)[O-]	training
0	57-48-7	O[C@@H]1[C@](CO)(O)O[C@H](CO)[C@H]1O	training
0	33743-96-3	O=C(c1cc2c(OCCO2)cc1)CCN1CC(c2ccccc2)CC1	training
0	112-82-3	BrCCCCCCCCCCCCCCCC	training
0	3724-65-0	C/C=C/C(O)=O	training
0	629-73-2	CCCCCCCCCCCCCCC=C	training
0	2752-17-2	NCCOCCN	training
0	10457-90-6	Fc1ccc(C(CCCN2CCC(c3ccc(Br)cc3)(O)CC2)=O)cc1	training
0	54-31-9	NS(c1c(Cl)cc(NCc2occc2)c(C(O)=O)c1)(=O)=O	training
0	764-85-2	ClC(CCCCCCCC)=O	training
0	643-28-7	CC(c1c(N)cccc1)C	training
0	2163-42-0	CC(CO)CO	training
0	103766-25-2	Clc1c(O)cc(=O)[nH]c1	training
0	1132-61-2	O=S(CCCN1CCOCC1)(O)=O	training
0	4800-94-6	O=C([C@H]1C(C)(C)S[C@H]2N1C([C@H]2NC(C(C([O-])=O)c1ccccc1)=O)=O)[O-]	training
0	26842-43-3	CC(CC(C#N)(N)C)C	training
0	104-75-6	CCC(CN)CCCC	training
1	53370-90-4	NC(c1c(OCCCCCC)cccc1)=O	training
0	911-45-5	CCN(CC)CCOc1ccc(/C(/c2ccccc2)=C(/c2ccccc2)\Cl)cc1	training
0	911217-00-0	O=C([C@@]1(C[C@@H]2[C@](CC[C@]3([C@@]4(CC[C@H]5C(C)(C)[C@@H](O[C@@H]6[C@H](O[C@H]7[C@H](O)[C@@H](O)[C@H](O)[C@@H](C([O-])=O)O7)[C@@H](O)[C@H](O)[C@@H](C(O)=O)O6)CC[C@]5(C)[C@H]4C(=O)C=C32)C)C)(C)CC1)C)O	training
0	42978-66-5	O=C(C=C)OC(COC(COC(COC(C=C)=O)C)C)C	training
0	1009-61-6	O=C(c1ccc(C(C)=O)cc1)C	training
0	118635-68-0	CC(C[C@@H]1[C@H](c2ccccc2)OC(=O)N1CCCN1CCCCCC1)C	training
0	108319-06-8	Fc1cc(F)c(-[n]2c3c(cc(c(N4CCNC(C)C4)c3)F)c(=O)c(C(O)=O)c2)cc1	training
0	2756-56-1	CCC(O[C@H]1[C@]2(C(C)(C)[C@H](CC2)C1)C)=O	training
0	89396-94-1	OC([C@H]1N(C([C@@H](N[C@H](C(OCC)=O)CCc2ccccc2)C)=O)C(=O)N(C)C1)=O	training
0	664-95-9	O=C(NS(c1ccc(C)cc1)(=O)=O)NC1CCCCC1	training
1	134-32-7	Nc1c2c(cccc2)ccc1	training
1	207386-92-3	O=S(c1c2c(nccc2)c(O)cc1)(O)=O	training
0	119446-68-3	Clc1ccc(Oc2cc(Cl)c(C3(OC(C)CO3)C[n]3cncn3)cc2)cc1	training
0	434-07-1	OC1C[C@@H]2CC[C@H]3[C@@H]4CC[C@@](O)(C)[C@@]4(C)CC[C@@H]3[C@@]2(C)CC=1C=O	training
0	84504-69-8	Nc1nc(N)nc(-c2c(Cl)ccc(Cl)c2)n1	training
0	515-69-5	CC1CC[C@@H]([C@](CCC=C(C)C)(C)O)CC=1	training
0	81-13-0	CC([C@H](C(NCCCO)=O)O)(CO)C	training
0	81110-73-8	CC(SC[C@H](C(NCC(OCc1ccccc1)=O)=O)Cc1ccccc1)=O	training
0	13183-79-4	S=c1[n](C)nn[nH]1	training
0	13523-86-9	CC(NCC(COc1c2c([nH]cc2)ccc1)O)C	training
0	60-01-5	O=C(OC(OC(CCC)=O)OC(CCC)=O)CCC	training
0	51235-04-2	CN(c1[n](C)c(=O)[n](C2CCCCC2)c(=O)n1)C	training
0	68359-37-5	ClC(Cl)=CC1C(C)(C)C1C(OC(c1cc(Oc2ccccc2)c(F)cc1)C#N)=O	training
0	99-59-2	Nc1c(OC)ccc([N+]([O-])=O)c1	training
0	144-48-9	ICC(N)=O	training
0	628-94-4	O=C(CCCCC(N)=O)N	training
0	33564-31-7	CC(OCC([C@@]1([C@]2(C[C@@H]([C@@]3([C@]4(C)C(=CC(C=C4)=O)[C@@H](F)C[C@H]3[C@@H]2C[C@@H]1C)F)O)C)OC(C)=O)=O)=O	training
1	204005-46-9	Cc1c(/C=C2/c3c(NC/2=O)cccc3)[nH]c(C)c1	training
0	68515-75-3	O=C(CCCCC(OCCCCCCCCC)=O)OCCCCCCC	training
0	623-33-6	NCC(OCC)=O	training
0	2892-51-5	OC1C(=O)C(=O)C=1O	training
0	65-71-4	Cc1c(=O)[nH]c(=O)[nH]c1	training
0	10599-70-9	Cc1oc(C)c(C(C)=O)c1	training
0	60125-24-8	COc1c(/C=C/C=O)cccc1	training
0	1445-75-6	CP(OC(C)C)(OC(C)C)=O	training
0	108-87-2	CC1CCCCC1	training
0	140-53-4	Clc1ccc(CC#N)cc1	training
0	614-18-6	O=C(c1cnccc1)OCC	training
0	472-66-2	CC1CCCC(C)(C)C=1CC=O	training
0	94-96-2	CCCC(C(CO)CC)O	training
0	13816-33-6	CC(c1ccc(C#N)cc1)C	training
0	26576-46-5	CC(CC(Nc1cc2c([nH]c([nH]2)=O)cc1)=O)=O	training
0	75-35-4	C=C(Cl)Cl	training
0	10592-13-9	NC(C1C(=O)[C@@H](N(C)C)[C@H]2[C@@](C(O)=C3[C@H]([C@@H]2O)[C@@H](C)c2c(c(ccc2)O)C3=O)(O)C1=O)=O	training
0	7421-40-1	[O-]C(CCC(O[C@@H]1C(C)(C)[C@H]2[C@]([C@@H]3[C@](CC2)(C)[C@@]2(CC[C@@]4([C@H](C2=CC3=O)C[C@](C([O-])=O)(C)CC4)C)C)(C)CC1)=O)=O	training
0	90-42-6	O=C1C(C2CCCCC2)CCCC1	training
0	1918-00-9	COc1c(Cl)ccc(Cl)c1C(O)=O	training
0	20120-33-6	O=P(OC)(OC)CCC(NCO)=O	training
0	106308-44-5	NC(c1nn[n](Cc2c(F)cccc2F)c1)=O	training
0	27176-87-0	OS(c1ccc(C(CCCCCCCCC)CC)cc1)(=O)=O	training
0	599-61-1	Nc1cccc(S(c2cccc(N)c2)(=O)=O)c1	training
0	80-39-7	Cc1ccc(S(NCC)(=O)=O)cc1	training
0	10405-02-4	OC(C(O[C@H]1C[C@@H]2[N+]3(CCCC3)[C@@H](CC2)C1)=O)(c1ccccc1)c1ccccc1	training
0	2550-40-5	S(C1CCCCC1)SC1CCCCC1	training
0	56-23-5	ClC(Cl)(Cl)Cl	training
0	140-89-6	[S-]C(OCC)=S	training
1	26786-32-3	Clc1ccc(C(CN(CCCN2c3c(cccc3)CCc3c2cccc3)C)=O)cc1	training
0	1852-04-6	O=C(CCCCCCCCCC(O)=O)O	training
0	521-17-5	O[C@@H]1CC2=CC[C@H]3[C@H]4[C@]([C@H](CC4)O)(C)CC[C@@H]3[C@@]2(C)CC1	training
0	6728-26-3	CCC/C=C/C=O	training
0	120-57-0	O=Cc1cc2c(OCO2)cc1	training
0	75-25-2	BrC(Br)Br	training
1	6344-67-8	Oc1ccc2c(-c3c(C2)cccc3)c1	training
0	25152-84-5	CCCCC/C=C/C=C/C=O	training
0	58-90-2	Clc1c(O)c(Cl)c(Cl)c(Cl)c1	training
0	99-63-8	O=C(c1cc(C(Cl)=O)ccc1)Cl	training
0	66309-69-1	Nc1nc(CC(N[C@H]2[C@@H]3N(C(C(O)=O)=C(CS3)CSc3[n](CCN(C)C)nnn3)C2=O)=O)cs1	training
0	36282-47-0	O[C@@]1(c2cccc(OC)c2)[C@@H](CN(C)C)CCCC1	training
0	879-39-0	Clc1c(Cl)c(Cl)c(Cl)cc1[N+]([O-])=O	training
0	89-82-7	CC(C)=C1C(=O)C[C@H](C)CC1	training
0	53808-88-1	O=C(Cc1c(-c2ccc(Cl)cc2)n[n](-c2ccccc2)c1)O	training
1	194098-25-4	CNCc1ccc(NC(c2c3c(CCCC3=O)[nH]c2)=O)cc1	training
0	97-24-5	Oc1c(Sc2c(O)ccc(Cl)c2)cc(Cl)cc1	training
0	NOCAS_52866	ClC(Cl)=C[C@@H]1C(C)(C)[C@@H]1C(OCc1cc(Oc2ccccc2)ccc1)=O	training
0	137-86-0	Nc1c(CN(/C(/C)=C(/SSCCC(SC(C)=O)CCCCC(OC)=O)\CCO)C=O)cnc(C)n1	training
0	4419-39-0	OCC([C@@]1([C@]2(C[C@@H]([C@@]3([C@]4(C)C(=CC(C=C4)=O)CC[C@H]3[C@@H]2C[C@@H]1C)Cl)O)C)O)=O	training
0	1189-08-8	O=C(C(C)=C)OC(CCOC(C(C)=C)=O)C	training
1	61702-44-1	Nc1ccc(N)c(Cl)c1	training
1	13047-13-7	O=C1C(CO)(C)CN(c2ccccc2)N1	training
1	76-44-8	ClC1C2(C(Cl)(Cl)C(C3C2C(Cl)C=C3)(Cl)C=1Cl)Cl	training
0	75-98-9	CC(C(O)=O)(C)C	training
0	122-62-3	O=C(OCC(CC)CCCC)CCCCCCCCC(OCC(CCCC)CC)=O	training
0	79-36-7	ClC(C(Cl)=O)Cl	training
0	18039-42-4	c1ccc(-c2nn[nH]n2)cc1	training
0	123-76-2	CC(CCC(O)=O)=O	training
0	538-93-2	CC(Cc1ccccc1)C	training
0	625-86-5	Cc1oc(C)cc1	training
0	67874-72-0	O=C(OC1C(C(CC)(C)C)CCCC1)C	training
0	2212-32-0	CN(CCN(CCO)C)C	training
0	102268-15-5	OC(c1c(C(O)=O)cc(CC)cn1)=O	training
1	79794-75-5	Clc1ccc2c(CCc3c(C2=C2CCN(C(OCC)=O)CC2)nccc3)c1	training
0	104206-82-8	O=C1C(=C(c2c([N+]([O-])=O)cc(S(C)(=O)=O)cc2)O)C(=O)CCC1	training
0	65-29-2	CC[N+](CCOc1c(OCC[N+](CC)(CC)CC)c(OCC[N+](CC)(CC)CC)ccc1)(CC)CC	training
0	14979-39-6	CC(C(CC)O)CCC	training
0	3068-88-0	O=C1OC(C)C1	training
0	3738-06-5	CN(C(CN(c1ccccc1)C(C)=O)=O)C	training
1	495-48-7	[O-]/[N+](/c1ccccc1)=N\c1ccccc1	training
1	80-04-6	OC1CCC(C(C2CCC(O)CC2)(C)C)CC1	training
0	111-42-2	OCCNCCO	training
0	104227-87-4	CC(OCC(CC[n]1c2c(cnc(n2)N)nc1)COC(C)=O)=O	training
0	50-30-6	OC(c1c(Cl)cccc1Cl)=O	training
1	29927-08-0	Cc1c(C)cc2c(nc(s2)N)c1	training
0	110-13-4	CC(CCC(C)=O)=O	training
1	6145-73-9	ClC(COP(OCC(Cl)C)(OCC(C)Cl)=O)C	training
0	127-39-9	O=S(C(C(OCC(C)C)=O)CC(OCC(C)C)=O)([O-])=O	training
0	57-39-6	CC1N(P(N2C(C)C2)(N2C(C)C2)=O)C1	training
0	51411-04-2	O=C(C[n]1c(=O)c2c3c(ccc2)cccc3c1=O)O	training
0	3302-10-1	CC(CC(O)=O)CC(C)(C)C	training
0	163222-33-1	Fc1ccc([C@H](CC[C@@H]2[C@@H](c3ccc(O)cc3)N(c3ccc(F)cc3)C2=O)O)cc1	training
0	1118-12-3	CC(NC(N)=O)(C)C	training
0	69123-90-6	Ic1c(N)nc(=O)[n]([C@H]2[C@@H](F)[C@H](O)[C@@H](CO)O2)c1	training
0	151319-34-5	CC(N(c1cc(-c2[n]3c(c(C#N)cn3)ncc2)ccc1)CC)=O	training
0	23182-46-9	CC[N+]1(CCCCC1)CCOC(C(c1ccccc1)(c1ccccc1)O)=O	training
0	58-32-2	OCCN(c1nc(N2CCCCC2)c2c(c(N3CCCCC3)nc(N(CCO)CCO)n2)n1)CCO	training
0	51-56-9	CN1[C@@H]2C[C@@H](OC(C(c3ccccc3)O)=O)C[C@H]1CC2	training
1	3943-89-3	Oc1c(O)cc(C(OCC)=O)cc1	training
1	249296-43-3	O=C(C1(c2cc(Sc3ccc(-[n]4c(C)ncc4)cc3)ccc2)CCOCC1)N	training
0	954-21-2	O=C(C(c1ccccc1)c1ccccc1)NC	training
0	25973-55-1	CC(c1cc(C(CC)(C)C)c(O)c(-[n]2nc3c(cccc3)n2)c1)(CC)C	training
1	32388-55-9	CC(C1C[C@]23[C@H](C)CC[C@H]2C(C)(C)[C@@H](C3)C=1C)=O	training
0	122-37-2	Oc1ccc(Nc2ccccc2)cc1	training
1	119-93-7	Cc1c(N)ccc(-c2cc(C)c(N)cc2)c1	training
0	NOCAS_47708	CC(CCCCCCc1ccc(OCCOCCO)cc1)C	training
0	67-68-5	CS(C)=O	training
0	117332-94-2	CCC(N(C1CCN(C(Cc2sccc2)C)CC1)c1ccccc1)=O	training
0	132-98-9	O=C([C@H]1C(C)(C)S[C@H]2N1C([C@H]2NC(COc1ccccc1)=O)=O)[O-]	training
0	123-00-2	NCCCN1CCOCC1	training
1	83-28-3	CC(C/C(/O)=C1\C(c2c(C\1=O)cccc2)=O)C	training
0	6338-41-6	OC(c1oc(CO)cc1)=O	training
0	142-73-4	O=C(CNCC(O)=O)O	training
0	534-22-5	Cc1occc1	training
1	101-18-8	Oc1cc(Nc2ccccc2)ccc1	training
0	110221-44-8	O=C([C@H](CCc1ccccc1)N[C@@H]1C(=O)N(CC(O)=O)C[C@@H](c2sccc2)SC1)OCC	training
0	2896-70-0	[O]N1C(C)(C)CC(=O)CC1(C)C |^1:0|	training
1	94-14-4	Nc1ccc(C(OCC(C)C)=O)cc1	training
0	1561-92-8	C=C(CS([O-])(=O)=O)C	training
0	13361-34-7	O=C(OCC(CC)CCCC)CC#N	training
0	3093-35-4	ClCC([C@]12[C@]3(C[C@@H]([C@@]4([C@]5(C)C(=CC(CC5)=O)CC[C@H]4[C@@H]3C[C@H]1OC(C)(C)O2)F)O)C)=O	training
0	98-94-2	CN(C1CCCCC1)C	training
0	556-88-7	NC(N)=N[N+]([O-])=O	training
1	82626-48-0	CN(C(Cc1[n]2c(ccc(c2)C)nc1-c1ccc(C)cc1)=O)C	training
0	116-17-6	CC(OP(OC(C)C)OC(C)C)C	training
0	111991-09-4	O=S(c1c(C(N(C)C)=O)cccn1)(NC(Nc1nc(OC)cc(OC)n1)=O)=O	training
0	29836-26-8	OC[C@@H]1[C@@H](O)[C@H](O)[C@@H](O)[C@H](OCCCCCCCC)O1	training
0	10338-51-9	Oc1ccc(CCO[C@H]2[C@H](O)[C@@H](O)[C@H](O)[C@@H](CO)O2)cc1	training
0	74512-12-2	C/C(/[n]1cncc1)=C(\c1c(Cl)cc(Cl)cc1)/OCCOc1ccc(Cl)cc1	training
0	952-23-8	Nc1ccc2c(nc3c(c2)ccc(N)c3)c1	training
0	478149-53-0	O=C(c1ncc2c(cco2)c1)N[C@@H]1C2CCN(CC2)C1	training
0	95-14-7	c1c2c(n[nH]n2)ccc1	training
1	2032-65-7	Cc1c(SC)c(C)cc(OC(NC)=O)c1	training
0	110-75-8	C=COCCCl	training
1	6197-30-4	CCC(COC(/C(/C#N)=C(/c1ccccc1)\c1ccccc1)=O)CCCC	training
0	84057-84-1	Clc1c(Cl)c(-c2c(N)nc(N)nn2)ccc1	training
0	3012-37-1	N#CSCc1ccccc1	training
0	106-94-5	BrCCC	training
0	609-23-4	Ic1cc(I)c(O)c(I)c1	training
0	85100-77-2	CN1CN(CCCC)C=C1	training
0	1772-03-8	O[C@@H]1[C@@H](N)C(O)O[C@H](CO)[C@@H]1O	training
0	827-19-0	Cc1c(S([O-])(=O)=O)cc(C)cc1	training
0	517-23-7	CC(C1C(=O)OCC1)=O	training
0	110816-79-0	O=C(c1cc(=O)c2c(cccc2OCC(COc2c3c(oc(C(OCC)=O)cc3=O)ccc2)OC([C@H](CCCCN)N)=O)o1)OCC	training
0	27178-16-1	CC(CCCCCCCOC(CCCCC(OCCCCCCCC(C)C)=O)=O)C	training
1	3278-89-5	Brc1c(OCC=C)c(Br)cc(Br)c1	training
0	91503-79-6	Fc1c(-c2ccccc2)ccc(C(C(OC(OC(C)=O)C)=O)C)c1	training
0	505-29-3	C1SCCSC1	training
0	68-89-3	[O-]S(CN(c1c(C)[n](C)[n](-c2ccccc2)c1=O)C)(=O)=O	training
0	15046-75-0	Cc1c(S([O-])(=O)=O)cccc1	training
0	51282-49-6	O=[N+](c1c(C(OC)=O)cc(Cl)cc1)[O-]	training
0	1609-66-1	O=C(N(c1ccccc1)C1CCNCC1)CC	training
1	77-90-7	CCCCOC(CC(C(OCCCC)=O)(OC(C)=O)CC(OCCCC)=O)=O	training
1	330-55-2	Clc1c(Cl)cc(NC(N(OC)C)=O)cc1	training
0	110-63-4	OCCCCO	training
0	635-41-6	O=C(N1CCOCC1)c1cc(OC)c(OC)c(OC)c1	training
0	101463-69-8	Clc1c(Oc2cc(F)c(NC(NC(c3c(F)cccc3F)=O)=O)cc2)ccc(C(F)(F)F)c1	training
0	76-12-0	ClC(C(F)(Cl)Cl)(F)Cl	training
0	82248-59-7	Cc1c(O[C@@H](c2ccccc2)CCNC)cccc1	training
1	119313-12-1	CN(C(C(c1ccc(N2CCOCC2)cc1)=O)(CC)Cc1ccccc1)C	training
0	33924-48-0	COc1c(C(OC)=O)cc(Cl)cc1	training
0	67786-14-5	FC(c1c(/N=N/c2c3c(cc(S([O-])(=O)=O)cc3O)ccc2N)cccc1)(F)F	training
0	77439-76-0	ClC1C(=O)OC(O)C=1C(Cl)Cl	training
0	64-77-7	Cc1ccc(S(NC(NCCCC)=O)(=O)=O)cc1	training
1	2481-94-9	CCN(c1ccc(/N=N/c2ccccc2)cc1)CC	training
1	98730-04-2	ClC(C(N1C(C)COc2c1cccc2)=O)Cl	training
0	6842-15-5	C/C=C/C/C=C/C/C=C/CC=C	training
0	27503-81-7	O=S(c1ccc2c([nH]c(-c3ccccc3)n2)c1)(O)=O	training
0	50-10-2	OC(C1CCCCC1)(c1ccccc1)C(OCC[N+](CC)(CC)C)=O	training
0	128-39-2	CC(c1c(O)c(C(C)(C)C)ccc1)(C)C	training
1	2039-76-1	CC(c1cc2c(ccc3c2cccc3)cc1)=O	training
0	39512-50-0	Clc1c(N2CCNCC2)cccc1	training
0	1225-20-3	O=C(Nc1c(I)c(C([O-])=O)c(I)c(C(NC)=O)c1I)C	training
0	6114-21-2	O=C(OCC)CCCCCCC/C=C/C/C=C/CCCCC	training
0	719-32-4	Clc1c(Cl)c(C(Cl)=O)c(Cl)c(Cl)c1C(Cl)=O	training
0	533-31-3	Oc1cc2c(OCO2)cc1	training
0	63612-50-0	FC(c1c([N+]([O-])=O)ccc(N2C(=O)NC(C)(C)C2=O)c1)(F)F	training
0	2037-95-8	O=c1c2c(cccc2)oc(=O)[nH]1	training
0	301-00-8	O=C(OC)CCCCCCC/C=C/C/C=C/C/C=C/CC	training
0	637-07-0	Clc1ccc(OC(C(OCC)=O)(C)C)cc1	training
0	77-49-6	[O-][N+](C(CO)(CO)C)=O	training
0	302-40-9	OC(c1ccccc1)(c1ccccc1)C(OCCN(CC)CC)=O	training
0	109293-98-3	Fc1cc(F)cc(NC(N/N=C(/c2c(C([O-])=O)cccn2)\C)=O)c1	training
0	11042-64-1	Oc1c(OC)cc(/C=C/C(O[C@@H]2C(C)(C)[C@H]3[C@@]4([C@]5([C@@H](CC3)[C@@]3(C)[C@]([C@@H]([C@@H](CCC=C(C)C)C)CC3)(C)CC5)C4)CC2)=O)cc1	training
0	70458-95-6	CN1CCN(c2c(F)cc3c([n](cc(c3=O)C(O)=O)CC)c2)CC1	training
1	80-05-7	CC(c1ccc(O)cc1)(c1ccc(O)cc1)C	training
0	50505-88-9	COc1c(C[C@H](N)C)cc(OC)c(C)c1	training
0	23210-56-2	OC(c1ccc(O)cc1)C(N1CCC(Cc2ccccc2)CC1)C	training
0	7575-23-7	SCCC(OCC(COC(CCS)=O)(COC(CCS)=O)COC(CCS)=O)=O	training
1	31482-56-1	[O-][N+](c1ccc(/N=N/c2ccc(N(CC)CCC#N)cc2)cc1)=O	training
0	92-13-7	C[n]1c(C[C@@H]2[C@H](CC)C(=O)OC2)cnc1	training
0	126-58-9	OCC(CO)(CO)COCC(CO)(CO)CO	training
0	598-78-7	CC(C(O)=O)Cl	training
0	5437-98-9	COc1ccc(NC(CC(C)=O)=O)cc1	training
1	1634-02-2	S=C(N(CCCC)CCCC)SSC(N(CCCC)CCCC)=S	training
0	144-62-7	O=C(C(O)=O)O	training
0	31677-93-7	O=C(C(NC(C)(C)C)C)c1cccc(Cl)c1	training
1	520-18-3	Oc1ccc(-c2c(O)c(=O)c3c(cc(cc3O)O)o2)cc1	training
0	1476-53-5	CC(C)=CCc1c(O)ccc(C(Nc2c(=O)oc3c(ccc(c3C)O[C@H]3[C@H](O)[C@H](OC(N)=O)[C@@H](OC)C(C)(C)O3)c2[O-])=O)c1	training
0	1663-39-4	C=CC(OC(C)(C)C)=O	training
1	69956-77-0	O=C(C(c1ccc(/C=C2\CCCCC\2=O)cc1)C)O	training
0	7659-86-1	CCC(COC(CS)=O)CCCC	training
0	96-37-7	CC1CCCC1	training
0	933-52-8	CC1(C(=O)C(C)(C)C1=O)C	training
0	25168-05-2	Cc1cccc(Cl)c1	training
0	681-57-2	CC(C(O)=O)(CCC(O)=O)C	training
0	589-68-4	OCC(COC(CCCCCCCCCCCCC)=O)O	training
0	85-43-8	O=C1C2C(CC=CC2)C(=O)O1	training
0	147-58-0	O=C(c1c(I)cccc1)NCC(O)=O	training
1	483-63-6	CCN(c1c(C)cccc1)C(/C=C/C)=O	training
0	94-46-2	CC(CCOC(c1ccccc1)=O)C	training
0	4394-85-8	O=CN1CCOCC1	training
0	81334-34-1	CC1(C(C)C)C(=O)N=C(c2c(C(O)=O)cccn2)N1	training
0	50-23-7	OCC([C@@]1([C@]2(C[C@@H]([C@H]3[C@H]([C@@H]2CC1)CCC1[C@@]3(CCC(C=1)=O)C)O)C)O)=O	training
0	2402-78-0	Clc1nc(Cl)ccc1	training
0	616202-92-7	Clc1ccc2CCNC[C@H](C)c2c1	training
0	13708-12-8	Cc1c2c(nccn2)ccc1	training
0	106-43-4	Cc1ccc(Cl)cc1	training
0	184036-34-8	O=C(c1c(S(Nc2c(Cl)c(C)no2)(=O)=O)ccs1)Cc1c(C)cc2c(OCO2)c1	training
0	562-10-7	CN(CCOC(c1ccccc1)(c1ncccc1)C)C	training
0	808-26-4	NC(C1C(=O)[C@]2(O)[C@@H](C[C@H]3C(=C2O)C(=O)c2c(cccc2O)C3)[C@H](N(C)C)C1=O)=O	training
0	79-43-6	ClC(C(O)=O)Cl	training
0	3605-01-4	c1c2c(OCO2)cc(CN2CCN(c3ncccn3)CC2)c1	training
0	6506-37-2	[O-][N+](c1[n](CCN2CCOCC2)cnc1)=O	training
0	25451-15-4	NC(OCC(c1ccccc1)COC(N)=O)=O	training
0	339-43-5	Nc1ccc(S(NC(NCCCC)=O)(=O)=O)cc1	training
0	3748-13-8	CC(c1cc(C(C)=C)ccc1)=C	training
0	76-57-3	COc1c2c3[C@@]45[C@H]([C@H](N(CC4)C)Cc3cc1)C=C[C@H](O)[C@@H]5O2	training
0	382-67-2	OCC([C@@H]1[C@]2(C[C@@H]([C@@]3([C@]4(C)C(=CC(C=C4)=O)CC[C@H]3[C@@H]2C[C@H]1C)F)O)C)=O	training
0	106-47-8	Nc1ccc(Cl)cc1	training
0	80-74-0	Cc1c(C)noc1N(S(c1ccc(N)cc1)(=O)=O)C(C)=O	training
0	112-92-5	CCCCCCCCCCCCCCCCCCO	training
0	67701-03-5	O=C(CCCCCCCCCCCCCCCC)O	training
0	86-98-6	Clc1ccc2c(nccc2Cl)c1	training
0	1918-13-4	S=C(c1c(Cl)cccc1Cl)N	training
0	3290-92-4	O=C(C(C)=C)OCC(COC(C(C)=C)=O)(CC)COC(C(C)=C)=O	training
0	98-46-4	O=[N+](c1cccc(C(F)(F)F)c1)[O-]	training
1	54-42-2	Ic1c(=O)[nH]c(=O)[n]([C@@H]2O[C@H](CO)[C@@H](O)C2)c1	training
1	957-51-7	O=C(N(C)C)C(c1ccccc1)c1ccccc1	training
1	6051-87-2	O=c1c2c(ccc3c2cccc3)oc(-c2ccccc2)c1	training
0	140-10-3	O=C(/C=C/c1ccccc1)O	training
0	118-48-9	O=c1c2c(cccc2)[nH]c(=O)o1	training
0	112-62-9	O=C(OC)CCCCCCC/C=C/CCCCCCCC	training
0	693-54-9	CC(CCCCCCCC)=O	training
0	106685-40-9	O=C(c1cc2c(cc(-c3ccc(OC)c(C45CC6CC(CC(C6)C4)C5)c3)cc2)cc1)O	training
0	6149-03-7	O=S(c1ccc(CCCCCCCC)cc1)([O-])=O	training
0	94-74-6	Clc1ccc(OCC(O)=O)c(C)c1	training
0	3148-73-0	CC(NNC(C)=O)=O	training
0	1166-52-5	Oc1c(O)c(O)cc(C(OCCCCCCCCCCCC)=O)c1	training
0	56211-40-6	O=S(c1c(Nc2cccc(C)c2)ccnc1)(NC(NC(C)C)=O)=O	training
0	51-36-5	Clc1cc(Cl)cc(C(O)=O)c1	training
0	75-52-5	[O-][N+](C)=O	training
0	926-06-7	CC(OS(C)(=O)=O)C	training
1	53558-25-1	[O-][N+](c1ccc(NC(NCc2cnccc2)=O)cc1)=O	training
0	108-74-7	CN1CN(C)CN(C)C1	training
1	76-83-5	ClC(c1ccccc1)(c1ccccc1)c1ccccc1	training
1	509-78-4	CN(CCOC(C(c1ccccc1)(c1ccccc1)OCC)=O)C	training
0	364-76-1	O=[N+](c1c(F)ccc(N)c1)[O-]	training
1	4824-78-6	Clc1c(Br)cc(Cl)c(OP(OCC)(OCC)=S)c1	training
0	10094-34-5	CCCC(OC(Cc1ccccc1)(C)C)=O	training
0	592-31-4	NC(NCCCC)=O	training
0	132907-72-3	O=C([C@@H]1CCc2c([nH]cn2)C1)c1c2c(cccc2)[n](C)c1	training
0	86541-74-4	O=C([C@@H](N[C@@H]1C(=O)N(CC(O)=O)c2c(cccc2)CC1)CCc1ccccc1)OCC	training
0	79-11-8	ClCC(O)=O	training
0	3586-14-9	Cc1cccc(Oc2ccccc2)c1	training
1	2835-95-2	Nc1ccc(C)c(O)c1	training
0	75-99-0	CC(C(O)=O)(Cl)Cl	training
0	139-62-8	CC1N(CCCOC(c2ccc(OC3CCCCC3)cc2)=O)CCCC1	training
0	50-24-8	OCC([C@@]1([C@]2(C[C@@H]([C@@H]3[C@]4(C)C(=CC(C=C4)=O)CC[C@H]3[C@@H]2CC1)O)C)O)=O	training
0	78-59-1	O=C1CC(C)(C)CC(C)=C1	training
0	589-15-1	BrCc1ccc(Br)cc1	training
0	42588-37-4	C/C(/C=C/CC(CCCC(C)C)C)=C\C(OCC#C)=O	training
0	143-27-1	CCCCCCCCCCCCCCCCN	training
0	35941-65-2	CN(CC(CC1c2c(cccc2)CCc2c1cccc2)C)C	training
0	594-65-0	ClC(C(N)=O)(Cl)Cl	training
0	74-79-3	N[C@H](C(O)=O)CCCNC(N)=N	training
0	2517-43-3	CC(OC)CCO	training
0	143-16-8	CCCCCCNCCCCCC	training
0	767-00-0	N#Cc1ccc(O)cc1	training
0	100-01-6	O=[N+](c1ccc(N)cc1)[O-]	training
0	685-91-6	CCN(C(C)=O)CC	training
0	108-09-8	CC(CC(N)C)C	training
0	963-14-4	O=S(c1ccc(N)cc1)(Nc1nnc(OCC)cc1)=O	training
0	26750-81-2	Oc1c(OC)cc(CC=C)cc1C(NCCO)=O	training
0	51-48-9	O=C([C@H](Cc1cc(I)c(Oc2cc(I)c(O)c(I)c2)c(I)c1)N)O	training
0	18829-56-6	CCCCCC/C=C/C=O	training
0	610-96-8	Clc1c(C(OC)=O)cccc1	training
0	481-72-1	Oc1c2c(C(c3c(C2=O)c(O)cc(CO)c3)=O)ccc1	training
0	83121-18-0	Clc1c(F)c(Cl)c(F)c(NC(NC(c2c(F)cccc2F)=O)=O)c1	training
0	101-48-4	COC(Cc1ccccc1)OC	training
0	93-15-2	COc1c(OC)ccc(CC=C)c1	training
1	78-48-8	CCCCSP(SCCCC)(SCCCC)=O	training
0	17230-88-5	C#C[C@]1([C@]2(C)[C@H]([C@H]3[C@H](CC2)[C@]2(C)C(=Cc4c(C2)cno4)CC3)CC1)O	training
0	111696-23-2	CC1CS[C@@H]2[C@H](NC(/C(/c3nc(N)sc3)=N/OC)=O)C(=O)N2C=1C(OCOC(C(C)(C)C)=O)=O	training
1	90-30-2	c1c(Nc2ccccc2)c2c(cccc2)cc1	training
0	96-31-1	CNC(NC)=O	training
0	56718-70-8	COCCc1ccc(OCC2OC2)cc1	training
0	163252-36-6	Cc1c(=O)[nH]c(=O)[n]([C@H]2[C@@H](F)[C@H](O)[C@@H](CO)O2)c1	training
0	617-94-7	CC(c1ccccc1)(C)O	training
0	929-59-9	NCCOCCOCCN	training
0	947-19-3	O=C(C1(CCCCC1)O)c1ccccc1	training
0	26194-77-4	C[C@@H](Cc1ccccc1)NCC	training
0	77-04-3	CCC1(C(=O)NC=CC1=O)CC	training
0	697-82-5	Cc1c(C)c(O)cc(C)c1	training
0	230954-09-3	O=S(c1ccc(Oc2ccc(F)cc2)cc1)(NC1(C(NO)=O)CCOCC1)=O	training
0	29387-86-8	CCC(OCCCC)O	training
0	90-43-7	Oc1c(-c2ccccc2)cccc1	training
1	24886-52-0	CN1CCN(c2nnc3c(N(c4c(O3)cccc4)C)c2)CC1	training
0	599-79-1	O=S(c1ccc(/N=N/c2ccc(O)c(C(O)=O)c2)cc1)(Nc1ncccc1)=O	training
0	55268-75-2	CO/N=C(/C(N[C@H]1[C@@H]2N(C(C(O)=O)=C(CS2)COC(N)=O)C1=O)=O)\c1occc1	training
0	36431-72-8	CC1C2(OC(C)CC2)C(C)(C)CCC=1	training
0	15721-78-5	CC(CC(c1ccc(Nc2ccc(C(CC(C)(C)C)(C)C)cc2)cc1)(C)C)(C)C	training
1	141517-21-7	FC(c1cc(/C(/C)=N/OCc2c(/C(/C(OC)=O)=N/OC)cccc2)ccc1)(F)F	training
0	156-57-0	NCCS	training
0	606143-52-6	Brc1cc(Cl)c(Nc2c(C(NOCCO)=O)cc3c(nc[n]3C)c2F)cc1	training
0	97612-24-3	CCN1[C@H](CNC(c2c(OC)c(Cl)cc(CC)c2O)=O)CCC1	training
0	2465-59-0	O=c1c2c([nH][nH]c2)nc(=O)[nH]1	training
0	80-08-0	Nc1ccc(S(c2ccc(N)cc2)(=O)=O)cc1	training
1	63041-77-0	Cc1c2cc3c4c5c(ccc4c2ccc1)cccc5cc3	training
0	4131-74-2	COC(CCSCCC(OC)=O)=O	training
0	79-07-2	ClCC(N)=O	training
0	105628-07-7	O=S(N1CCNCCC1)(c1c2c(cncc2)ccc1)=O	training
0	17102-64-6	C/C=C/C=C/CO	training
0	143-28-2	CCCCCCCC/C=C/CCCCCCCCO	training
0	480-63-7	Cc1c(C(O)=O)c(C)cc(C)c1	training
0	349495-42-7	Oc1ccc(C2CNC(=O)c3[n](CC)nc(C)c3N=2)cc1	training
0	2210-25-5	CC(NC(C=C)=O)C	training
0	2859-67-8	OCCCc1cnccc1	training
1	42971-09-5	O=C(C1[n]2c3c(c4c2[C@H]2N(CC4)CCC[C@@]2(CC)C=1)cccc3)OCC	training
0	515-03-7	C=C[C@@](CC[C@H]1[C@@](O)(C)CC[C@@H]2[C@@]1(CCCC2(C)C)C)(O)C	training
0	2612-29-5	CCC(CO)CO	training
0	2448-68-2	Fc1ccc(C(CCCN2CCC(N3CCCCC3)(C(N)=O)CC2)=O)cc1	training
0	5053-08-7	O=C1OC2(CCN(CCc3ccccc3)CC2)CN1	training
0	40601-76-1	CC(c1c(O)c(C)c(C[n]2c(=O)[n](Cc3c(C)c(O)c(C(C)(C)C)cc3C)c(=O)[n](Cc3c(C)cc(C(C)(C)C)c(O)c3C)c2=O)c(C)c1)(C)C	training
0	28631-66-5	[O-]S(c1ccc(Nc2ccc(C(c3cc(C)c(N)cc3)=C3C=CC(C=C3)=Nc3c(S(O)(=O)=O)cc(S([O-])(=O)=O)cc3)cc2)cc1)(=O)=O |c:20,27|	training
0	31431-43-3	O=C(Nc1nc2c(cc(C(C3CC3)=O)cc2)[nH]1)OC	training
0	82834-16-0	O=C([C@@H](N[C@H](C(N1[C@@H]2[C@@H](CCCC2)C[C@H]1C(O)=O)=O)C)CCC)OCC	training
0	34885-03-5	CC1CCC(CO)CC1	training
0	121-86-8	Cc1c(Cl)cc([N+]([O-])=O)cc1	training
1	65277-42-1	CC(N1CCN(c2ccc(OC[C@@H]3O[C@](c4c(Cl)cc(Cl)cc4)(C[n]4ccnc4)OC3)cc2)CC1)=O	training
0	3691-35-8	Clc1ccc(C(/C(/O)=C2\C(c3c(C\2=O)cccc3)=O)c2ccccc2)cc1	training
0	124-04-9	OC(CCCCC(O)=O)=O	training
0	79-92-5	CC1(C2CC(CC2)C1=C)C	training
0	75-27-4	BrC(Cl)Cl	training
0	17209-72-2	OCCN(CCO)CCC#N	training
0	105-59-9	OCCN(CCO)C	training
1	31431-39-7	O=C(Nc1nc2c(cc(C(c3ccccc3)=O)cc2)[nH]1)OC	training
0	57-44-3	O=C1C(CC)(CC)C(=O)NC(=O)N1	training
0	510-74-7	Fc1ccc(OCCCN2CCC3(N(c4ccccc4)CNC3=O)CC2)cc1	training
0	36362-97-7	OC(c1c(C(O)=O)cccc1C(O)=O)=O	training
0	88-74-4	O=[N+](c1c(N)cccc1)[O-]	training
1	90-15-3	Oc1c2c(cccc2)ccc1	training
0	118-47-8	O=S(c1ccc(-[n]2c(=O)cc(C(O)=O)[nH]2)cc1)(O)=O	training
0	1120-21-4	CCCCCCCCCCC	training
0	6294-89-9	NNC(OC)=O	training
0	111-44-4	ClCCOCCCl	training
0	1333-39-7	Oc1c(S(O)(=O)=O)cccc1	training
0	121-47-1	Nc1cccc(S(O)(=O)=O)c1	training
0	34368-04-2	Oc1c(O)cc(CCNC(CCc2ccc(O)cc2)C)cc1	training
0	603-00-9	CC(C[n]1c2c([n](c([n](C)c2nc1)=O)C)=O)O	training
0	66-27-3	CS(OC)(=O)=O	training
0	17832-28-9	C=COCCCCO	training
0	2495-37-6	C=C(C(OCc1ccccc1)=O)C	training
1	31224-92-7	O=C(N1CCCCC1)COc1ccc(/C(/C)=N/O)cc1	training
0	161050-58-4	Cc1c(OC)cccc1C(NN(C(C)(C)C)C(c1cc(C)cc(C)c1)=O)=O	training
0	6933-90-0	OC(c1c(Cl)cccc1)CNC(C)C	training
0	628-63-7	CC(OCCCCC)=O	training
0	97-39-2	Cc1c(NC(Nc2c(C)cccc2)=N)cccc1	training
0	933-48-2	CC1(C[C@H](O)C[C@H](C)C1)C	training
0	68-12-2	CN(C=O)C	training
0	14556-46-8	Clc1c(OCC(CNC(C)(C)C)O)cc(C)cc1	training
0	6915-15-7	O=C(C(CC(O)=O)O)O	training
0	5817-39-0	Ic1c(O)c(I)cc(Oc2c(I)cc(C[C@@H](C(O)=O)N)cc2)c1	training
0	2478-10-6	O=C(OCCCCO)C=C	training
0	108-46-3	Oc1cc(O)ccc1	training
0	34451-19-9	O[C@H](C(OCCCC)=O)C	training
0	104-32-5	N=C(c1ccc(OCCCOc2ccc(C(N)=N)cc2)cc1)N	training
1	1470-79-7	O=C(c1ccc(O)cc1)c1c(O)cc(O)cc1	training
1	599-64-4	CC(c1ccccc1)(c1ccc(O)cc1)C	training
0	100-50-5	O=CC1CCC=CC1	training
0	629-59-4	CCCCCCCCCCCCCC	training
0	68-96-2	CC([C@@]1([C@]2(C)[C@H]([C@H]3[C@H](CC2)[C@]2(C)C(=CC(CC2)=O)CC3)CC1)O)=O	training
0	107-92-6	CCCC(O)=O	training
0	5766-67-6	N#CCN(CC#N)CCN(CC#N)CC#N	training
0	836-30-6	[O-][N+](c1ccc(Nc2ccccc2)cc1)=O	training
0	3704-09-4	C[C@H]1[C@@H]2[C@H](CC[C@@]3([C@](O)(C)CC[C@H]32)C)[C@@H]2C(=CC(CC2)=O)C1	training
0	74639-40-0	CC(N[C@H](C(NCCc1ccc(OC(OCC)=O)c(OC(OCC)=O)c1)=O)CCSC)=O	training
0	75-62-7	BrC(Cl)(Cl)Cl	training
0	243973-20-8	CC(C(Oc1[n]2[n](CCOCC2)c(=O)c1-c1c(CC)cc(C)cc1CC)=O)(C)C	training
0	93-56-1	OC(c1ccccc1)CO	training
0	1330-86-5	CC(CCCCCOC(CCCCC(OCCCCCC(C)C)=O)=O)C	training
0	738-70-5	Nc1c(Cc2cc(OC)c(OC)c(OC)c2)cnc(N)n1	training
0	3653-48-3	Clc1ccc(OCC([O-])=O)c(C)c1	training
0	627-03-2	O=C(COCC)O	training
1	77-93-0	OC(C(OCC)=O)(CC(OCC)=O)CC(OCC)=O	training
0	112192-04-8	Oc1cc2c([nH]cc2CCCCN2CCC(c3ccccc3)=CC2)cc1	training
0	107-45-9	CC(CC(N)(C)C)(C)C	training
0	535-80-8	OC(c1cccc(Cl)c1)=O	training
0	1634-04-4	CC(OC)(C)C	training
0	106-38-7	Cc1ccc(Br)cc1	training
0	144-02-5	CCC1(C(=O)NC(=O)[N-]C1=O)CC	training
0	99617-34-2	Clc1c(N)cc(OC)c(C(NC2C3CCN(CC3)C2)=O)c1	training
1	14938-35-3	Oc1ccc(CCCCC)cc1	training
0	80-48-8	COS(c1ccc(C)cc1)(=O)=O	training
1	2417-72-3	BrCc1ccc(C(OC)=O)cc1	training
0	58338-59-3	O=C(c1ccc(N)cc1)Nc1c(N)cccc1	training
0	55589-62-3	CC1OS(=O)(=O)[N-]C(=O)C=1	training
1	3158-91-6	Clc1ccc2c(NC(c3c(O2)cccc3)=O)c1	training
0	1897-52-5	N#Cc1c(F)cccc1F	training
0	103-09-3	O=C(OCC(CC)CCCC)C	training
1	501-36-0	Oc1cc(O)cc(/C=C/c2ccc(O)cc2)c1	training
0	19780-11-1	O=C1C(C/C=C/CCCCCCCCC)CC(=O)O1	training
0	116-38-1	C[N+](c1cc(O)ccc1)(CC)C	training
0	87151-85-7	Clc1c(Cl)cc(CC(N([C@@H]2[C@@H](N3CCCC3)C[C@@]3(OCCC3)CC2)C)=O)cc1	training
0	21216-78-4	C[N+]1(CC2OC(c3ccccc3)(c3ccccc3)OC2)CCCCC1	training
0	108-43-0	Oc1cccc(Cl)c1	training
0	5437-45-6	BrCC(OCc1ccccc1)=O	training
0	1917-15-3	O=C(c1oc(C)cc1)O	training
0	828-26-2	CC1(SC(C)(C)SC(C)(C)S1)C	training
0	541-85-5	CC(CC(CC)=O)CC	training
0	59721-29-8	O=C(c1ccc(NC(N)=N)cc1)Oc1ccc(CC(OCC(N(C)C)=O)=O)cc1	training
0	676-46-0	[O-]C(C(CC([O-])=O)O)=O	training
0	702-23-8	COc1ccc(CCO)cc1	training
0	109-42-2	O=C(OCCCC)CCCCCCCCC=C	training
0	24468-13-1	O=C(OCC(CC)CCCC)Cl	training
0	76674-21-0	OC(c1ccc(F)cc1)(c1c(F)cccc1)C[n]1ncnc1	training
0	18127-01-0	CC(c1ccc(CCC=O)cc1)(C)C	training
0	87-69-4	O=C([C@@H]([C@H](C(O)=O)O)O)O	training
1	494-19-9	c1ccc2c(Nc3c(CC2)cccc3)c1	training
0	999-21-3	O=C(OCC=C)/C=C/C(OCC=C)=O	training
0	589-38-8	CCC(CCC)=O	training
0	101-97-3	O=C(Cc1ccccc1)OCC	training
0	7303-78-8	CN(CCN1C(=O)N(c2cc(Cl)ccc2)CC1)C	training
0	53-86-1	Clc1ccc(C([n]2c(C)c(CC(O)=O)c3c2ccc(OC)c3)=O)cc1	training
0	2421-28-5	O=C1c2c(cc(C(c3cc4c(C(OC4=O)=O)cc3)=O)cc2)C(=O)O1	training
0	464-48-2	CC1([C@@]2(CC[C@H]1CC2=O)C)C	training
0	38609-97-1	O=C(C[n]1c2c(cccc2)c(=O)c2c1cccc2)O	training
0	109-16-0	O=C(C(C)=C)OCCOCCOCCOC(C(C)=C)=O	training
0	6065-63-0	CCCC(C(OCC)=O)(C(OCC)=O)CCC	training
0	21948-70-9	CSc1nccnc1	training
0	99464-64-9	O=C(OC(OC1c2ccccc2S(=O)(=O)N(C)C=1C(Nc1ncccc1)=O)C)OCC	training
0	62-51-1	C[N+](CC(OC(C)=O)C)(C)C	training
0	1470-57-1	O=C(c1ccccc1)c1c(O)ccc(C)c1	training
0	88-53-9	Nc1c(S(O)(=O)=O)cc(Cl)c(C)c1	training
0	66455-29-6	C[N+](CC([O-])=O)(CCCCCCCCCCCC)C	training
1	21245-01-2	CN(c1ccc(C(OCCC(C)C)=O)cc1)C	training
0	104098-48-8	O=C1C(C(C)C)(C)NC(c2c(C(O)=O)cc(C)cn2)=N1	training
0	5124-30-1	O=C=NC1CCC(CC2CCC(N=C=O)CC2)CC1	training
0	68169-03-9	C=C(C(OCCOC1C2C3C(C(C2)C1)CC=C3)=O)C	training
0	719-22-2	CC(C1C(=O)C(C(C)(C)C)=CC(=O)C=1)(C)C	training
1	1163-36-6	Clc1ccc(C[n]2c(CN3CCCC3)nc3c2cccc3)cc1	training
0	111-64-8	ClC(CCCCCCC)=O	training
0	81167-16-0	CC[n]1c(CC2Oc3c(cccc3)OC2)ncc1	training
0	106-36-5	CCC(OCCC)=O	training
0	129298-91-5	C[C@@]1([C@@H]2[C@]3(OC3)CC[C@@H](OC(NC(CCl)=O)=O)[C@H]2OC)[C@@H](CC=C(C)C)O1	training
0	88-69-7	CC(c1c(O)cccc1)C	training
0	103177-37-3	O=C(c1ccc(OCCCCc2ccccc2)cc1)Nc1c2oc(-c3nn[nH]n3)cc(=O)c2ccc1	training
0	591-80-0	C=CCCC(O)=O	training
0	106017-08-7	CN1CCN(c2c3c4[n](CCS3)cc(C(O)=O)c(=O)c4cc2F)CC1	training
0	615-74-7	Cc1cc(O)c(Cl)cc1	training
0	25389-94-0	O[C@H]1[C@@H](O[C@@H]2[C@@H](N)C[C@@H](N)[C@H](O[C@@H]3[C@H](O)[C@@H](N)[C@H](O)[C@@H](CO)O3)[C@H]2O)O[C@H](CN)[C@@H](O)[C@@H]1O	training
0	125-51-9	O=C(C(c1ccccc1)(c1ccccc1)O)OC1C[N+](CC)(C)CCC1	training
0	104054-27-5	CCC1(c2[nH]cnc2)Cc2c(cccc2)C1	training
1	4726-14-1	O=S(c1cc([N+]([O-])=O)c(N(CCC)CCC)c([N+]([O-])=O)c1)(C)=O	training
0	137-19-9	Oc1c(Cl)cc(Cl)c(O)c1	training
0	1679-07-8	SC1CCCC1	training
0	13014-18-1	ClC(c1c(Cl)cc(Cl)cc1)(Cl)Cl	training
0	51-77-4	CC(C)=CCC/C(/C)=C/COC(CC/C=C(/CC/C=C(/CCC=C(C)C)\C)\C)=O	training
0	175178-82-2	Clc1cc(Nc2c3c(cc(c(OC)c3)OC)ncn2)ccc1	training
1	179465-71-5	NC(N([C@H]1C[C@@H](Oc2cccc(Oc3ccc(F)cc3)c2)C=C1)O)=O	training
0	39511-08-5	O=C/C=C/c1occc1	training
0	99011-02-6	CC(C[n]1c2c(c(nc3c2cccc3)N)nc1)C	training
0	77-92-9	OC(CC(C(O)=O)(CC(O)=O)O)=O	training
0	38234-21-8	O=C([C@H]1N(C([C@@H](NC([C@@H](NC(CNC([C@@H](NC([C@@H](NC([C@@H](NC([C@@H](NC([C@H]2NC(=O)CC2)=O)Cc2[nH]cnc2)=O)Cc2c3c(cccc3)[nH]c2)=O)CO)=O)Cc2ccc(O)cc2)=O)=O)CC(C)C)=O)CCCNC(N)=N)=O)CCC1)NCC	training
0	6012-97-1	Clc1c(Cl)c(Cl)c(Cl)s1	training
1	80844-07-1	CCOc1ccc(C(COCc2cccc(Oc3ccccc3)c2)(C)C)cc1	training
0	2639-63-6	O=C(OCCCCCC)CCC	training
0	113734-18-2	OC(c1nc(C(F)(F)F)sc1)CNC(Cc1ccc(OCC(O)=O)cc1)C	training
0	57-11-4	O=C(CCCCCCCCCCCCCCCCC)O	training
1	56803-37-3	CC(c1ccc(OP(Oc2ccccc2)(Oc2ccccc2)=O)cc1)(C)C	training
0	148-82-3	O=C([C@H](Cc1ccc(N(CCCl)CCCl)cc1)N)O	training
0	96-91-3	Nc1c(O)c([N+]([O-])=O)cc([N+]([O-])=O)c1	training
1	117718-60-2	CC(Cc1c(C(OC)=O)c(C(F)F)nc(C(F)(F)F)c1C1SCCN=1)C	training
0	55418-52-5	CC(CCc1cc2c(OCO2)cc1)=O	training
0	678-39-7	FC(C(C(C(C(C(C(F)(F)F)(F)F)(F)F)(F)F)(F)F)(F)F)(C(CCO)(F)F)F	training
0	50505-91-4	COc1c(C[C@@H](N)C)cc(OC)c(CC)c1	training
1	5486-77-1	O=C(c1c(OCC=C)cc(Cl)cc1)NCCN(CC)CC	training
0	58430-94-7	O=C(OCCC(CC(C)(C)C)C)C	training
0	7786-61-0	Oc1c(OC)cc(C=C)cc1	training
0	123343-16-8	[O-]C(c1c(Cl)cccc1Sc1nc(OC)cc(OC)n1)=O	training
0	104-87-0	Cc1ccc(C=O)cc1	training
0	90-00-6	CCc1c(O)cccc1	training
0	65039-10-3	C[n]1c[n+](CC=C)cc1	training
0	19982-08-2	CC12CC3CC(CC(C3)(C1)N)(C)C2	training
0	81-84-5	O=C1c2c3c(ccc2)cccc3C(=O)O1	training
0	69806-50-4	O=C(C(Oc1ccc(Oc2ncc(C(F)(F)F)cc2)cc1)C)OCCCC	training
0	6190-65-4	Nc1nc(Cl)nc(NC(C)C)n1	training
0	7747-35-5	CCC12COCN1COC2	training
0	51200-87-4	CC1(NCOC1)C	training
1	36437-37-3	CC(c1cc(C(CC)C)c(O)c(-[n]2nc3c(cccc3)n2)c1)(C)C	training
0	112-29-8	BrCCCCCCCCCC	training
0	87-33-2	[O-][N+](O[C@@H]1[C@@H]2[C@@H]([C@@H](CO2)O[N+]([O-])=O)OC1)=O	training
0	124-76-5	C[C@@]12C(C)(C)[C@@H](C[C@H]1O)CC2	training
0	423-55-2	FC(C(C(C(C(C(F)(F)F)(F)F)(F)F)(F)F)(F)F)(C(C(F)(F)Br)(F)F)F	training
1	87-86-5	Clc1c(Cl)c(Cl)c(Cl)c(Cl)c1O	training
0	101-10-0	Clc1cccc(OC(C(O)=O)C)c1	training
0	64887-14-5	COc1c(N2CCN(CCCNc3[n](C)c(=O)[n](C)c(=O)c3)CC2)cccc1	training
0	128794-94-5	Oc1c(C/C=C(/CCC(OCCN2CCOCC2)=O)\C)c(OC)c(C)c2c1C(OC2)=O	training
1	602-01-7	O=[N+](c1c([N+]([O-])=O)c(C)ccc1)[O-]	training
0	31375-17-4	CC(C1CC(C(CC)=O)C(C)=CC1)C	training
0	49627-27-2	CSc1ccc(/C=C2\c3c(C(CC(O)=O)=C\2C)cc(F)cc3)cc1	training
0	3963-95-9	NC(C1C(=O)[C@@H](N(C)C)[C@H]2[C@@](C(O)=C3[C@H]([C@@H]2O)C(=C)c2c(c(ccc2)O)C3=O)(O)C1=O)=O	training
0	872-10-6	CCCCCSCCCCC	training
0	5174-32-3	O=C(Oc1c(CCl)cc([N+]([O-])=O)cc1)C	training
0	1892-29-1	OCCSSCCO	training
0	26544-38-7	O=C1OC(=O)C(/C(/C)=C/C(CC(CC(C)C)C)C)C1	training
0	4422-95-1	O=C(c1cc(C(Cl)=O)cc(C(Cl)=O)c1)Cl	training
0	89-04-3	O=C(c1ccc(C(OCCCCCCCC)=O)c(C(OCCCCCCCC)=O)c1)OCCCCCCCC	training
0	4097-22-7	Nc1c2nc[n]([C@@H]3O[C@H](CO)CC3)c2ncn1	training
0	6306-60-1	Clc1c(CC#N)ccc(Cl)c1	training
0	135410-20-7	Clc1ncc(CN(/C(/C)=N/C#N)C)cc1	training
1	1477-42-5	Cc1c2c(sc(n2)N)ccc1	training
1	500-64-1	O=C1O[C@@H](/C=C/c2ccccc2)CC(OC)=C1	training
0	32838-28-1	CC(OC(CCC(O)=O)=O)CC(NCC(CCCC)CC)=O	training
0	2439-54-5	CNCCCCCCCC	training
0	24549-06-2	CCc1c(N)c(C)ccc1	training
0	1610-17-9	COc1nc(NC(C)C)nc(NCC)n1	training
0	112-38-9	O=C(CCCCCCCCC=C)O	training
0	5949-05-3	CC(C)=CCC[C@@H](CC=O)C	training
0	5536-61-8	C=C(C([O-])=O)C	training
0	51338-27-3	Clc1c(Oc2ccc(OC(C(OC)=O)C)cc2)ccc(Cl)c1	training
0	115-27-5	ClC1C2(C(Cl)(Cl)C(C3C(=O)OC(=O)C32)(Cl)C=1Cl)Cl	training
0	186826-86-8	O=C(c1c(=O)c2c(c(c(N3C[C@@H]4[C@@H](CCCN4)C3)c(c2)F)OC)[n](C2CC2)c1)O	training
0	100-88-9	OS(NC1CCCCC1)(=O)=O	training
0	542-88-1	ClCOCCl	training
1	19952-47-7	Clc1c2c(sc(n2)N)ccc1	training
0	25638-17-9	[O-]S(c1c2c(ccc(CCCC)c2)ccc1)(=O)=O	training
0	4659-45-4	O=C(c1c(Cl)cccc1Cl)Cl	training
0	537-92-8	O=C(Nc1cccc(C)c1)C	training
0	53179-13-8	Cc1ccc(=O)[n](-c2ccccc2)c1	training
0	64920-29-2	O=C(C(CCc1ccccc1)=O)OCC	training
0	2524-03-0	ClP(OC)(OC)=S	training
0	20780-48-7	O=C(OC(CC)(CCCC(C)C)C)C	training
1	106-50-3	Nc1ccc(N)cc1	training
0	110-67-8	N#CCCOC	training
0	244-63-3	c1c2c([nH]c3c2cccc3)cnc1	training
0	1118-27-0	O=C(OC(C=C)(CCC=C(C)C)C)CC(C)C	training
0	79-08-3	BrCC(O)=O	training
1	2772-45-4	CC(c1ccccc1)(c1c(O)ccc(C(c2ccccc2)(C)C)c1)C	training
0	7642-64-0	O=C1CC[C@H]2C(CC[C@H]3[C@H]4[C@]([C@H](CC4)OC(CCc4occc4)=O)(C)CC[C@@H]32)=C1	training
0	120-50-3	CC(COC(c1ccccc1)=O)C	training
1	2876-78-0	O=C(Cc1c2c(cccc2)ccc1)OC	training
0	97-89-2	CC(C)=CCCC(CCOC(C(C)C)=O)C	training
1	500-62-9	COc1cc(=O)oc(/C=C/c2ccc(OC)cc2)c1	training
0	122-70-3	CCC(OCCc1ccccc1)=O	training
0	79-69-6	CC1C(C)(C)C(/C=C/C(C)=O)C(C)=CC1	training
0	13679-70-4	Cc1sc(C=O)cc1	training
1	34176-52-8	NN=c1[nH]c(-c2ccccc2)cs1	training
0	93-99-2	O=C(c1ccccc1)Oc1ccccc1	training
0	1713-15-1	Clc1c(OCC(OCC(C)C)=O)ccc(Cl)c1	training
0	5006-66-6	OC(c1ccc(=O)[nH]c1)=O	training
0	5324-84-5	O=S(CCCCCCCC)([O-])=O	training
0	447-41-6	OC(C(NC(CCc1ccccc1)C)C)c1ccc(O)cc1	training
0	1197-01-9	Cc1ccc(C(C)(C)O)cc1	training
0	NOCAS_48518	O=S(NC(c1c(Br)cc(F)cc1)=O)(/C=C/c1sccc1)=O	training
0	288104-79-0	O=C(c1c(CC)c(-c2ccc(Br)cc2)[n](-c2c(Cl)cc(Cl)cc2)n1)NN1CCCCC1	training
0	2426-54-2	O=C(OCCN(CC)CC)C=C	training
1	563-04-2	Cc1cccc(OP(Oc2cccc(C)c2)(Oc2cccc(C)c2)=O)c1	training
0	3848-24-6	C=C(C(CCC)=O)O	training
0	NOCAS_31209	CC(OO)(C)C	training
0	80734-02-7	N[C@@H](C(N[C@H]1[C@@H]2N([C@H](C(S2)(C)C)C(OCc2c(C)oc(=O)o2)=O)C1=O)=O)c1ccccc1	training
0	162881-26-7	O=P(c1ccccc1)(C(c1c(C)cc(C)cc1C)=O)C(c1c(C)cc(C)cc1C)=O	training
1	81-16-3	O=S(c1c2c(cccc2)ccc1N)(O)=O	training
0	13081-34-0	OCCOCCSCCCCCCCCCCCC	training
1	81-64-1	O=C1c2c(ccc(O)c2C(=O)c2c1cccc2)O	training
0	298-02-2	CCSCSP(OCC)(OCC)=S	training
0	549-18-8	CN(CC/C=C1\c2c(CCc3c\1cccc3)cccc2)C	training
0	65894-82-8	CC1C(C)SC(C(CC)C)N=1	training
0	1074-82-4	O=C1c2c(cccc2)C(=O)[N-]1	training
0	3026-63-9	[O-]S(OCCCCCCCCCCCCC)(=O)=O	training
0	55-98-1	O=S(OCCCCOS(C)(=O)=O)(C)=O	training
1	2832-40-8	Oc1c(/N=N/c2ccc(NC(C)=O)cc2)cc(C)cc1	training
0	140-39-6	O=C(Oc1ccc(C)cc1)C	training
0	57-66-9	O=S(c1ccc(C(O)=O)cc1)(N(CCC)CCC)=O	training
[truncated: 4,302 more rows]

## Sheet: CAR_antagonist
ASSAY_OUTCOME	CAS	SMILES	set
0	111-24-0	BrCCCCCBr	training
0	207801-27-2	O=C([C@@H]1[C@@H]2[C@H](CN3[C@@H](C2)c2c(c4c([nH]2)cccc4)CC3)CC[C@@H]1O)O	training
0	550-44-7	O=C1N(C)C(=O)c2c1cccc2	training
0	77-83-8	CCOC(C1C(c2ccccc2)(C)O1)=O	training
0	6674-22-2	C1CCN2C(=NCCC2)CC1	training
0	122-51-0	CCOC(OCC)OCC	training
0	1330-78-5	Cc1ccc(OP(Oc2ccc(C)cc2)(Oc2ccc(C)cc2)=O)cc1	training
0	92339-11-2	OCC(CNC(c1c(I)c(C(NCC(CO)O)=O)c(I)c(N(C(C)=O)CC(CN(c2c(I)c(C(NCC(CO)O)=O)c(I)c(C(NCC(CO)O)=O)c2I)C(C)=O)O)c1I)=O)O	training
0	115-77-5	OCC(CO)(CO)CO	training
1	2922-44-3	C[C@@H](C(C(N1CCCC1)=O)(c1ccccc1)c1ccccc1)CN1CCOCC1	training
0	1660-95-3	O=P(OC(C)C)(OC(C)C)CP(OC(C)C)(OC(C)C)=O	training
0	100-64-1	ON=C1CCCCC1	training
0	109-04-6	Brc1ncccc1	training
0	9005-67-8	OCCO[C@@H]1[C@@H](OCCO)[C@@H]([C@@H](COC(CCCCCCCCCCC)=O)O)OC1	training
0	3658-48-8	CCCCC(CC)COP(OCC(CCCC)CC)=O	training
0	1193-18-6	CC1CCCC(=O)C=1	training
0	108-19-0	NC(NC(N)=O)=O	training
0	108-89-4	Cc1ccncc1	training
0	555-90-8	NC(N/N=C/c1cnccc1)=S	training
0	71-67-0	[O-]S(c1c(O)ccc(C2(c3cc(S([O-])(=O)=O)c(O)cc3)c3c(c(c(c(c3Br)Br)Br)Br)C(=O)O2)c1)(=O)=O	training
0	1119-62-6	OC(CCSSCCC(O)=O)=O	training
0	426-13-1	CC([C@@]1([C@]2(C[C@@H]([C@@]3([C@]4(C)C(=CC(C=C4)=O)[C@@H](C)C[C@H]3[C@@H]2CC1)F)O)C)O)=O	training
0	85-41-6	O=C1c2c(cccc2)C(=O)N1	training
0	119446-68-3	Clc1ccc(Oc2cc(Cl)c(C3(OC(C)CO3)C[n]3cncn3)cc2)cc1	training
0	66456-53-9	CC(OC(CCCCC(O)=O)=O)COC(CCCCCCCCCCC)=O	training
0	16356-11-9	C=C/C=C/C=C/CCCCC	training
0	14933-08-5	[O-]S(CCC[N+](CCCCCCCCCCCC)(C)C)(=O)=O	training
0	76-57-3	COc1c2c3[C@@]45[C@H]([C@H](N(CC4)C)Cc3cc1)C=C[C@H](O)[C@@H]5O2	training
0	111-71-7	CCCCCCC=O	training
0	15707-23-0	Cc1c(CC)nccn1	training
0	1668-54-8	Cc1nc(OC)nc(N)n1	training
0	77-79-2	O=S1(CC=CC1)=O	training
0	145918-75-8	OC[C@@H]1OC([n]2c(=O)nc(N)cc2)CO1	training
0	106-32-1	O=C(OCC)CCCCCCC	training
0	39255-32-8	CCCC(C(OCC)=O)C	training
0	93-46-9	c1c(Nc2ccc(Nc3ccc4c(cccc4)c3)cc2)cc2c(cccc2)c1	training
0	111-12-6	O=C(OC)C#CCCCCC	training
0	108-30-5	O=C1OC(=O)CC1	training
0	121-14-2	Cc1c([N+]([O-])=O)cc([N+]([O-])=O)cc1	training
0	112-66-3	CC(OCCCCCCCCCCCC)=O	training
0	150-13-0	OC(c1ccc(N)cc1)=O	training
0	2919-66-6	CC([C@@]1([C@]2(C)[C@H]([C@H]3[C@H](CC2)[C@]2(C)C(=CC(CC2)=O)C(C)=C3)CC1=C)OC(C)=O)=O	training
0	15214-89-8	O=C(C=C)NC(CS(O)(=O)=O)(C)C	training
0	60-80-0	O=c1[n](-c2ccccc2)[n](C)c(C)c1	training
0	544-76-3	CCCCCCCCCCCCCCCC	training
0	502-47-6	O=C(CC(CCC=C(C)C)C)O	training
0	98-88-4	ClC(c1ccccc1)=O	training
0	96-17-3	CC(C=O)CC	training
0	1077-28-7	O=C(CCCCC1SSCC1)O	training
0	96-70-8	CC(c1c(O)ccc(CC)c1)(C)C	training
0	520-27-4	COc1c(O)cc(-c2oc3c(c(cc(O[C@H]4[C@H](O)[C@@H](O)[C@H](O)[C@@H](CO[C@H]5[C@H](O)[C@H](O)[C@@H](O)[C@H](C)O5)O4)c3)O)c(=O)c2)cc1	training
0	120-07-0	OCCN(c1ccccc1)CCO	training
0	112-30-1	CCCCCCCCCCO	training
0	143-07-7	O=C(CCCCCCCCCCC)O	training
0	476-66-4	Oc1c(O)cc2c3c4c(oc2=O)c(O)c(O)cc4c(=O)oc13	training
0	60-01-5	O=C(OC(OC(CCC)=O)OC(CCC)=O)CCC	training
0	19322-27-1	CC1OCC(=O)C=1O	training
0	2321-07-5	Oc1ccc2c(Oc3c(C42c2c(cccc2)C(=O)O4)ccc(O)c3)c1	training
1	52417-22-8	Nc1c2c(cccc2)nc2c1cccc2	training
0	1071-93-8	NNC(CCCCC(NN)=O)=O	training
0	2399-48-6	O=C(C=C)OCC1OCCC1	training
0	499-83-2	OC(c1nc(C(O)=O)ccc1)=O	training
0	616202-92-7	Clc1ccc2CCNC[C@H](C)c2c1	training
0	116-53-0	CC(C(O)=O)CC	training
0	1002-84-2	O=C(CCCCCCCCCCCCCC)O	training
0	112-63-0	O=C(OC)CCCCCCC/C=C/C/C=C/CCCCC	training
0	77-51-0	CC(C(c1ccccc1)(CC(N(C)C)C)C#N)C	training
0	70788-28-2	O=C(c1ccc(F)cc1)NP(N)(N)=O	training
0	2657-00-3	[O-]S(c1c2C=C[C-](C(=O)c2ccc1)[N+]#N)(=O)=O	training
0	1704-62-7	CN(CCOCCO)C	training
0	7473-98-5	O=C(C(O)(C)C)c1ccccc1	training
0	1469-48-3	O=C1[C@@H]2[C@@H](CC=CC2)C(=O)N1	training
0	7085-85-0	N#CC(C(OCC)=O)=C	training
0	142-46-1	NC(NNC(N)=S)=S	training
0	189003-92-7	NC(C[n]1c(=O)cc(CCN2CCN(c3c4c(scc4)ccn3)CC2)c2c1cc(cc2)F)=O	training
0	104-55-2	O=C/C=C/c1ccccc1	training
0	58186-27-9	COC1C(=O)C(CCCCCCCCCCO)=C(C)C(=O)C=1OC	training
0	123-38-6	CCC=O	training
0	19368-18-4	O=C(c1c(C(O)=O)cccc1)Nc1c(C)cccc1C	training
0	2426-08-6	CCCCOCC1OC1	training
0	5471-51-2	Oc1ccc(CCC(C)=O)cc1	training
0	98-87-3	ClC(c1ccccc1)Cl	training
0	460081-99-6	O=C(c1cccc(N(c2cc(OC(F)F)c(OC(F)F)cc2)Cc2cnccc2)c1)O	training
0	112-36-7	CCOCCOCCOCC	training
0	7397-62-8	OCC(OCCCC)=O	training
0	994-05-8	CC(OC)(CC)C	training
0	590-29-4	[O-]C=O	training
0	101-02-0	O(c1ccccc1)P(Oc1ccccc1)Oc1ccccc1	training
0	4169-04-4	CC(Oc1ccccc1)CO	training
0	116-38-1	C[N+](c1cc(O)ccc1)(CC)C	training
0	94-20-2	O=S(c1ccc(Cl)cc1)(NC(NCCC)=O)=O	training
0	354-58-5	ClC(C(F)(F)F)(Cl)Cl	training
0	54-31-9	NS(c1c(Cl)cc(NCc2occc2)c(C(O)=O)c1)(=O)=O	training
0	25620-58-0	CC(CN)CC(CCN)(C)C	training
0	1120-71-4	O=S1(OCCC1)=O	training
0	6506-37-2	[O-][N+](c1[n](CCN2CCOCC2)cnc1)=O	training
0	26472-00-4	CC1CC2C3CC(C2C=1)C(C)=C3	training
0	3505-38-2	Clc1ccc(C(c2ncccc2)OCCN(C)C)cc1	training
0	110221-44-8	O=C([C@H](CCc1ccccc1)N[C@@H]1C(=O)N(CC(O)=O)C[C@@H](c2sccc2)SC1)OCC	training
0	109-78-4	N#CCCO	training
0	122-34-9	Clc1nc(NCC)nc(NCC)n1	training
0	21216-78-4	C[N+]1(CC2OC(c3ccccc3)(c3ccccc3)OC2)CCCCC1	training
0	99-51-4	Cc1c(C)cc([N+]([O-])=O)cc1	training
0	112-05-0	O=C(CCCCCCCC)O	training
0	527680-56-4	O=C(c1cc2c(OCCO2)cc1)N[C@@H]1C2CCN(CC2)C1	training
0	331623-06-4	[O-]C([C@H](Cc1c([C@H]2[C@H](C([O-])=O)[C@@H](c3cc4c(OCO4)cc3)c3c2nc(cc3)CCCC)ccc(OC)c1)C)=O	training
0	1002-69-3	CCCCCCCCCCCl	training
0	3647-69-6	ClCCN1CCOCC1	training
0	110-21-4	NC(NNC(N)=O)=O	training
0	1074-82-4	O=C1c2c(cccc2)C(=O)[N-]1	training
0	827-19-0	Cc1c(S([O-])(=O)=O)cc(C)cc1	training
0	7491-74-9	O=C1N(CC(N)=O)CCC1	training
0	32889-48-8	Clc1nc(NC(C#N)(C)C)nc(NC2CC2)n1	training
0	13071-79-9	CC(SCSP(OCC)(OCC)=S)(C)C	training
0	78-51-3	CCCCOCCOP(OCCOCCCC)(OCCOCCCC)=O	training
0	68359-37-5	ClC(Cl)=CC1C(C)(C)C1C(OC(c1cc(Oc2ccccc2)c(F)cc1)C#N)=O	training
0	78-35-3	O=C(C(C)C)OC(C=C)(CCC=C(C)C)C	training
0	142-83-6	C/C=C/C=C/C=O	training
0	52304-36-6	O=C(OCC)CCN(C(C)=O)CCCC	training
0	673-31-4	NC(OCCCc1ccccc1)=O	training
0	90-41-5	Nc1c(-c2ccccc2)cccc1	training
0	134-85-0	O=C(c1ccccc1)c1ccc(Cl)cc1	training
0	37526-88-8	C/C=C(/C(OCc1ccccc1)=O)\C	training
0	28588-74-1	Cc1c(S)cco1	training
0	20780-48-7	O=C(OC(CC)(CCCC(C)C)C)C	training
0	106-88-7	CCC1OC1	training
0	616-91-1	CC(N[C@H](C(O)=O)CS)=O	training
0	14484-47-0	CC(OCC([C@]12[C@]3(C[C@@H]([C@@H]4[C@]5(C)C(=CC(C=C5)=O)CC[C@H]4[C@@H]3C[C@H]1OC(C)=N2)O)C)=O)=O	training
0	123-15-9	CC(C=O)CCC	training
0	141-14-0	CC(C)=CCCC(CCOC(CC)=O)C	training
0	542-15-4	[NH2+]c1ccccc1 |^1:0|	training
0	31906-04-4	O=CC1CCC(CCCC(O)(C)C)=CC1	training
0	368832-42-2	CC[C@@H]1N[C@@H](c2ccccc2)[C@@H](NCc2c(OC)cc3[C@@H]4[C@H](C(N(C)c3c2)=O)C4)CC1	training
0	591-17-3	Cc1cccc(Br)c1	training
0	102-20-5	O=C(Cc1ccccc1)OCCc1ccccc1	training
0	523-27-3	Brc1c2c(cccc2)c(Br)c2c1cccc2	training
0	177036-94-1	O=C([C@H](C(c1ccccc1)(c1ccccc1)OC)Oc1nc(C)cc(C)n1)O	training
0	76963-41-2	CN(Cc1scc(CSCCN/C(/C[N+]([O-])=O)=N\C)n1)C	training
0	127-39-9	O=S(C(C(OCC(C)C)=O)CC(OCC(C)C)=O)([O-])=O	training
1	305-03-3	O=C(CCCc1ccc(N(CCCl)CCCl)cc1)O	training
0	813-78-5	O=P(OC)(OC)O	training
0	613-93-4	O=C(c1ccccc1)NC	training
0	56-75-7	O=[N+](c1ccc([C@H]([C@H](NC(C(Cl)Cl)=O)CO)O)cc1)[O-]	training
0	688-84-6	O=C(C(C)=C)OCC(CC)CCCC	training
0	103-28-6	CC(C(OCc1ccccc1)=O)C	training
0	3286-46-2	Nc1c(CN(/C(/C)=C(\SS/C(/CCOC(C(C)C)=O)=C(/N(Cc2c(N)nc(C)nc2)C=O)\C)/CCOC(C(C)C)=O)C=O)cnc(C)n1	training
0	96-12-8	BrC(CCl)CBr	training
0	34368-04-2	Oc1c(O)cc(CCNC(CCc2ccc(O)cc2)C)cc1	training
0	1642-54-2	O=C(N(CC)CC)N1CCN(C)CC1	training
0	48145-04-6	C=CC(OCCOc1ccccc1)=O	training
0	659-70-1	CC(CCOC(CC(C)C)=O)C	training
0	6114-21-2	O=C(OCC)CCCCCCC/C=C/C/C=C/CCCCC	training
0	4023-65-8	OC(/C(/CC(O)=O)=C\C(O)=O)=O	training
0	68-94-0	O=c1c2c(nc[nH]2)[nH]cn1	training
0	621-23-8	COc1cc(OC)cc(OC)c1	training
0	591-80-0	C=CCCC(O)=O	training
0	1563-38-8	Oc1c2c(CC(O2)(C)C)ccc1	training
0	70321-86-7	CC(c1cc(C(c2ccccc2)(C)C)c(O)c(-[n]2nc3c(cccc3)n2)c1)(c1ccccc1)C	training
0	304-84-7	Oc1c(OC)cc(C(N(CC)CC)=O)cc1	training
0	104-45-0	COc1ccc(CCC)cc1	training
0	56741-95-8	Brc1c(=O)nc(N)[nH]c1-c1ccccc1	training
0	935-95-5	Oc1c(Cl)c(Cl)cc(Cl)c1Cl	training
0	5973-71-7	Cc1c(C)cc(C=O)cc1	training
0	57-68-1	O=S(c1ccc(N)cc1)(Nc1nc(C)cc(C)n1)=O	training
0	76-22-2	CC1(C2(CCC1CC2=O)C)C	training
0	299-27-4	O[C@@H]([C@@H]([C@@H](CO)O)O)[C@H](C([O-])=O)O	training
0	513-85-9	CC(C(O)C)O	training
0	389574-19-0	Fc1c(C(C(C2CC2)=O)N2Cc3c(sc(OC(C)=O)c3)CC2)cccc1	training
0	4151-50-2	FC(S(NCC)(=O)=O)(C(C(C(C(C(C(C(F)(F)F)(F)F)(F)F)(F)F)(F)F)(F)F)(F)F)F	training
0	120-55-8	O=C(c1ccccc1)OCCOCCOC(c1ccccc1)=O	training
0	76738-96-0	CCC([C@@]1([C@]2(C[C@@H]([C@H]3[C@H]([C@@H]2CC1)CCC1[C@@]3(CCC(C=1)=O)C)O)C)OC(CCC)=O)=O	training
0	111-25-1	BrCCCCCC	training
0	107-41-5	CC(CC(O)(C)C)O	training
0	110-63-4	OCCCCO	training
0	140-31-8	NCCN1CCNCC1	training
0	98-37-3	Oc1c(N)cc(S(O)(=O)=O)cc1	training
0	219947-94-1	C[n]1c[n+](CCCCCCCCCCCCCC)cc1	training
0	834-28-6	NC(N)=NC(NCCc1ccccc1)=N	training
0	135-98-8	CCC(c1ccccc1)C	training
0	120-58-1	C/C=C/c1cc2c(OCO2)cc1	training
0	58846-77-8	OC[C@@H]1[C@@H](O)[C@H](O)[C@@H](O)[C@H](OCCCCCCCCCC)O1	training
0	77-21-4	CCC1(c2ccccc2)C(=O)NC(=O)CC1	training
0	15318-45-3	O=S(c1ccc([C@H]([C@H](NC(C(Cl)Cl)=O)CO)O)cc1)(C)=O	training
0	112-24-3	NCCNCCNCCN	training
0	87-68-3	ClC(Cl)=C(C(Cl)=C(Cl)Cl)Cl	training
0	1772-03-8	O[C@@H]1[C@@H](N)C(O)O[C@H](CO)[C@@H]1O	training
0	92-68-2	O=C1CCC(C2CCCCC2)CC1	training
0	680-31-9	CN(P(N(C)C)(N(C)C)=O)C	training
0	1825-21-4	Clc1c(Cl)c(Cl)c(Cl)c(Cl)c1OC	training
0	150-68-5	Clc1ccc(NC(N(C)C)=O)cc1	training
1	153559-49-0	O=C(c1ccc(C(c2c(C)cc3C(CCC(C)(C)c3c2)(C)C)=C)cc1)O	training
0	1852-04-6	O=C(CCCCCCCCCC(O)=O)O	training
0	1120-36-1	CCCCCCCCCCCCC=C	training
0	123-76-2	CC(CCC(O)=O)=O	training
0	103-89-9	O=C(Nc1ccc(C)cc1)C	training
0	115-02-6	OC([C@H](COC([CH-][N+]#N)=O)N)=O	training
0	103-33-3	N(/c1ccccc1)=N\c1ccccc1	training
0	3452-97-9	CC(CC(CCO)C)(C)C	training
0	99-04-7	Cc1cc(C(O)=O)ccc1	training
0	2437-25-4	CCCCCCCCCCCC#N	training
0	3397-62-4	Nc1nc(Cl)nc(N)n1	training
0	103-23-1	O=C(OCC(CC)CCCC)CCCCC(OCC(CCCC)CC)=O	training
0	526-73-8	Cc1c(C)c(C)ccc1	training
0	611-71-2	O[C@H](c1ccccc1)C(O)=O	training
1	4291-63-8	Nc1c2nc[n]([C@@H]3O[C@H](CO)[C@@H](O)C3)c2nc(Cl)n1	training
0	4655-34-9	C=C(C(OC(C)C)=O)C	training
0	199584-38-8	COC1CCC(C(CC)(C)C)CC1	training
0	1139-30-6	C=C1[C@H]2CC(C)(C)[C@@H]2CC[C@]2(C)[C@H](O2)CC1	training
0	106-48-9	Oc1ccc(Cl)cc1	training
0	289893-25-0	O[C@@H](CO/N=C(/c1c[n+]([O-])ccc1)\Cl)CN1CCCCC1	training
0	103-82-2	OC(Cc1ccccc1)=O	training
0	51338-27-3	Clc1c(Oc2ccc(OC(C(OC)=O)C)cc2)ccc(Cl)c1	training
0	3160-91-6	NC(N)=NC(N1CCOCC1)=N	training
0	15687-27-1	CC(c1ccc(CC(C)C)cc1)C(O)=O	training
0	604-75-1	Clc1cc2c(NC(C(N=C2c2ccccc2)O)=O)cc1	training
0	123-11-5	COc1ccc(C=O)cc1	training
0	84611-23-4	O=C1C(NC(CSCC(O)=O)=O)CCS1	training
0	642-78-4	O=C([C@H]1C(C)(C)S[C@H]2N1C([C@H]2NC(c1c(-c2c(Cl)cccc2)noc1C)=O)=O)[O-]	training
0	83991-25-7	Nc1ccc(C(N2CC3CN(Cc4ccccc4)CC(C3)C2)=O)cc1	training
0	135-02-4	COc1c(C=O)cccc1	training
0	4385-05-1	CN(CCN1CCOCC1)C	training
0	120-92-3	O=C1CCCC1	training
0	629-76-5	CCCCCCCCCCCCCCCO	training
0	133-67-5	NS(c1c(Cl)cc2NC(C(Cl)Cl)NS(=O)(=O)c2c1)(=O)=O	training
0	3068-00-6	OCCC(CO)O	training
0	620-20-2	ClCc1cccc(Cl)c1	training
1	33237-74-0	CCN(CCCN(C1Cc2c(cccc2)C1)c1ccccc1)CC	training
0	541-22-0	C[N+](CCCCCCCCCC[N+](C)(C)C)(C)C	training
0	98769-84-7	CCOc1c(O[C@@H]([C@@H]2OCCNC2)c2ccccc2)cccc1	training
0	3964-81-6	CN1CCC(=C2c3c(cccc3)CCc3c2nccc3)CC1	training
0	565-61-7	CC(C(C)=O)CC	training
0	150-46-9	CCOB(OCC)OCC	training
0	51012-33-0	O=S(c1ccc(OC)c(C(NCCN(CC)CC)=O)c1)(C)=O	training
0	1569-69-3	SC1CCCCC1	training
0	544-62-7	OC(COCCCCCCCCCCCCCCCCCC)CO	training
0	106797-53-9	CC(C(c1ccc(OCCO)cc1)=O)(O)C	training
0	143390-89-0	O=C(/C(/c1c(COc2c(C)cccc2)cccc1)=N\OC)OC	training
0	2114-11-6	NC(OCC=C)=O	training
0	767-00-0	N#Cc1ccc(O)cc1	training
0	84392-17-6	OC(c1c(-c2ccc(C(F)(F)F)cc2)cccc1)=O	training
0	87-79-6	O[C@@H]([C@@H]([C@H](CO)O)O)C(CO)=O	training
0	3572-06-3	O=C(Oc1ccc(CCC(C)=O)cc1)C	training
0	51022-74-3	O=C(COCCOCCOCC(Nc1c(I)cc(I)c(C(O)=O)c1I)=O)Nc1c(I)cc(I)c(C(O)=O)c1I	training
0	5131-66-8	CC(COCCCC)O	training
0	96020-91-6	FC(C(C(O)=O)(CCCN)N)F	training
0	1569-01-3	CC(COCCC)O	training
1	64-52-8	CC(OC1(c2ccccc2)CCN(CCc2ccccc2)CC1)=O	training
0	14028-44-5	Clc1cc2c(Oc3c(N=C2N2CCNCC2)cccc3)cc1	training
0	100299-08-9	Cc1c2ncc(-c3nnn[n-]3)c(=O)[n]2ccc1	training
0	100-46-9	NCc1ccccc1	training
0	110816-79-0	O=C(c1cc(=O)c2c(cccc2OCC(COc2c3c(oc(C(OCC)=O)cc3=O)ccc2)OC([C@H](CCCCN)N)=O)o1)OCC	training
0	64987-03-7	O=CNc1scc(C(C(OCC)=O)=O)n1	training
0	138-15-8	OC(CC[C@@H](C(O)=O)N)=O	training
0	576-24-9	Oc1c(Cl)c(Cl)ccc1	training
0	57-48-7	O[C@@H]1[C@](CO)(O)O[C@H](CO)[C@H]1O	training
0	541-73-1	Clc1cc(Cl)ccc1	training
0	13171-00-1	CC(c1c2CCC(C)(C)c2cc(C(C)(C)C)c1)=O	training
0	434-22-0	O=C1C=C2CC[C@H]3[C@H]4[C@]([C@H](CC4)O)(C)CC[C@@H]3[C@H]2CC1	training
0	594-18-3	BrC(Cl)(Cl)Br	training
0	81-20-9	Cc1c([N+]([O-])=O)c(C)ccc1	training
0	320-72-9	Oc1c(Cl)cc(Cl)cc1C(O)=O	training
0	54982-83-1	O=C1OCCOC(=O)CCCCCCCCCC1	training
0	16691-43-3	S=c1[nH]nc(N)[nH]1	training
0	142-82-5	CCCCCCC	training
0	1679-07-8	SC1CCCC1	training
0	832-92-8	COc1c(OC)cc(CCN)cc1OC	training
0	546-88-3	CC(NO)=O	training
0	27554-26-3	CC(CCCCCOC(c1c(C(OCCCCCC(C)C)=O)cccc1)=O)C	training
0	71-41-0	CCCCCO	training
0	88-69-7	CC(c1c(O)cccc1)C	training
0	1134-47-0	Clc1ccc(C(CC(O)=O)CN)cc1	training
0	17814-85-6	O=C(CCCC[P+](c1ccccc1)(c1ccccc1)c1ccccc1)O	training
0	870-72-4	[O-]S(CO)(=O)=O	training
0	14368-24-2	COc1c(OC)c(OC)cc(C(N2CCCCCCC2)=O)c1	training
1	61422-45-5	O=c1[n](C(NCCCCCC)=O)cc(F)c(=O)[nH]1	training
1	108852-90-0	COC1OCCN(C2C(O)C(C)OC(OC3c4c(c5c(c(O)c4C[C@](C(CO)=O)(O)C3)C(=O)c3c(c(ccc3)OC)C5=O)O)C2)C1	training
1	57852-57-0	CC([C@@]1(Cc2c(c(c3c(c2O)C(=O)c2c(cccc2)C3=O)O)[C@@H](O[C@@H]2O[C@@H](C)[C@@H](O)[C@@H](N)C2)C1)O)=O	training
0	97-99-4	OCC1OCCC1	training
0	106-29-6	CC(C)=CCC/C(/C)=C/COC(CCC)=O	training
0	75-12-7	NC=O	training
0	544-40-1	CCCCSCCCC	training
0	19504-77-9	O=C1N(C(/C=C/C=C/C(/C)=C/C(CCCC)O)=O)CCC1	training
0	3772-76-7	Cc1nc(OC)cc(NS(c2ccc(N)cc2)(=O)=O)n1	training
0	57-08-9	O=C(CCCCCNC(C)=O)O	training
0	290-37-9	c1nccnc1	training
0	1694-31-1	CC(OC(CC(C)=O)=O)(C)C	training
0	1928-47-8	Clc1c(Cl)cc(Cl)c(OCC(OCC(CCCC)CC)=O)c1	training
0	1123-85-9	OCC(c1ccccc1)C	training
0	288-32-4	c1nc[nH]c1	training
0	88-99-3	OC(c1c(C(O)=O)cccc1)=O	training
0	302-95-4	[O-]C(CC[C@H]([C@@H]1[C@]2(C)[C@H]([C@H]3[C@H](C[C@@H]2O)[C@]2(C)[C@@H](C[C@@H](CC2)O)CC3)CC1)C)=O	training
0	120511-73-1	N#CC(c1cc(C(C#N)(C)C)cc(C[n]2ncnc2)c1)(C)C	training
0	18835-02-4	O/C(/C)=C(\C(C)=O)/CC(OCC)=O	training
0	1477-55-0	NCc1cc(CN)ccc1	training
0	87-91-2	O[C@@H](C(OCC)=O)[C@H](C(OCC)=O)O	training
0	99-89-8	CC(c1ccc(O)cc1)C	training
0	683-72-7	ClC(C(N)=O)Cl	training
0	627-93-0	O=C(OC)CCCCC(OC)=O	training
0	51-36-5	Clc1cc(Cl)cc(C(O)=O)c1	training
0	111-66-0	C=CCCCCCC	training
0	151-06-4	Clc1ccc(CC(N)(C)C)cc1	training
0	77-19-0	CCN(CCOC(C1(C2CCCCC2)CCCCC1)=O)CC	training
0	2752-17-2	NCCOCCN	training
0	2100-42-7	COc1c(Cl)cc(OC)cc1	training
0	NOCAS_48509	O=C(N1CCC(N([C@@H]2CCc3c(cc(cc3)OC)C2)CCC)CC1)C1CCNCC1	training
0	598-91-4	BrC([N+]([O-])=O)Br	training
0	218151-78-1	Cc1[n+](CCC)cc[n]1C	training
0	135-23-9	CN(CCN(c1ncccc1)Cc1sccc1)C	training
0	7378-99-6	CN(CCCCCCCC)C	training
0	50-42-0	CCN(CCOC(C(c1ccccc1)c1ccccc1)=O)CC	training
0	146-22-5	[O-][N+](c1cc2c(NC(CN=C2c2ccccc2)=O)cc1)=O	training
0	110-53-2	BrCCCCC	training
0	26194-77-4	C[C@@H](Cc1ccccc1)NCC	training
0	64-55-1	O=C(OCC(C(CC)C)(COC(N)=O)C)N	training
0	109-97-7	c1[nH]ccc1	training
0	532-03-6	NC(OCC(COc1c(OC)cccc1)O)=O	training
0	537-55-3	Oc1ccc(C[C@@H](C(O)=O)NC(C)=O)cc1	training
0	28868-76-0	COC(C(C(OC)=O)Cl)=O	training
0	1192-28-5	ON=C1CCCC1	training
0	927-19-5	[O-]P(OCC(CO)O)([O-])=O	training
0	102-76-1	O=C(OC(COC(C)=O)COC(C)=O)C	training
0	98-51-1	Cc1ccc(C(C)(C)C)cc1	training
0	25954-13-6	NC(P(OCC)([O-])=O)=O	training
0	3653-48-3	Clc1ccc(OCC([O-])=O)c(C)c1	training
0	23327-57-3	CN1CCOC(c2ccccc2)c2c(cccc2)C1	training
0	652-67-5	O[C@@H]1[C@@H]2[C@@H]([C@@H](CO2)O)OC1	training
0	1934-75-4	N#C[N-]C#N	training
0	645-62-5	CC/C(/C=O)=C/CCC	training
0	50-70-4	O[C@@H]([C@@H]([C@H](CO)O)O)[C@@H](CO)O	training
0	2593-15-9	ClC(c1nsc(OCC)n1)(Cl)Cl	training
0	119168-77-3	Clc1c(CC)n[n](C)c1C(NCc1ccc(C(C)(C)C)cc1)=O	training
0	38090-53-8	NC/C=C/C(O)=O	training
0	100-27-6	O=[N+](c1ccc(CCO)cc1)[O-]	training
0	41340-25-4	O=C(CC1(c2[nH]c3c(c2CCO1)cccc3CC)CC)O	training
0	28631-66-5	[O-]S(c1ccc(Nc2ccc(C(c3cc(C)c(N)cc3)=C3C=CC(C=C3)=Nc3c(S(O)(=O)=O)cc(S([O-])(=O)=O)cc3)cc2)cc1)(=O)=O |c:20,27|	training
0	634-93-5	Clc1c(N)c(Cl)cc(Cl)c1	training
0	83-88-5	OC[C@H]([C@H]([C@H](C[n]1c2c(cc(c(c2)C)C)nc2c1nc([nH]c2=O)=O)O)O)O	training
0	78-40-0	CCOP(OCC)(OCC)=O	training
0	4800-94-6	O=C([C@H]1C(C)(C)S[C@H]2N1C([C@H]2NC(C(C([O-])=O)c1ccccc1)=O)=O)[O-]	training
0	599-64-4	CC(c1ccccc1)(c1ccc(O)cc1)C	training
0	1918-00-9	COc1c(Cl)ccc(Cl)c1C(O)=O	training
0	924-16-3	CCCCN(N=O)CCCC	training
0	62-74-8	[O-]C(CF)=O	training
0	3252-43-5	BrC(C#N)Br	training
0	4170-30-3	C/C=C/C=O	training
0	142-91-6	CC(OC(CCCCCCCCCCCCCCC)=O)C	training
0	13952-84-6	CC(CC)N	training
0	628-36-4	O=CNNC=O	training
0	111-29-5	OCCCCCO	training
0	97886-45-8	FC(c1c(C(SC)=O)c(CC(C)C)c(C(SC)=O)c(C(F)F)n1)(F)F	training
0	26159-34-2	[O-]C([C@H](c1cc2c(cc(OC)cc2)cc1)C)=O	training
0	7529-22-8	[O-][N+]1(CCOCC1)C	training
0	1118-12-3	CC(NC(N)=O)(C)C	training
0	123-17-1	CC(CC(CC(CC(C)C)O)C)C	training
0	1104-22-9	Cc1cc(CN2CCN(C(c3ccccc3)c3ccc(Cl)cc3)CC2)ccc1	training
0	110-02-1	c1sccc1	training
0	4884-68-8	CN1C(O)c2c(cc3c(c2)OCO3)CC1	training
0	20684-06-4	CCN(CC[n]1c(Cc2ccccc2)nc2c1c([n](c([n]2C)=O)C)=O)CCO	training
0	346-18-9	NS(c1c(Cl)cc2NC(N(S(=O)(=O)c2c1)C)CSCC(F)(F)F)(=O)=O	training
0	54063-53-5	CCCNCC(COc1c(C(CCc2ccccc2)=O)cccc1)O	training
0	122892-31-3	COc1c(OC)ccc(C(NCc2ccc(OCCN(C)C)cc2)=O)c1	training
0	6940-78-9	BrCCCCCl	training
0	53786-28-0	Clc1ccc2c([nH]c([n]2C2CCNCC2)=O)c1	training
0	101-42-8	O=C(N(C)C)Nc1ccccc1	training
0	17289-49-5	CNc1[n](C)nc2c1CCCC2	training
0	140-07-8	OCCN(CCO)CCN(CCO)CCO	training
0	121-03-9	Cc1c(S(O)(=O)=O)cc([N+]([O-])=O)cc1	training
0	68-96-2	CC([C@@]1([C@]2(C)[C@H]([C@H]3[C@H](CC2)[C@]2(C)C(=CC(CC2)=O)CC3)CC1)O)=O	training
0	3052-50-4	O=C(/C=C/C(OC)=O)O	training
0	25439-20-7	O=C(NCC(N(C)C)=O)Cc1ccccc1	training
0	21228-13-7	Cc1ncc(CC[n]2c3c(CN(CC3)C)c3c2ccc(c3)Cl)cc1	training
0	97322-87-7	Cc1c2c(OC(COc3ccc(CC4C(=O)NC(=O)S4)cc3)(CC2)C)c(C)c(C)c1O	training
0	1670-14-0	N=C(c1ccccc1)N	training
0	78-11-5	O=[N+](OCC(CO[N+]([O-])=O)(CO[N+]([O-])=O)CO[N+]([O-])=O)[O-]	training
0	123312-89-0	CC1CN(/N=C/c2cnccc2)C(=O)NN=1	training
0	112-17-4	CC(OCCCCCCCCCC)=O	training
0	76738-62-0	OC(C(C)(C)C)C([n]1ncnc1)Cc1ccc(Cl)cc1	training
0	1619-16-5	O=C(/C(/C)=C/[C@H]1C2=C(C[C@@H](O)[C@@H]2[C@H](C)CC1)C)O	training
0	202409-33-4	CS(c1ccc(-c2c(-c3ccc(C)nc3)ncc(Cl)c2)cc1)(=O)=O	training
0	23672-07-3	CCN1[C@H](CNC(c2c(OC)ccc(S(N)(=O)=O)c2)=O)CCC1	training
0	603-35-0	c1c(P(c2ccccc2)c2ccccc2)cccc1	training
0	17557-23-2	CC(COCC1OC1)(COCC1OC1)C	training
0	97-85-8	CC(C(OCC(C)C)=O)C	training
0	1213-06-5	O=S(c1ccc(C(O)=O)cc1)(N(CC)CC)=O	training
0	1569-02-4	CC(COCC)O	training
0	614-45-9	CC(OOC(c1ccccc1)=O)(C)C	training
0	64221-86-9	O[C@@H]([C@@H]1[C@@H]2N(C(C(O)=O)=C(SCCNC=N)C2)C1=O)C	training
0	55837-27-9	O=C(c1cc(N2CCCC2)c(Oc2ccccc2)c(S(N)(=O)=O)c1)O	training
0	112-31-2	CCCCCCCCCC=O	training
0	28772-56-7	Brc1ccc(-c2ccc(C(CC(c3ccccc3)c3c(=O)oc4c(cccc4)c3O)O)cc2)cc1	training
0	78-69-3	CCC(CCCC(C)C)(O)C	training
0	367-25-9	Fc1cc(F)c(N)cc1	training
0	909-39-7	OCCN1CCN(CCCN2c3c(cccc3)C=Cc3c2cccc3)CC1	training
0	100-21-0	OC(c1ccc(C(O)=O)cc1)=O	training
0	135-09-1	FC(c1c(S(N)(=O)=O)cc2c(NCNS2(=O)=O)c1)(F)F	training
0	29387-86-8	CCC(OCCCC)O	training
0	642-83-1	O=C1[C@@H](OC(C)=O)[C@H]2[C@H]([C@H](C(O2)=O)OC(C)=O)O1	training
0	102518-79-6	CC1C[C@]2(/C(=C/C)/[C@H](Cc3c2ccc(=O)[nH]3)C=1)N	training
0	463-40-1	O=C(CCCCCCC/C=C/C/C=C/C/C=C/CC)O	training
0	868-85-9	O=P(OC)OC	training
0	60719-82-6	Clc1ccc(CC(OC(C(N)C)=O)(C)C)cc1	training
0	2236-31-9	CCC(Oc1ccc2c(CC[C@H]3[C@@H]4C[C@H]([C@H](OC(CC)=O)[C@@]4(C)CC[C@@H]32)OC(CC)=O)c1)=O	training
0	10052-47-8	CC[N+](CC)(CC)C	training
0	98-09-9	O=S(c1ccccc1)(Cl)=O	training
0	102-06-7	N=C(Nc1ccccc1)Nc1ccccc1	training
0	1193-81-3	CC(C1CCCCC1)O	training
0	26675-46-7	FC(C(OC(F)F)Cl)(F)F	training
0	62-50-0	CS(OCC)(=O)=O	training
0	21721-92-6	[O-][N+](c1ccc(-[n]2c(C)nc([N+]([O-])=O)c2)cc1)=O	training
0	108-55-4	O=C1OC(=O)CCC1	training
0	1163-19-5	Brc1c(Br)c(Br)c(Br)c(Br)c1Oc1c(Br)c(Br)c(Br)c(Br)c1Br	training
0	9016-87-9	O=C=Nc1ccc(Cc2ccc(N=C=O)cc2)cc1	training
0	147086-81-5	O[C@@H]1c2c(scc2)S(=O)(=O)[C@@H](C)C1	training
0	95-82-9	Clc1cc(N)c(Cl)cc1	training
0	13254-34-7	CC(CCCC(C)C)(O)C	training
0	186826-86-8	O=C(c1c(=O)c2c(c(c(N3C[C@@H]4[C@@H](CCCN4)C3)c(c2)F)OC)[n](C2CC2)c1)O	training
0	19387-91-8	O=S(CC)(CC[n]1c(C)ncc1[N+]([O-])=O)=O	training
0	626-56-2	CC1CNCCC1	training
0	121-86-8	Cc1c(Cl)cc([N+]([O-])=O)cc1	training
0	1021868-76-7	Clc1c(Cl)cc(C(NC(C(N(CCCCC)CCCCC)=O)CCC([O-])=O)=O)cc1	training
0	555-30-6	Oc1c(O)cc(C[C@@](C(O)=O)(N)C)cc1	training
0	213464-77-8	O=C(NS(Nc1c(C(N(C)C)=O)cccc1)(=O)=O)Nc1nc(OC)cc(OC)n1	training
0	52468-60-7	Fc1ccc(C(N2CCN(C/C=C/c3ccccc3)CC2)c2ccc(F)cc2)cc1	training
0	628-87-5	N#CCNCC#N	training
0	81632-85-1	Cc1c(C)cc(C(C([O-])=O)=O)cc1	training
0	504-63-2	OCCCO	training
0	13851-11-1	CC(OC1C2(CC(CC2)C1(C)C)C)=O	training
0	94-99-5	ClCc1c(Cl)cc(Cl)cc1	training
0	5138-18-1	OC(CC(S(O)(=O)=O)C(O)=O)=O	training
0	51-05-8	Nc1ccc(C(OCCN(CC)CC)=O)cc1	training
0	1665-48-1	Cc1cc(C)cc(OCC2OC(=O)NC2)c1	training
0	89-00-9	OC(c1c(C(O)=O)cccn1)=O	training
0	230615-23-3	c1c2c(nccn2)cc2C3CNCC(c12)C3	training
0	3459-20-9	O=S(c1cccc(OCCOC)c1)([N-]c1ncccn1)=O	training
0	20098-48-0	Clc1c(Cl)c(Cl)cc([N+]([O-])=O)c1	training
1	77439-76-0	ClC1C(=O)OC(O)C=1C(Cl)Cl	training
0	581-42-0	Cc1cc2c(cc(cc2)C)cc1	training
0	53757-34-9	O[C@H](C(c1ccccc1)(c1ccccc1)C[C@@H](N(C)C)C)CC	training
0	111-90-0	OCCOCCOCC	training
0	108-39-4	Cc1cccc(O)c1	training
0	56180-94-0	OCC1[C@@H](O)[C@H](O)[C@@H](O)[C@@H](N[C@@H]2[C@@H](C)O[C@H](O[C@H]3[C@H](O)[C@@H](O)[C@@H](O[C@H]4[C@H](O)[C@@H](O)[C@H](O)O[C@@H]4CO)O[C@@H]3CO)[C@H](O)[C@H]2O)C=1	training
0	124-64-1	OC[P+](CO)(CO)CO	training
0	67-63-0	CC(O)C	training
0	108-80-5	O=c1[nH]c(=O)[nH]c(=O)[nH]1	training
0	1054-88-2	O=C1C2(CCN(CC3Oc4c(cccc4)OC3)CC2)N(c2ccccc2)CN1	training
1	23593-75-1	Clc1c(C([n]2cncc2)(c2ccccc2)c2ccccc2)cccc1	training
0	1763-23-1	FC(C(C(C(C(C(C(F)(F)F)(F)F)(F)F)(F)F)(F)F)(F)F)(C(S(O)(=O)=O)(F)F)F	training
0	17321-47-0	NP(OC)(OC)=S	training
0	34580-13-7	CN1CCC(=C2c3c(scc3)C(O)=Cc3c2cccc3)CC1	training
0	521-31-3	O=c1c2c(cccc2N)c(=O)[nH][nH]1	training
0	57-06-7	C=CCN=C=S	training
0	6707-60-4	O=C1OCCCCOCCCCCCCCCC1	training
0	88-74-4	O=[N+](c1c(N)cccc1)[O-]	training
1	3194-55-6	BrC1C(Br)CCC(Br)C(Br)CCC(Br)C(Br)CC1	training
0	2402-78-0	Clc1nc(Cl)ccc1	training
1	13674-87-8	ClCC(CCl)OP(OC(CCl)CCl)(OC(CCl)CCl)=O	training
0	585-34-2	CC(c1cccc(O)c1)(C)C	training
0	3938-95-2	CC(C(OCC)=O)(C)C	training
0	40828-46-4	O=C(c1sccc1)c1ccc(C(C(O)=O)C)cc1	training
0	490-55-1	Nc1c(-c2ccccc2)sc(N)n1	training
0	860-22-0	[O-]S(c1ccc2c(C(/C(/N2)=C2\Nc3c(C\2=O)cc(S([O-])(=O)=O)cc3)=O)c1)(=O)=O	training
0	533-31-3	Oc1cc2c(OCO2)cc1	training
0	121-54-0	CC(CC(c1ccc(OCCOCC[N+](Cc2ccccc2)(C)C)cc1)(C)C)(C)C	training
0	63133-74-4	CCN(c1cccc(C)c1)CC#N	training
0	10001-13-5	O=C(C1CCCCC1)N1CCN(C)CC1	training
0	112-86-7	O=C(CCCCCCCCCCC/C=C/CCCCCCCC)O	training
0	2050-46-6	CCOc1c(OCC)cccc1	training
0	60-40-2	CNC1(C(C)(C)C2CC1CC2)C	training
0	74697-28-2	O=C(COc1c(Cl)c2oc(c(c(C)c2cc1)CCN(CC)CC)=O)OCC	training
0	825643-57-0	FC(c1cc(C(F)(F)F)cc(C(C(N(c2c(-c3c(C)cc(F)cc3)cc(N3[C@H](CO)[C@H](O)CC3)nc2)C)=O)(C)C)c1)(F)F	training
0	78-94-4	C=CC(C)=O	training
0	84-72-0	O=C(c1c(C(OCC(OCC)=O)=O)cccc1)OCC	training
0	765-09-3	BrCCCCCCCCCCCCC	training
0	50264-69-2	O=C(c1c2c(cccc2)[n](Cc2c(Cl)cc(Cl)cc2)n1)O	training
0	13029-08-8	Clc1c(-c2c(Cl)cccc2)cccc1	training
0	50-06-6	O=C1C(c2ccccc2)(CC)C(=O)NC(=O)N1	training
0	106-72-9	CC(C=O)CCC=C(C)C	training
0	2756-56-1	CCC(O[C@H]1[C@]2(C(C)(C)[C@H](CC2)C1)C)=O	training
0	2235-43-0	[O-]P(CN(CP([O-])([O-])=O)CP([O-])([O-])=O)(O)=O	training
0	103-11-7	O=C(OCC(CC)CCCC)C=C	training
0	58-72-0	C(/c1ccccc1)=C(/c1ccccc1)\c1ccccc1	training
0	1559-34-8	OCCOCCOCCOCCOCCCC	training
0	140-38-5	Clc1ccc(NC(N)=O)cc1	training
0	61516-73-2	O=C(CN1C(=O)CCC1)OCC	training
0	76-39-1	[O-][N+](C(CO)(C)C)=O	training
0	1561-92-8	C=C(CS([O-])(=O)=O)C	training
0	64700-56-7	Clc1c(OCC(OCCOCCCC)=O)nc(Cl)c(Cl)c1	training
0	110-62-3	CCCCC=O	training
0	2592-95-2	O[n]1c2c(cccc2)nn1	training
0	138-14-7	ON(C(CCC(NCCCCCN(C(C)=O)O)=O)=O)CCCCCNC(CCC(N(CCCCCN)O)=O)=O	training
0	27775-00-4	CC(CCCCCCN)C	training
0	7005-47-2	CN(C(CO)(C)C)C	training
0	496-46-8	O=C1NC2C(NC(N2)=O)N1	training
0	55-18-5	CCN(N=O)CC	training
0	124-25-4	CCCCCCCCCCCCCC=O	training
0	89-04-3	O=C(c1ccc(C(OCCCCCCCC)=O)c(C(OCCCCCCCC)=O)c1)OCCCCCCCC	training
0	335-67-1	FC(C(C(C(C(C(F)(F)F)(F)F)(F)F)(F)F)(F)F)(C(C(O)=O)(F)F)F	training
0	3296-90-0	OCC(CO)(CBr)CBr	training
0	7779-27-3	CCN1CN(CC)CN(CC)C1	training
0	94-60-0	COC(C1CCC(C(OC)=O)CC1)=O	training
0	89785-84-2	O=S1([C@H]2N(C(C2)=O)[C@@H](C([O-])=O)[C@@]1(C[n]1nncc1)C)=O	training
0	808-26-4	NC(C1C(=O)[C@]2(O)[C@@H](C[C@H]3C(=C2O)C(=O)c2c(cccc2O)C3)[C@H](N(C)C)C1=O)=O	training
0	125401-92-5	COc1cc(OC)nc(Oc2c(C([O-])=O)c(Oc3nc(OC)cc(OC)n3)ccc2)n1	training
0	73-49-4	NS(c1c(Cl)cc2c(C(NC(CC)N2)=O)c1)(=O)=O	training
0	80-56-8	CC1(C2CC1CC=C2C)C	training
0	1343-78-8	O[C@@H]1[C@@H](CO)O[C@@H](c2c(O)c(O)c3c(C(c4c(C3=O)cc(O)c(C(O)=O)c4C)=O)c2O)[C@H](O)[C@H]1O	training
0	5205-93-6	CN(CCCNC(C(C)=C)=O)C	training
0	62140-67-4	O=S(c1ccc(OC)c(C(OC)=O)c1)(CC)=O	training
0	627-63-4	ClC(/C=C/C(Cl)=O)=O	training
0	302-22-7	CC([C@@]1([C@]2(C)[C@H]([C@H]3[C@H](CC2)[C@]2(C)C(=CC(CC2)=O)C(Cl)=C3)CC1)OC(C)=O)=O	training
0	87-89-8	O[C@H]1[C@H](O)[C@H](O)[C@H](O)[C@@H](O)[C@@H]1O	training
0	54350-48-0	Cc1c(OC)cc(C)c(/C=C/C(/C)=C/C=C/C(/C)=C/C(OCC)=O)c1C	training
0	72590-77-3	CCC(OCC([C@@]1([C@]2(C[C@@H]([C@H]3[C@H]([C@@H]2CC1)CCC1[C@@]3(CCC(C=1)=O)C)O)C)OC(CCC)=O)=O)=O	training
0	3913-02-8	CCCCCCC(CCCC)CO	training
0	1121-78-4	Oc1ccc(C)nc1	training
0	4621-04-9	CC(C1CCC(O)CC1)C	training
0	119-17-5	O=S(c1cc(-[n]2c(=O)cc(C)[nH]2)ccc1)(O)=O	training
0	109-09-1	Clc1ncccc1	training
0	3778-76-5	O=C(NNc1c2c(cccc2)cnn1)OCC	training
0	6290-17-1	O=C(CC1(OC(C)CO1)C)OCC	training
0	18883-66-4	O[C@@H]1[C@H](NC(N(N=O)C)=O)[C@@H](O)[C@H](O)[C@@H](CO)O1	training
0	4584-49-0	CC(CN(C)C)Cl	training
0	52918-63-5	BrC(Br)=C[C@@H]1C(C)(C)[C@@H]1C(O[C@@H](c1cc(Oc2ccccc2)ccc1)C#N)=O	training
0	620-17-7	CCc1cccc(O)c1	training
0	37561-27-6	O=C(N1c2c(cccc2)Sc2c1cccc2)CN1CCN(Cc2cc3c(OCO3)cc2)CC1	training
0	35891-93-1	O=C(C(N)C)Nc1c(C)cccc1C	training
0	58-94-6	NS(c1c(Cl)cc2N=CNS(=O)(=O)c2c1)(=O)=O	training
0	131-70-4	O=C(c1c(C(OCCCC)=O)cccc1)O	training
0	629-62-9	CCCCCCCCCCCCCCC	training
0	116308-55-5	[O-][N+](c1cc(C2C(C(OCCc3ccc(N4CCN(C(c5ccccc5)c5ccccc5)CC4)cc3)=O)=C(C)NC(C)=C2C(OC)=O)ccc1)=O	training
0	111-17-1	OC(CCSCCC(O)=O)=O	training
0	115256-11-6	CS(Nc1ccc(CCN(CCOc2ccc(NS(C)(=O)=O)cc2)C)cc1)(=O)=O	training
0	150915-40-5	O=C([C@H](Cc1ccc(OCCCCC2CCNCC2)cc1)NS(CCCC)(=O)=O)O	training
0	149-64-4	OC[C@@H](C(O[C@H]1C[C@@H]2[N+](CCCC)(C)[C@@H]([C@@H]3[C@H]2O3)C1)=O)c1ccccc1	training
0	101-26-8	O=C(N(C)C)Oc1c[n+](C)ccc1	training
1	59-58-5	Nc1c(CN(/C(/C)=C(/SSCCC)\CCO)C=O)cnc(C)n1	training
0	2144-53-8	FC(C(C(C(C(C(F)(F)F)(F)F)(F)F)(F)F)(F)F)(CCOC(C(C)=C)=O)F	training
0	110-98-5	CC(COCC(O)C)O	training
1	624-92-0	CSSC	training
0	137-86-0	Nc1c(CN(/C(/C)=C(/SSCCC(SC(C)=O)CCCCC(OC)=O)\CCO)C=O)cnc(C)n1	training
0	3391-86-4	C=CC(CCCCC)O	training
0	29122-68-7	CC(NCC(COc1ccc(CC(N)=O)cc1)O)C	training
0	100-18-5	CC(c1ccc(C(C)C)cc1)C	training
0	114-80-7	O=C(N(C)C)Oc1cc([N+](C)(C)C)ccc1	training
0	138890-62-7	NS(c1sc2c([C@@H](NCC)CN(S2(=O)=O)CCCOC)c1)(=O)=O	training
0	119-48-2	O=C(N1CCOCC1)N(CCN(C(N1CCOCC1)=O)CCCC)CCCC	training
0	108-86-1	Brc1ccccc1	training
0	107-12-0	CCC#N	training
0	1300-72-7	Cc1c(C)cc(S([O-])(=O)=O)cc1	training
0	118-75-2	ClC1C(=O)C(Cl)=C(Cl)C(=O)C=1Cl	training
0	14919-77-8	Oc1c(O)c(O)c(CNNC(C(CO)N)=O)cc1	training
0	4767-03-7	O=C(C(CO)(CO)C)O	training
0	55870-64-9	N[C@H]1[C@@H](O[C@@H]2[C@@H](N)C[C@@H](N)[C@H](O[C@@H]3[C@H](O)[C@@H](NC)[C@@](O)(C)CO3)[C@@H]2O)OC(CN)=CC1	training
0	3068-88-0	O=C1OC(C)C1	training
0	22047-49-0	O=C(OCC(CC)CCCC)CCCCCCCCCCCCCCCCC	training
0	23964-57-0	O=C(C(NCCC)C)Nc1c(C)csc1C(OC)=O	training
0	NOCAS_47383	Clc1sc(-c2cc(C[n]3c(C(NC4CCN(C5CC5)CC4)=O)nc4c3ccc(C([O-])=O)c4)no2)cc1	training
0	2490-97-3	O=C(NC(C(O)=O)CCC(N)=O)C	training
0	1122-62-9	CC(c1ncccc1)=O	training
0	124832-27-5	CC([C@@H](C(OCCOC[n]1c2[nH]c(nc(=O)c2nc1)N)=O)N)C	training
0	71626-11-4	CC(C(OC)=O)N(c1c(C)cccc1C)C(Cc1ccccc1)=O	training
0	80-48-8	COS(c1ccc(C)cc1)(=O)=O	training
0	90-49-3	CCC(c1ccccc1)C(NC(N)=O)=O	training
0	112-75-4	CN(CCCCCCCCCCCCCC)C	training
0	97-86-9	CC(C(OCC(C)C)=O)=C	training
0	4618-18-2	O[C@@H]1[C@](CO)(O)O[C@H](CO)[C@H]1O[C@H]1[C@H](O)[C@@H](O)[C@@H](O)[C@@H](CO)O1	training
0	1061517-62-1	O=C(N1CCN(c2cc(C([O-])=O)c3c(cccc3)c2)CC1)c1nc(-c2ccc(C)cc2)[n](-c2cc(OCC)ccc2)c1	training
1	64-86-8	CC(N[C@@H]1c2c(ccc(c(c2)=O)OC)-c2c(cc(c(c2OC)OC)OC)CC1)=O	training
0	18479-51-1	CCC(CCC=C(C)C)(O)C	training
0	144481-98-1	CC1(O[C@H](COC(CCc2ccc(OC[C@H](CNCCNC(N3CCOCC3)=O)O)cc2)=O)CO1)C	training
0	154598-52-4	FC([C@@]1(c2c(ccc(c2)Cl)NC(=O)O1)C#CC1CC1)(F)F	training
0	102851-06-9	Clc1c(N[C@H](C(C)C)C(OC(c2cc(Oc3ccccc3)ccc2)C#N)=O)ccc(C(F)(F)F)c1	training
0	85-73-4	O=S(c1ccc(NC(c2c(C(O)=O)cccc2)=O)cc1)(Nc1sccn1)=O	training
0	24370-25-0	NC(Nc1nc2c(cccc2)[nH]1)=O	training
0	478-43-3	O=C(c1cc(O)c2c(C(c3c(C2=O)c(O)ccc3)=O)c1)O	training
0	117-83-9	O=C(c1c(C(OCCOCCCC)=O)cccc1)OCCOCCCC	training
0	509-60-4	Oc1c2c3[C@@]45[C@H]([C@H](N(CC4)C)Cc3cc1)CC[C@H](O)[C@@H]5O2	training
0	17696-62-7	O=C(c1ccc(O)cc1)Oc1ccccc1	training
0	71-58-9	CC([C@@]1([C@]2(C)[C@H]([C@H]3[C@H](CC2)[C@]2(C)C(=CC(CC2)=O)[C@@H](C)C3)CC1)OC(C)=O)=O	training
0	383-63-1	FC(C(OCC)=O)(F)F	training
0	123-33-1	O=c1[nH][nH]c(=O)cc1	training
0	25321-09-9	CC(c1c(C(C)C)cccc1)C	training
0	111-69-3	N#CCCCCC#N	training
0	544-16-1	CCCCON=O	training
0	115-46-8	OC(c1ccccc1)(C1CCNCC1)c1ccccc1	training
0	2315-68-6	O=C(c1ccccc1)OCCC	training
0	70458-95-6	CN1CCN(c2c(F)cc3c([n](cc(c3=O)C(O)=O)CC)c2)CC1	training
0	64-10-8	O=C(Nc1ccccc1)N	training
0	17692-31-8	OC(CO)CN1CCN(c2ccccc2)CC1	training
0	263553-33-9	CC(N(C(c1cc(OC[C@@H](Nc2ccncc2)C)cc(C)c1)=O)CC)C	training
0	60719-84-8	Nc1c(=O)[nH]cc(-c2ccncc2)c1	training
0	106-14-9	O=C(CCCCCCCCCCC(CCCCCC)O)O	training
0	109-64-8	BrCCCBr	training
0	38234-21-8	O=C([C@H]1N(C([C@@H](NC([C@@H](NC(CNC([C@@H](NC([C@@H](NC([C@@H](NC([C@@H](NC([C@H]2NC(=O)CC2)=O)Cc2[nH]cnc2)=O)Cc2c3c(cccc3)[nH]c2)=O)CO)=O)Cc2ccc(O)cc2)=O)=O)CC(C)C)=O)CCCNC(N)=N)=O)CCC1)NCC	training
0	111-48-8	OCCSCCO	training
0	590-01-2	CCC(OCCCC)=O	training
0	4016-14-2	CC(OCC1OC1)C	training
0	629-03-8	BrCCCCCCBr	training
0	1629-58-9	C=CC(CC)=O	training
0	81-81-2	CC(CC(c1ccccc1)c1c(=O)oc2c(cccc2)c1O)=O	training
0	2235-00-9	C=CN1C(=O)CCCCC1	training
0	298-57-7	c1c(C(N2CCN(C/C=C/c3ccccc3)CC2)c2ccccc2)cccc1	training
0	112665-43-7	O=C1C(C(c2ccccc2)CCCCCC(O)=O)=C(C)C(=O)C(C)=C1C	training
0	37764-25-3	ClC(C(N(CC=C)CC=C)=O)Cl	training
0	3113-71-1	Cc1c([N+]([O-])=O)ccc(C(O)=O)c1	training
0	68039-49-6	CC1C(C=O)CCC(C)=C1	training
0	99614-02-5	O=C1c2c3c([n](C)c2CCC1C[n]1c(C)ncc1)cccc3	training
0	5392-40-5	CC(C)=CCC/C(/C)=C/C=O	training
0	67564-91-4	C[C@@H]1O[C@H](C)CN(CC(Cc2ccc(C(C)(C)C)cc2)C)C1	training
0	23564-06-9	S=C(NC(OCC)=O)Nc1c(NC(NC(OCC)=O)=S)cccc1	training
0	89-87-2	Cc1c([N+]([O-])=O)ccc(C)c1	training
0	72-20-8	ClC1[C@]2([C@@H]3[C@H]([C@@](C2(Cl)Cl)(Cl)C=1Cl)[C@@H]1[C@@H]2[C@H]([C@H]3C1)O2)Cl	training
0	4845-50-5	OC1C(O)OCCO1	training
0	1194-65-6	N#Cc1c(Cl)cccc1Cl	training
0	86780-90-7	CC1NC(C)=C(C(OC)=O)C(c2c([N+]([O-])=O)cccc2)C=1C(OCC(C)=O)=O	training
0	3260-85-3	COc1c(C)cc(Cl)cc1	training
0	7747-35-5	CCC12COCN1COC2	training
0	825-90-1	Oc1ccc(S([O-])(=O)=O)cc1	training
0	55-56-1	Clc1ccc(N/C(/N)=N/C(NCCCCCCNC(/N=C(/Nc2ccc(Cl)cc2)\N)=N)=N)cc1	training
0	13473-26-2	Brc1c(O)c(Br)cc2c1Oc1c(C32c2c(c(c(c(Cl)c2C(=O)O3)Cl)Cl)Cl)cc(Br)c(O)c1Br	training
0	106-65-0	COC(CCC(OC)=O)=O	training
0	6289-46-9	COC(C1C(=O)CC(C(OC)=O)C(=O)C1)=O	training
0	102676-31-3	N#Cc1ccc(C2[n]3c(cnc3)CCC2)cc1	training
0	60397-77-5	O=CNc1c(C)cc(C)cc1	training
0	94739-29-4	O=C(C1C(c2c(Cl)c(Cl)ccc2)C(C(OC(C)C)=O)=C(COC(N)=O)NC=1C)OC	training
0	104227-87-4	CC(OCC(CC[n]1c2c(cnc(n2)N)nc1)COC(C)=O)=O	training
0	563-72-4	[O-]C(C([O-])=O)=O	training
0	67715-80-4	CC1SC(CCC)CCO1	training
0	627-91-8	O=C(OC)CCCCC(O)=O	training
0	521-74-4	Oc1c2c(cccn2)c(Br)cc1Br	training
0	150-69-6	CCOc1ccc(NC(N)=O)cc1	training
0	138-37-4	O=S(c1ccc(CN)cc1)(N)=O	training
0	16673-34-0	COc1c(C(NCCc2ccc(S(N)(=O)=O)cc2)=O)cc(Cl)cc1	training
0	67786-14-5	FC(c1c(/N=N/c2c3c(cc(S([O-])(=O)=O)cc3O)ccc2N)cccc1)(F)F	training
0	433212-21-6	CS(Nc1c(O)ccc(OC[C@H](CN[C@@H]2CC[C@@H](c3ccc(C(OCC)=O)cc3)CC2)O)c1)(=O)=O	training
0	116296-31-2	O=C(CSCCCCCCCCCCC)O	training
0	112-71-0	BrCCCCCCCCCCCCCC	training
0	571-58-4	Cc1c2c(cccc2)c(C)cc1	training
0	4097-22-7	Nc1c2nc[n]([C@@H]3O[C@H](CO)CC3)c2ncn1	training
0	134678-17-4	Nc1cc[n]([C@H]2CS[C@@H](CO)O2)c(=O)n1	training
0	97-95-0	CCC(CO)CC	training
0	27887-84-9	O=C([C@H]([C@@H](C(O)=O)S)S)O	training
0	112-35-6	OCCOCCOCCOC	training
0	90162-60-0	CC(C[n]1c2c([n](c([n](C)c2nc1)=O)C)=O)C	training
0	44860-68-6	OCCSCSCCO	training
0	58-18-4	O=C1C=C2CC[C@H]3[C@@H]4CC[C@@](O)(C)[C@@]4(C)CC[C@@H]3[C@@]2(C)CC1	training
0	84371-65-3	CN(c1ccc([C@@H]2C3[C@@H](CCC4C=3CCC(=O)C=4)[C@@H]3CC[C@](C#CC)(O)[C@@]3(C)C2)cc1)C	training
0	81-07-2	O=C1c2c(cccc2)S(=O)(=O)N1	training
0	16712-64-4	O=C(c1cc2c(cc(cc2)O)cc1)O	training
0	2438-72-4	ONC(Cc1ccc(OCCCC)cc1)=O	training
0	98-08-8	FC(c1ccccc1)(F)F	training
0	11013-97-1	COc1c(OC)cc([C@H]2Oc3c(c(cc(O[C@H]4[C@H](O)[C@@H](O)[C@H](O)[C@@H](CO[C@H]5[C@H](O)[C@H](O)[C@@H](O)[C@H](C)O5)O4)c3)O)C(=O)C2)cc1	training
0	1008-65-7	Oc1c(-c2ocnn2)cccc1	training
0	2948-46-1	OC(c1ccc(C(O)(C)C)cc1)(C)C	training
0	112192-04-8	Oc1cc2c([nH]cc2CCCCN2CCC(c3ccccc3)=CC2)cc1	training
0	625-45-6	O=C(COC)O	training
0	6711-48-4	CN(CCCNCCCN(C)C)C	training
0	710-04-3	O=C1OC(CCCCCC)CCC1	training
0	NOCAS_47325	Fc1ccc(/C=C/C(NC2CCC(CCN3CCc4c(ccc(-c5noc(C)n5)c4)CC3)CC2)=O)cc1	training
0	1459-93-4	COC(c1cc(C(OC)=O)ccc1)=O	training
0	7560-83-0	CN(C1CCCCC1)C1CCCCC1	training
0	50505-92-5	COc1c(Br)cc(OC)c(C[C@H](N)C)c1	training
0	78-88-6	C=C(CCl)Cl	training
0	547-44-4	Nc1ccc(S(NC(N)=O)(=O)=O)cc1	training
0	101626-70-4	C=CCN1CCc2c(sc(n2)N)CC1	training
0	616-47-7	C[n]1cncc1	training
0	22915-73-7	O=C(c1ccccc1)OCCCCCCOC(c1ccccc1)=O	training
0	111-68-2	CCCCCCCN	training
0	74-11-3	OC(c1ccc(Cl)cc1)=O	training
0	623-03-0	N#Cc1ccc(Cl)cc1	training
0	98967-40-9	Fc1c(NS(c2n[n]3c(nc(cc3)C)n2)(=O)=O)c(F)ccc1	training
0	123122-55-4	O=C(C1(CCCC1)C[C@H](C(Oc1ccc2c(CCC2)c1)=O)COCCOC)N[C@H]1CC[C@@H](C(O)=O)CC1	training
0	147816-23-7	Nc1nc(/C(/C(N[C@H]2[C@@H]3N(C(C(OCOC(C(C)(C)C)=O)=O)=C(CS3)COC(N)=O)C2=O)=O)=C\CC)cs1	training
0	144-39-8	O=C(OC(C=C)(CCC=C(C)C)C)CC	training
0	4938-72-1	Clc1c(Cl)cc(Cl)c(OCC(OCC(C)C)=O)c1	training
0	551-92-8	O=[N+](c1[n](C)c(C)nc1)[O-]	training
0	69-65-8	O[C@@H]([C@@H]([C@@H](CO)O)O)[C@@H](CO)O	training
0	191732-72-6	O=C1C(N2C(=O)c3cccc(N)c3C2)CCC(=O)N1	training
0	36653-82-4	CCCCCCCCCCCCCCCCO	training
0	68298-46-4	Nc1c2c(CC(O2)(C)C)ccc1	training
0	4643-27-0	C/C=C/C(CCCC)=O	training
0	50-27-1	Oc1ccc2c(CC[C@H]3[C@H]4[C@]([C@H]([C@@H](C4)O)O)(C)CC[C@@H]32)c1	training
0	6055-19-2	O=P1(N(CCCl)CCCl)OCCCN1	training
0	5919-74-4	OCC(COC(C(C)=C)=O)O	training
0	7785-26-4	CC1([C@H]2C[C@@H]1CC=C2C)C	training
0	40649-36-3	CCCC1CCC(=O)CC1	training
0	87-82-1	Brc1c(Br)c(Br)c(Br)c(Br)c1Br	training
0	685-91-6	CCN(C(C)=O)CC	training
0	18069-17-5	CC(C(O)=O)CCC(O)=O	training
0	110-65-6	OCC#CCO	training
0	39236-46-9	OCN1C(NC(NCNC(NC2N(CO)C(=O)NC2=O)=O)=O)C(=O)NC1=O	training
0	111-64-8	ClC(CCCCCCC)=O	training
0	13412-64-1	O=C([C@H]1C(C)(C)S[C@H]2N1C([C@H]2NC(c1c(-c2c(Cl)cccc2Cl)noc1C)=O)=O)[O-]	training
0	62-56-6	NC(N)=S	training
0	1918-02-1	Nc1c(Cl)c(Cl)nc(C(O)=O)c1Cl	training
0	2508-72-7	C(N(c1ccccc1)CC1NCCN=1)c1ccccc1	training
0	50-78-2	O=C(Oc1c(C(O)=O)cccc1)C	training
0	113734-18-2	OC(c1nc(C(F)(F)F)sc1)CNC(Cc1ccc(OCC(O)=O)cc1)C	training
0	74-97-5	BrCCl	training
0	22781-23-3	CNC(Oc1c2c(OC(O2)(C)C)ccc1)=O	training
0	72509-76-3	CC1NC(C)=C(C(OC)=O)C(c2c(Cl)c(Cl)ccc2)C=1C(OCC)=O	training
0	7011-83-8	O=C1OC(CCCCCC)(C)CC1	training
0	7696-12-0	CC(C)=CC1C(C)(C)C1C(OCN1C(=O)C2CCCCC=2C1=O)=O	training
0	27072-45-3	Oc1ccc2c(Oc3c(C42c2c(cc(cc2)N=C=S)C(=O)O4)ccc(O)c3)c1	training
0	68-22-4	O=C1C=C2CC[C@H]3[C@@H]4CC[C@](C#C)(O)[C@@]4(C)CC[C@@H]3[C@H]2CC1	training
0	1218-35-5	CC(c1cc(C)c(CC2NCCN=2)c(C)c1)(C)C	training
0	584-84-9	O=C=Nc1c(C)ccc(N=C=O)c1	training
0	72599-27-0	OC[C@H]1N(CCCC)C[C@H](O)[C@@H](O)[C@@H]1O	training
0	20702-77-6	COc1c(O)cc(CCC(c2c(O)cc(O[C@H]3[C@H](O[C@H]4[C@H](O)[C@H](O)[C@@H](O)[C@H](C)O4)[C@@H](O)[C@H](O)[C@@H](CO)O3)cc2O)=O)cc1	training
0	926-57-8	C/C(/Cl)=C/CCl	training
0	3848-24-6	C=C(C(CCC)=O)O	training
0	1198-77-2	O=c1c2c([n-]c([nH]2)=O)[nH]c(=O)[nH]1	training
0	5187-23-5	OCC1(COCOC1)CC	training
0	3825-26-1	FC(C(C(C(C(C(F)(F)F)(F)F)(F)F)(F)F)(F)F)(C(C([O-])=O)(F)F)F	training
0	7786-61-0	Oc1c(OC)cc(C=C)cc1	training
0	23103-98-2	Cc1c(C)c(OC(N(C)C)=O)nc(N(C)C)n1	training
0	135-79-5	CC(c1cc2c(nccc2)cc1)C	training
0	3337-71-1	Nc1ccc(S(NC(OC)=O)(=O)=O)cc1	training
0	15499-27-1	Clc1ccc(CCCC)cc1	training
1	41532-84-7	CC1(C(C)=Nc2ccc3c(c12)cccc3)C	training
0	614-18-6	O=C(c1cnccc1)OCC	training
0	444610-91-7	O=C(COc1c(CC)cc(SCc2c(CN3CCN(c4ccc(OC)cc4)CC3)nc(-c3ccc(C(F)(F)F)cc3)s2)cc1)O	training
0	83055-99-6	O=C(NS(Cc1c(C(OC)=O)cccc1)(=O)=O)Nc1nc(OC)cc(OC)n1	training
0	115-70-8	CCC(CO)(CO)N	training
0	77-04-3	CCC1(C(=O)NC=CC1=O)CC	training
0	625-86-5	Cc1oc(C)cc1	training
0	5156-58-1	CCC(N(c1ccccc1)C1CCN(Cc2ccccc2)CC1)=O	training
0	123-01-3	CCCCCCCCCCCCc1ccccc1	training
0	88-09-5	CCC(C(O)=O)CC	training
0	124-10-7	O=C(OC)CCCCCCCCCCCCC	training
0	112-62-9	O=C(OC)CCCCCCC/C=C/CCCCCCCC	training
0	15763-76-5	O=S(c1ccc(C(C)C)cc1)([O-])=O	training
0	25339-09-7	CCCCCCCCCCCCCCCCCC(OCCCCCCCCCCCCCC(C)C)=O	training
0	37517-28-5	NCC[C@@H](C(N[C@H]1[C@H](O[C@@H]2[C@H](O)[C@@H](N)[C@H](O)[C@@H](CO)O2)[C@@H](O)[C@H](O[C@@H]2[C@H](O)[C@@H](O)[C@H](O)[C@@H](CN)O2)[C@@H](N)C1)=O)O	training
0	88-16-4	FC(c1c(Cl)cccc1)(F)F	training
0	1809-19-4	CCCCOP(OCCCC)=O	training
0	104-54-1	OC/C=C/c1ccccc1	training
0	2167-23-9	CC(OOC(OOC(C)(C)C)(CC)C)(C)C	training
0	1188-38-1	O=C(N[C@H](C(O)=O)CCC(O)=O)N	training
0	5344-27-4	OCCc1ccncc1	training
0	5460-09-3	[O-]S(c1cc(N)c2c(cc(S(O)(=O)=O)cc2O)c1)(=O)=O	training
0	141-04-8	CC(COC(CCCCC(OCC(C)C)=O)=O)C	training
0	513-53-1	CC(CC)S	training
0	2631-40-5	O=C(NC)Oc1c(C(C)C)cccc1	training
0	27469-60-9	Fc1ccc(C(N2CCNCC2)c2ccc(F)cc2)cc1	training
0	616-09-1	CC(C(OCCC)=O)O	training
1	114977-28-5	CC(OC(N[C@H]([C@H](C(O[C@@H]1C(C)=C2C(C)(C)[C@@]([C@H]([C@@H]3[C@@]4(OC(C)=O)[C@H](OC4)C[C@H](O)[C@]3(C([C@@H]2O)=O)C)OC(c2ccccc2)=O)(O)C1)=O)O)c1ccccc1)=O)(C)C	training
0	88-04-0	Oc1cc(C)c(Cl)c(C)c1	training
0	120-93-4	O=C1NCCN1	training
0	140939-15-7	[O-]S(CC(N(c1c(CC)cccc1CC)COC)=O)(=O)=O	training
0	313348-27-5	CNC(c1cn[n](-c2nc3c(nc[n]3[C@H]3[C@H](O)[C@H](O)[C@@H](CO)O3)c(N)n2)c1)=O	training
0	32462-30-9	N[C@H](C(O)=O)c1ccc(O)cc1	training
0	55283-68-6	[O-][N+](c1c(N(CC)CC(C)=C)c([N+]([O-])=O)cc(C(F)(F)F)c1)=O	training
0	30709-69-4	CCCc1sc(C(O)=O)cn1	training
0	526-75-0	Cc1c(C)c(O)ccc1	training
0	140939-17-9	O=C(C([O-])=O)Nc1c(CC)cccc1CC	training
0	334-48-5	O=C(CCCCCCCCC)O	training
0	138402-11-6	CCCCC1N(Cc2ccc(-c3c(-c4nn[nH]n4)cccc3)cc2)C(=O)C2(CCCC2)N=1	training
0	932-83-2	O=NN1CCCCCC1	training
0	103-09-3	O=C(OCC(CC)CCCC)C	training
0	84485-00-7	CN(C(C1(c2ccc(Cl)cc2)CCC1)CC(C)C)C	training
0	79660-72-3	CN1CCN(c2c(F)cc3c(c(C(O)=O)c[n](CCF)c3c2F)=O)CC1	training
0	86-29-3	N#CC(c1ccccc1)c1ccccc1	training
0	10094-34-5	CCCC(OC(Cc1ccccc1)(C)C)=O	training
0	78-84-2	CC(C=O)C	training
0	111-65-9	CCCCCCCC	training
0	83881-52-1	O=C(COCCN1CCN(C(c2ccccc2)c2ccc(Cl)cc2)CC1)O	training
0	94-97-3	Clc1ccc2c(n[nH]n2)c1	training
0	929601-09-2	Clc1cc(C(CNC2CCc3c(cc(OCC(OCC)=O)cc3)C2)O)ccc1	training
0	42471-28-3	Nc1c(CNC(N(N=O)CCCl)=O)cnc(C)n1	training
0	112-50-5	OCCOCCOCCOCC	training
0	90-72-2	Oc1c(CN(C)C)cc(CN(C)C)cc1CN(C)C	training
0	998-40-3	CCCCP(CCCC)CCCC	training
0	1707-14-8	CC1C(c2ccccc2)OCCN1	training
1	128794-94-5	Oc1c(C/C=C(/CCC(OCCN2CCOCC2)=O)\C)c(OC)c(C)c2c1C(OC2)=O	training
0	1501-84-4	CC(C12CC3CC(CC(C3)C1)C2)N	training
0	535-80-8	OC(c1cccc(Cl)c1)=O	training
0	106266-06-2	Cc1c(CCN2CCC(c3c4c(cc(cc4)F)on3)CC2)c(=O)[n]2c(CCCC2)n1	training
0	106-92-3	C=CCOCC1OC1	training
0	96-50-4	Nc1sccn1	training
0	3039-83-6	[O-]S(C=C)(=O)=O	training
0	79-40-3	NC(C(N)=S)=S	training
0	75-66-1	CC(S)(C)C	training
0	80-32-0	O=S(c1ccc(N)cc1)(Nc1nnc(Cl)cc1)=O	training
0	2398-81-4	[O-][n+]1cc(C(O)=O)ccc1	training
0	60599-38-4	O=C(CN(N=O)CC(C)=O)C	training
0	90-12-0	Cc1c2c(cccc2)ccc1	training
0	7303-78-8	CN(CCN1C(=O)N(c2cc(Cl)ccc2)CC1)C	training
0	57-96-5	O=C1N(c2ccccc2)N(c2ccccc2)C(=O)C1CCS(c1ccccc1)=O	training
0	6961-82-6	O=S(c1c(Cl)cccc1)(N)=O	training
0	78-92-2	CC(CC)O	training
0	911-65-9	[O-][N+](c1ccc2c(nc([n]2CCN(CC)CC)Cc2ccc(OCC)cc2)c1)=O	training
0	138-22-7	OC(C(OCCCC)=O)C	training
0	3575-80-2	Fc1ccc(C(CCCN2CCC(C)CC2)=O)cc1	training
0	141200-24-0	Cc1c(CCC(c2ccc(CC3C(=O)NC(=O)S3)cc2)=O)nc(-c2ccccc2)o1	training
0	930-69-8	[S-]c1ccccc1	training
0	98-46-4	O=[N+](c1cccc(C(F)(F)F)c1)[O-]	training
0	26095-59-0	CC[N+](CCOC(c1ccc(NC(c2c(OCCCCCCCC)cccc2)=O)cc1)=O)(CC)C	training
0	93-52-7	BrCC(c1ccccc1)Br	training
0	4724-48-5	O=P(CCCCCCCC)(O)O	training
0	1187-03-7	CCN(C(N(CC)CC)=O)CC	training
0	243973-20-8	CC(C(Oc1[n]2[n](CCOCC2)c(=O)c1-c1c(CC)cc(C)cc1CC)=O)(C)C	training
0	1188-37-0	O=C(N[C@H](C(O)=O)CCC(O)=O)C	training
0	76-49-3	CC(O[C@H]1C2(C(C)(C)C(CC2)C1)C)=O	training
0	534-85-0	Nc1c(Nc2ccccc2)cccc1	training
0	80734-02-7	N[C@@H](C(N[C@H]1[C@@H]2N([C@H](C(S2)(C)C)C(OCc2c(C)oc(=O)o2)=O)C1=O)=O)c1ccccc1	training
0	872-50-4	O=C1N(C)CCC1	training
0	122-52-1	CCOP(OCC)OCC	training
0	21850-44-2	Brc1c(OCC(CBr)Br)c(Br)cc(C(c2cc(Br)c(OCC(CBr)Br)c(Br)c2)(C)C)c1	training
0	95-78-3	Cc1ccc(C)c(N)c1	training
0	1792-17-2	CCCCNC(NCCCC)=O	training
0	617-94-7	CC(c1ccccc1)(C)O	training
0	2210-77-7	O=C(CN1CCCC1)Nc1c(C)cccc1C	training
0	108-93-0	OC1CCCCC1	training
0	60-56-0	S=c1[n](C)cc[nH]1	training
0	71-30-7	Nc1nc(=O)[nH]cc1	training
0	110-33-8	O=C(OCCCCCC)CCCCC(OCCCCCC)=O	training
1	752-56-7	CCCC(OC[C@H]([C@H]([C@H](C[n]1c2c(cc(c(c2)C)C)nc2c1nc([nH]c2=O)=O)OC(CCC)=O)OC(CCC)=O)OC(CCC)=O)=O	training
0	15687-14-6	COc1cccc(C(CNC(CCCO)=O)(CC)CC)c1	training
0	1675-54-3	CC(c1ccc(OCC2OC2)cc1)(c1ccc(OCC2OC2)cc1)C	training
0	7005-72-3	Clc1ccc(Oc2ccccc2)cc1	training
0	2050-43-3	O=C(Nc1c(C)cc(C)cc1)C	training
0	838-85-7	OP(Oc1ccccc1)(Oc1ccccc1)=O	training
0	106-43-4	Cc1ccc(Cl)cc1	training
0	623-33-6	NCC(OCC)=O	training
0	98-98-6	O=C(c1ncccc1)O	training
0	4345-03-3	O=C(CCC(Oc1c(C)c2c(O[C@](CCC[C@@H](CCC[C@@H](CCCC(C)C)C)C)(CC2)C)c(C)c1C)=O)O	training
0	59-66-5	O=S(c1sc(NC(C)=O)nn1)(N)=O	training
0	97-78-9	O=C(N(CC(O)=O)C)CCCCCCCCCCC	training
0	107-05-1	C=CCCl	training
0	103922-33-4	NC1C(=O)C(=O)C=1NC/C=C/COc1nccc(CN2CCCCC2)c1	training
0	52628-03-2	O=C(C(C)=C)OCCOP(O)(O)=O	training
0	933-52-8	CC1(C(=O)C(C)(C)C1=O)C	training
0	4630-95-9	CC[N+]1(C(C)/C(=C(\c2ccccc2)/c2ccccc2)/CC1)CC	training
0	2855-13-2	NCC1(CC(N)CC(C)(C)C1)C	training
0	152019-73-3	O=C(C(N(c1c(CC)cccc1C)C(COC)C)=O)O	training
0	14587-50-9	OC(c1ccccc1)C(N(CCOC(c1ccccc1)c1ccccc1)C)C	training
0	465-73-6	ClC1[C@@]2(C(Cl)(Cl)[C@]([C@H]3[C@@H]2[C@H]2C=C[C@H]3C2)(Cl)C=1Cl)Cl	training
0	93-99-2	O=C(c1ccccc1)Oc1ccccc1	training
0	830-13-7	O=C1CCCCCCCCCCC1	training
0	79-94-7	Brc1c(O)c(Br)cc(C(c2cc(Br)c(O)c(Br)c2)(C)C)c1	training
0	5575-21-3	NC(c1cc[n+](CC2CS[C@@H]3[C@@H](C(=O)N3C=2C([O-])=O)NC(Cc2sccc2)=O)cc1)=O	training
0	39731-05-0	CC(NCC(COc1c2c([nH]c(C(OC(C)C)=O)c2)ccc1)O)(C)C	training
0	38661-72-2	O=C=NCC1CC(CN=C=O)CCC1	training
0	644-97-3	ClP(c1ccccc1)Cl	training
0	148-01-6	Cc1c([N+]([O-])=O)cc([N+]([O-])=O)cc1C(N)=O	training
0	104-72-3	CCCCCCCCCCc1ccccc1	training
0	9005-07-6	O=C(OCCOC(CCCCCCC/C=C/CCCCCCCC)=O)CCCCCCC/C=C/CCCCCCCC	training
0	121-89-1	O=[N+](c1cccc(C(C)=O)c1)[O-]	training
0	52-89-1	O=C([C@H](CS)N)O	training
0	99129-21-2	CC/C(/C1C(=O)CC(CC(SCC)C)CC1=O)=N\OC/C=C/Cl	training
0	NOCAS_47129	O=C(OC)/C=C(/CCC=C(C)C)\C	training
0	80125-14-0	CCN1[C@H](CNC(c2c(OC)c(Br)ccc2OC)=O)CCC1	training
0	1649-18-9	Fc1ccc(C(CCCN2CCN(c3ncccc3)CC2)=O)cc1	training
0	1758-73-2	N=C(S(O)=O)N	training
0	524-36-7	Oc1c(C)ncc(CO)c1CN	training
0	3818-37-9	CC(NN)COc1ccccc1	training
0	2444-46-4	Oc1c(OC)cc(CNC(CCCCCCCC)=O)cc1	training
0	86487-64-1	Fc1ccc(C(C2CCN(CCc3c(=O)[n]4c(SCC4)nc3C)CC2)=O)cc1	training
0	3092-17-9	COc1c(C(CNC(CN)=O)O)cc(OC)cc1	training
0	67701-03-5	O=C(CCCCCCCCCCCCCCCC)O	training
0	17560-51-9	NS(c1c(Cl)cc2c(C(N(c3c(C)cccc3)C(N2)C)=O)c1)(=O)=O	training
0	99-96-7	OC(c1ccc(O)cc1)=O	training
0	826-36-8	O=C1CC(C)(C)NC(C)(C)C1	training
0	328-42-7	O=C(/C(/O)=C/C(O)=O)O	training
0	50-04-4	CC(OCC([C@@]1([C@]2(C)[C@H]([C@H]3[C@H](C(C2)=O)[C@]2(C)C(=CC(CC2)=O)CC3)CC1)O)=O)=O	training
0	79-78-7	CC1(C(/C=C/C(CCC=C)=O)C(C)=CCC1)C	training
0	1191-62-4	SCCCCCCCCS	training
0	28777-98-2	O=C1C(/C=C/CCCCCCCCCCCCCCCC)CC(=O)O1	training
0	99-66-1	CCCC(C(O)=O)CCC	training
0	2998-57-4	ClCCN(C(Oc1ccc2c(CC[C@H]3[C@H]4[C@]([C@H](CC4)O)(C)CC[C@@H]32)c1)=O)CCCl	training
0	552-45-4	Cc1c(CCl)cccc1	training
0	1196-01-6	CC1([C@H]2C(C=C(C)[C@@H]1C2)=O)C	training
0	2579-20-6	NCC1CC(CN)CCC1	training
0	62658-63-3	CC(NCC(COc1c2c([nH]c(c2)C)ccc1)OC(c1ccccc1)=O)(C)C	training
0	76-03-9	ClC(C(O)=O)(Cl)Cl	training
0	10213-75-9	CCCCC(CC)COCCC#N	training
0	1892-29-1	OCCSSCCO	training
0	81-21-0	O1C2C1CC1C3C4C(C(C3)C12)O4	training
0	59-87-0	O=[N+](c1oc(/C=N/NC(N)=O)cc1)[O-]	training
0	141-24-2	O=C(OC)CCCCCCC/C=C/C[C@@H](CCCCCC)O	training
0	126-85-2	[O-][N+](CCCl)(CCCl)C	training
0	111-30-8	O=CCCCC=O	training
0	1559-35-9	OCCOCC(CC)CCCC	training
0	622-51-5	O=C(Nc1ccc(C)cc1)N	training
0	75-85-4	CC(CC)(O)C	training
0	171599-83-0	CN1CCN(S(c2ccc(OCC)c(-c3nc(=O)c4c(c(n[n]4C)CCC)[nH]3)c2)(=O)=O)CC1	training
0	1122-58-3	CN(c1ccncc1)C	training
0	2095-03-6	c1c(Cc2ccc(OCC3OC3)cc2)ccc(OCC2OC2)c1	training
0	473289-62-2	CC([C@@H](C(N[C@@H]1C(=O)N2[C@H](CCC[C@H]2C(O)=O)c2c(cccc2)C1)=O)SC(C)=O)C	training
0	99-54-7	Clc1c(Cl)cc([N+]([O-])=O)cc1	training
0	20917-49-1	O=NN1CCCCCCC1	training
0	59-89-2	O=NN1CCOCC1	training
0	67-64-1	CC(C)=O	training
0	68367-52-2	Fc1cc2c(OCC[C@]32C(=O)NC(=O)N3)cc1	training
0	119-13-1	CC(CCC[C@H](CCC[C@H](CCC[C@]1(Oc2c(cc(cc2C)O)CC1)C)C)C)C	training
0	29548-30-9	CC(OC/C=C(/CC/C=C(/CCC=C(C)C)\C)\C)=O	training
0	16470-24-9	[O-]S(c1ccc(Nc2nc(N(CCO)CCO)nc(Nc3cc(S([O-])(=O)=O)c(/C=C/c4c(S([O-])(=O)=O)cc(Nc5nc(N(CCO)CCO)nc(Nc6ccc(S([O-])(=O)=O)cc6)n5)cc4)cc3)n2)cc1)(=O)=O	training
0	139-87-7	CCN(CCO)CCO	training
0	63585-09-1	[O-]C(P([O-])([O-])=O)=O	training
0	9002-93-1	CC(CC(c1ccc(OCCO)cc1)(C)C)(C)C	training
0	1897-52-5	N#Cc1c(F)cccc1F	training
0	132-65-0	c1c2c(sc3c2cccc3)ccc1	training
0	124-12-9	CCCCCCCC#N	training
0	27262-48-2	Cc1c(NC([C@H]2N(CCCC)CCCC2)=O)c(C)ccc1	training
0	29676-71-9	OC(Cc1nc(N)sc1)=O	training
0	10265-92-6	NP(SC)(OC)=O	training
0	77501-90-7	Clc1c(Oc2ccc([N+]([O-])=O)c(C(OCC(OCC)=O)=O)c2)ccc(C(F)(F)F)c1	training
0	119-39-1	O=c1c2c(cccc2)cn[nH]1	training
0	121-69-7	CN(c1ccccc1)C	training
0	187269-40-5	O=C(Cc1cc(-c2c(O[C@@H]3[C@@H](O)[C@@H](O)[C@H](O)[C@@H](CO)O3)ccc(CCCCCCc3cc(-c4cc(CC(O)=O)ccc4)c(O[C@@H]4[C@@H](O)[C@@H](O)[C@H](O)[C@@H](CO)O4)cc3)c2)ccc1)O	training
0	2270-60-2	O=C(OC)CC(CCC=C(C)C)C	training
0	78-96-6	CC(CN)O	training
0	619-80-7	O=[N+](c1ccc(C(N)=O)cc1)[O-]	training
0	142-28-9	ClCCCCl	training
0	92-13-7	C[n]1c(C[C@@H]2[C@H](CC)C(=O)OC2)cnc1	training
0	96-98-0	Cc1c([N+]([O-])=O)cc(C(O)=O)cc1	training
0	55242-55-2	CC(CCCC[n]1c(=O)[n](C)c2c([n](CCC)cn2)c1=O)=O	training
1	7324-00-7	CCCCCC[n+]1ccccc1	training
0	135410-20-7	Clc1ncc(CN(/C(/C)=N/C#N)C)cc1	training
0	140-29-4	N#CCc1ccccc1	training
0	762-04-9	CCOP(OCC)O	training
0	505-48-6	O=C(CCCCCCC(O)=O)O	training
0	23249-97-0	O=C(CCc1nc2c(cccc2)[nH]1)O	training
0	78-83-1	CC(CO)C	training
1	732-26-3	CC(c1c(O)c(C(C)(C)C)cc(C(C)(C)C)c1)(C)C	training
0	89-71-4	COC(c1c(C)cccc1)=O	training
0	179113-91-8	O=C(NCC(O)=O)CCC/C=C/C/C=C/C/C=C/C/C=C/CCCCC	training
0	689-67-8	CC(C)=CCC/C(/C)=C/CCC(C)=O	training
0	475-20-7	C[C@@]12C(=C)[C@H]3CC[C@@H]1[C@H]3C(C)(C)CCC2	training
0	828-26-2	CC1(SC(C)(C)SC(C)(C)S1)C	training
0	23696-85-7	CC1C=CCC(C)(C)C=1C(/C=C/C)=O	training
0	86-88-4	NC(Nc1c2c(cccc2)ccc1)=S	training
0	5868-05-3	O=C(c1cnccc1)OCC(COC(c1cnccc1)=O)(COC(c1cnccc1)=O)COC(c1cnccc1)=O	training
0	128-39-2	CC(c1c(O)c(C(C)(C)C)ccc1)(C)C	training
0	106-21-8	CC(CCCC(CCO)C)C	training
0	16066-35-6	OS(c1ccc(C(C)C)cc1)(=O)=O	training
0	4093-35-0	Nc1c(Br)cc(C(NCCN(CC)CC)=O)c(OC)c1	training
0	3734-67-6	[O-]S(c1cc(NC(C)=O)c2c(C=C(S([O-])(=O)=O)/C(/C2=O)=N/Nc2ccccc2)c1)(=O)=O	training
0	81335-37-7	CC1(C(C)C)C(=O)N=C(c2c(C(O)=O)cc3c(cccc3)n2)N1	training
0	120-83-2	Clc1ccc(O)c(Cl)c1	training
0	142-08-5	O=c1[nH]cccc1	training
0	5116-94-9	OP(OCCCCCCCCCCCCC)(O)=O	training
0	53-60-1	CN(CCCN1c2c(cccc2)Sc2c1cccc2)C	training
0	505-32-8	CC(CCCC(CCCC(CCCC(C=C)(O)C)C)C)C	training
0	109-53-5	CC(COC=C)C	training
0	80-26-2	CC(OC(C1CCC(C)=CC1)(C)C)=O	training
1	53179-11-6	CN(C(C(c1ccccc1)(c1ccccc1)CCN1CCC(c2ccc(Cl)cc2)(O)CC1)=O)C	training
0	447-41-6	OC(C(NC(CCc1ccccc1)C)C)c1ccc(O)cc1	training
0	80-27-3	CCC(OC(C1CCC(C)=CC1)(C)C)=O	training
0	58-63-9	O=c1c2nc[n]([C@H]3[C@H](O)[C@H](O)[C@@H](CO)O3)c2[nH]cn1	training
0	113981-44-5	CO/N=C(\C(N[C@H]1[C@@H]2N(C(C([O-])=O)=C(CS2)C[n+]2c3[n](nccc3)cc2)C1=O)=O)/c1nsc(N)n1	training
0	590-46-5	C[N+](CC(O)=O)(C)C	training
0	139233-53-7	Oc1c(O)cc([C@@H]2c3ccc(c(O)c3CNC2)O)cc1	training
0	19719-28-9	Clc1c(CC(O)=O)ccc(Cl)c1	training
0	109-69-3	CCCCCl	training
0	110-97-4	CC(CNCC(O)C)O	training
0	25564-22-1	O=C1C(CCCCC)=CCC1	training
0	95-47-6	Cc1c(C)cccc1	training
0	13010-47-4	O=C(N(N=O)CCCl)NC1CCCCC1	training
0	75330-75-5	C[C@H](C(O[C@@H]1[C@H]2C(C=C[C@@H]([C@@H]2CC[C@H]2OC(=O)C[C@H](O)C2)C)=C[C@H](C)C1)=O)CC	training
0	109-55-7	NCCCN(C)C	training
0	40796-97-2	CN1[C@H]2C[C@H](OC(c3cc(Cl)cc(Cl)c3)=O)C[C@@H]1CC2	training
0	78-95-5	CC(CCl)=O	training
0	12771-68-5	OC(c1ccc(OC)cc1)(c1cncnc1)C1CC1	training
0	111-55-7	CC(OCCOC(C)=O)=O	training
0	50-35-1	O=C1C(N2C(=O)c3c(cccc3)C2=O)CCC(=O)N1	training
0	100-52-7	O=Cc1ccccc1	training
0	5493-45-8	O=C(C1C(C(OCC2OC2)=O)CCCC1)OCC1OC1	training
0	79-09-4	CCC(O)=O	training
0	58394-64-2	CCC(COC(CCCCC(OCc1ccccc1)=O)=O)CCCC	training
0	1118-27-0	O=C(OC(C=C)(CCC=C(C)C)C)CC(C)C	training
0	79-00-5	ClCC(Cl)Cl	training
0	87-41-2	O=C1c2c(cccc2)CO1	training
0	178928-70-6	S=c1[n](CC(C2(CC2)Cl)(Cc2c(Cl)cccc2)O)nc[nH]1	training
0	210880-92-5	Clc1sc(CN/C(/NC)=N/[N+]([O-])=O)cn1	training
0	68-89-3	[O-]S(CN(c1c(C)[n](C)[n](-c2ccccc2)c1=O)C)(=O)=O	training
0	631-27-6	O=C(NN1CCCC1)NS(c1ccc(Cl)cc1)(=O)=O	training
0	125-12-2	CC(O[C@H]1[C@]2(C(C)(C)[C@H](CC2)C1)C)=O	training
0	19780-11-1	O=C1C(C/C=C/CCCCCCCCC)CC(=O)O1	training
0	100-20-9	O=C(c1ccc(C(Cl)=O)cc1)Cl	training
0	87-65-0	Clc1c(O)c(Cl)ccc1	training
0	431-03-8	C=C(C(C)=O)O	training
0	66-72-8	Oc1c(C)ncc(CO)c1C=O	training
0	133-06-2	ClC(SN1C(=O)C2C(CC=CC2)C1=O)(Cl)Cl	training
0	1038-59-1	Cc1ccc(S(NC(NC2CCCCCCC2)=O)(=O)=O)cc1	training
0	532-28-5	OC(c1ccccc1)C#N	training
0	81131-70-6	[O-]C(C[C@@H](C[C@@H](CC[C@@H]1[C@@H]2C(=C[C@H](C[C@@H]2OC([C@H](CC)C)=O)O)C=C[C@@H]1C)O)O)=O	training
0	2424-71-7	OC(c1ccccc1)(c1ccccc1)C(OCC[N+](C)(C)C)=O	training
1	3236-71-3	Oc1ccc(C2(c3ccc(O)cc3)c3c(cccc3)-c3c2cccc3)cc1	training
0	3615-24-5	CC(Nc1c(C)[n](C)[n](-c2ccccc2)c1=O)C	training
0	NOCAS_47267	C[C@H](c1nc(N2[C@@H](C)CN(c3nc(C)nc(C)n3)C[C@H]2C)ccn1)O	training
0	33402-03-8	O[C@@H]([C@@H](N)C)c1cccc(O)c1	training
0	114798-26-4	OCc1[n](Cc2ccc(-c3c(-c4nn[nH]n4)cccc3)cc2)c(CCCC)nc1Cl	training
0	606-17-7	O=C(CCCCC(Nc1c(I)cc(I)c(C(O)=O)c1I)=O)Nc1c(I)cc(I)c(C(O)=O)c1I	training
0	81-90-3	Oc1ccc(C(c2ccc(O)cc2)c2c(C(O)=O)cccc2)cc1	training
0	127-51-5	CC1(C(/C=C(/C(C)=O)\C)C(C)=CCC1)C	training
0	88-10-8	CCN(C(Cl)=O)CC	training
0	1596-84-5	O=C(CCC(O)=O)NN(C)C	training
0	63245-28-3	O=C(CN(CC(O)=O)CC(O)=O)Nc1c(CC)cccc1CC	training
0	95-74-9	Nc1ccc(C)c(Cl)c1	training
0	1177-87-3	CC(OCC([C@@]1([C@]2(C[C@@H]([C@@]3([C@]4(C)C(=CC(C=C4)=O)CC[C@H]3[C@@H]2C[C@H]1C)F)O)C)O)=O)=O	training
1	1571-75-1	CC(c1ccc(O)cc1)(c1ccccc1)c1ccc(O)cc1	training
0	529-33-9	OC1c2c(cccc2)CCC1	training
0	64808-48-6	O=C(c1c(Nc2c(C([O-])=O)cccc2)cc(Cl)cc1)[O-]	training
1	16506-27-7	ClCCN(c1ccc2c(nc([n]2C)CCCC(O)=O)c1)CCCl	training
0	133-32-4	O=C(CCCc1c2c(cccc2)[nH]c1)O	training
0	30299-08-2	O=C(C(Oc1ccc(C2(c3ccc(OC(C(O)=O)(CC)C)cc3)CCCCC2)cc1)(CC)C)O	training
0	6294-89-9	NNC(OC)=O	training
0	105-67-9	Cc1cc(C)c(O)cc1	training
0	83-67-0	C[n]1c2c([nH]c([n](C)c2nc1)=O)=O	training
0	634-90-2	Clc1cc(Cl)c(Cl)c(Cl)c1	training
0	139110-80-8	O[C@H]([C@@H](CO)O)[C@H]1[C@H](NC(C)=O)[C@@H](NC(N)=N)C=C(C(O)=O)O1	training
0	4376-18-5	COC(c1c(C(O)=O)cccc1)=O	training
0	543-49-7	CC(CCCCC)O	training
0	81-23-2	O=C(CC[C@H]([C@@H]1[C@]2(C(C[C@@H]3[C@]4(C)[C@@H](CC(CC4)=O)CC(=O)[C@H]3[C@@H]2CC1)=O)C)C)O	training
0	335-76-2	FC(C(C(C(C(C(C(C(F)(F)F)(F)F)(F)F)(F)F)(F)F)(F)F)(F)F)(C(C(O)=O)(F)F)F	training
0	67375-30-8	ClC(Cl)=C[C@H]1C(C)(C)[C@H]1C(O[C@H](c1cc(Oc2ccccc2)ccc1)C#N)=O	training
0	66441-23-4	O=C(C(Oc1ccc(Oc2oc3c(ccc(c3)Cl)n2)cc1)C)OCC	training
0	95-32-9	c1c2c(sc(SSN3CCOCC3)n2)ccc1	training
0	1322-17-4	O=C(OCCC(CCCCCC)O)C	training
0	13838-16-9	FC(C(OC(F)F)(F)F)Cl	training
0	625-55-8	CC(OC=O)C	training
0	181695-72-7	NS(c1ccc(-c2c(-c3ccccc3)noc2C)cc1)(=O)=O	training
0	88-86-8	O=[N+](c1c(Cl)c(C(O)=O)cc(Cl)c1)[O-]	training
0	37526-59-3	O=S(c1c(OC(F)(F)F)cccc1)(N)=O	training
0	94-75-7	Clc1c(OCC(O)=O)ccc(Cl)c1	training
0	638-94-8	OCC([C@]12[C@]3(C[C@@H]([C@@H]4[C@]5(C)C(=CC(C=C5)=O)CC[C@H]4[C@@H]3C[C@H]1OC(C)(C)O2)O)C)=O	training
0	14222-60-7	CCCc1nccc(C(N)=S)c1	training
0	93390-81-9	OP(OCN1C(=O)NC(c2ccccc2)(c2ccccc2)C1=O)(O)=O	training
0	123040-69-7	Clc1cc2c(OCC(N2C)=O)c(C(NC2C3CCN(CC3)C2)=O)c1	training
0	22252-43-3	CC1CS[C@@H]2[C@@H](C(=O)N2C=1C(O)=O)N	training
0	124-18-5	CCCCCCCCCC	training
0	2062-84-2	Fc1ccc(C(CCCN2CCC([n]3c(=O)[nH]c4c3cccc4)CC2)=O)cc1	training
0	24356-60-3	[O-]C(C1N2C([C@@H](NC(CSc3ccncc3)=O)[C@H]2SCC=1COC(C)=O)=O)=O	training
0	142-87-0	[O-]S(OCCCCCCCCCC)(=O)=O	training
0	609-15-4	O=C(C(C(OCC)=O)Cl)C	training
0	10081-67-1	CC(c1ccc(Nc2ccc(C(c3ccccc3)(C)C)cc2)cc1)(c1ccccc1)C	training
0	118288-08-7	O=S(Cc1occc1)CC(NC/C=C/COc1nccc(CN2CCCCC2)c1)=O	training
0	94317-64-3	CCCCNP(N)(N)=S	training
0	764-85-2	ClC(CCCCCCCC)=O	training
0	4065-45-6	OS(c1c(OC)cc(O)c(C(c2ccccc2)=O)c1)(=O)=O	training
0	2524-64-3	ClP(Oc1ccccc1)(Oc1ccccc1)=O	training
0	181640-09-5	O=C(c1ccccc1)N1CCO[C@@](c2cc(F)c(F)cc2)(CCN2CCC(c3ccccc3)(NC(N(C)C)=O)CC2)C1	training
0	54396-44-0	Cc1c(N)cccc1C(F)(F)F	training
0	59719-67-4	CC(C1N(CCOC(NCCCCCCNC(OCCN2C(C(C)C)OCC2)=O)=O)CCO1)C	training
0	142-18-7	OCC(COC(CCCCCCCCCCC)=O)O	training
0	102-29-4	O=C(Oc1cc(O)ccc1)C	training
0	87233-62-3	CN1CCN(c2[n](CCOCC)c3c(cccc3)n2)CCC1	training
0	533-75-5	Oc1c(=O)ccccc1	training
1	31698-14-3	N=c1cc[n]2c(O[C@@H]3[C@H]2O[C@H](CO)[C@H]3O)n1	training
0	103-54-8	CC(OC/C=C/c1ccccc1)=O	training
0	564-20-5	O=C1O[C@@]2(C)[C@@H]([C@@]3([C@@H](CC2)C(C)(C)CCC3)C)C1	training
0	3748-13-8	CC(c1cc(C(C)=C)ccc1)=C	training
0	1646-88-4	CC(S(C)(=O)=O)(/C=N/OC(NC)=O)C	training
0	25155-18-4	CC(CC(c1c(C)cc(OCCOCC[N+](Cc2ccccc2)(C)C)cc1)(C)C)(C)C	training
0	75-27-4	BrC(Cl)Cl	training
0	25389-94-0	O[C@H]1[C@@H](O[C@@H]2[C@@H](N)C[C@@H](N)[C@H](O[C@@H]3[C@H](O)[C@@H](N)[C@H](O)[C@@H](CO)O3)[C@H]2O)O[C@H](CN)[C@@H](O)[C@@H]1O	training
0	693-54-9	CC(CCCCCCCC)=O	training
0	534-15-6	CC(OC)OC	training
0	6320-03-2	Sc1c(Cl)cccc1	training
0	99-86-5	CC(C1CCC(C)=CC=1)C	training
0	1777-82-8	OCc1c(Cl)cc(Cl)cc1	training
0	97-72-3	CC(C(OC(C(C)C)=O)=O)C	training
0	483-63-6	CCN(c1c(C)cccc1)C(/C=C/C)=O	training
0	140-95-4	OCNC(NCO)=O	training
0	505-52-2	O=C(CCCCCCCCCCCC(O)=O)O	training
0	31127-82-9	O=C(CCOCCOCCOCCOCCC(Nc1c(I)cc(I)c(C(O)=O)c1I)=O)Nc1c(I)cc(I)c(C(O)=O)c1I	training
0	286-20-4	C1C2C(O2)CCC1	training
0	105-57-7	CC(OCC)OCC	training
0	52126-51-9	O=S(c1ccc(-[n]2c(=O)cc(C([O-])=O)[nH]2)cc1)(O)=O	training
0	64953-12-4	O=C1[C@](NC(C(C([O-])=O)c2ccc(O)cc2)=O)(OC)[C@@H]2N1C(C([O-])=O)=C(CSc1[n](C)nnn1)CO2	training
0	110-19-0	CC(OCC(C)C)=O	training
0	131-16-8	O=C(c1c(C(OCCC)=O)cccc1)OCCC	training
0	701-64-4	OP(Oc1ccccc1)(O)=O	training
0	106-87-6	O1C(C2CCC3C(O3)C2)C1	training
0	611-59-6	O=c1[n](C)c(=O)[nH]c2c1[n](cn2)C	training
0	120-82-1	Clc1ccc(Cl)c(Cl)c1	training
0	74517-78-5	NC(C1(c2c(cccc2)-c2c1cccc2)CCCNC(C)C)=O	training
0	872-10-6	CCCCCSCCCCC	training
0	627-05-4	[O-][N+](CCCC)=O	training
0	546-06-5	CN([C@H]1CC[C@@]2(C)C(=CC[C@H]3[C@H]4[C@@]5([C@H](CC4)[C@H](C)N(C)C5)CC[C@@H]32)C1)C	training
0	427-51-0	CC([C@@]1([C@]2(C)[C@H]([C@H]3[C@H](CC2)[C@]2(C)C(=CC([C@H]4[C@@H]2C4)=O)C(Cl)=C3)CC1)OC(C)=O)=O	training
0	73-22-3	O=C([C@H](Cc1c2c(cccc2)[nH]c1)N)O	training
0	64241-34-5	O=C(NNc1nnc(N(CC)CC(O)C)cc1)OCC	training
0	13816-33-6	CC(c1ccc(C#N)cc1)C	training
0	107-75-5	O=CCC(CCCC(O)(C)C)C	training
0	3290-92-4	O=C(C(C)=C)OCC(COC(C(C)=C)=O)(CC)COC(C(C)=C)=O	training
0	178600-17-4	O=C(Cc1ccc(OCCNC[C@@H](c2ccccc2)O)cc1)O	training
0	102-27-2	CCNc1cccc(C)c1	training
0	132810-10-7	CCN1CCN(c2nc3c(CCCCCC3)c(-c3ccc(F)cc3)c2)CC1	training
0	1713-15-1	Clc1c(OCC(OCC(C)C)=O)ccc(Cl)c1	training
0	75277-39-3	OCCN1CCN(CCS([O-])(=O)=O)CC1	training
0	3412-76-8	C(CNCc1ccccc1)NCc1ccccc1	training
0	540-88-5	CC(OC(C)(C)C)=O	training
0	104-51-8	CCCCc1ccccc1	training
0	1330-86-5	CC(CCCCCOC(CCCCC(OCCCCCC(C)C)=O)=O)C	training
0	97-61-0	CC(C(O)=O)CCC	training
0	98-02-2	SCc1occc1	training
0	3598-37-6	CC(c1ccc2c(N(c3c(S2)cccc3)CCCN(C)C)c1)=O	training
0	68-90-6	Ic1c(O)c(I)cc(C(c2c(CC)oc3c2cccc3)=O)c1	training
0	4252-78-2	O=C(c1c(Cl)cc(Cl)cc1)CCl	training
0	3681-71-8	O=C(OCC/C=C/CC)C	training
0	35607-66-0	O=C(C1N2C([C@@](OC)(NC(Cc3sccc3)=O)[C@H]2SCC=1COC(N)=O)=O)O	training
0	1224-92-6	C[C@@]12CCC[C@H]1[C@@H]1CC[C@@H]3[C@@](C)([C@H]1CC2)CC[C@H](O)C3	training
0	118292-40-3	O=C(c1cnc(C#Cc2cc3c(SCCC3(C)C)cc2)cc1)OCC	training
0	124-68-5	CC(CO)(N)C	training
0	3148-73-0	CC(NNC(C)=O)=O	training
0	328-38-1	CC(C[C@H](C(O)=O)N)C	training
0	105-90-8	CC(C)=CCC/C(/C)=C/COC(CC)=O	training
0	153719-23-4	Clc1sc(CN2/C(=N\[N+]([O-])=O)/N(C)COC2)cn1	training
0	538-23-8	O=C(OC(COC(CCCCCCC)=O)COC(CCCCCCC)=O)CCCCCCC	training
0	109826-26-8	O=c1[n](C2CCN(CC3(c4[n](ccc4)-c4c(cccc4)CO3)C)CC2)c2c(cccc2)[nH]1	training
0	576-26-1	Cc1c(O)c(C)ccc1	training
0	93479-97-1	CC1CN(C(NCCc2ccc(S(NC(N[C@H]3CC[C@H](C)CC3)=O)(=O)=O)cc2)=O)C(=O)C=1CC	training
0	4468-42-2	CCC(c1ccccc1)CCC	training
0	1582-09-8	[O-][N+](c1c(N(CCC)CCC)c([N+]([O-])=O)cc(C(F)(F)F)c1)=O	training
0	120-75-2	Cc1sc2c(cccc2)n1	training
0	123-86-4	CC(OCCCC)=O	training
0	1320-07-6	O=S(c1ccc(N/N=C2\C=CC(/C(/C\2=O)=N/Nc2c(C)cc(C)cc2)=O)cc1)([O-])=O	training
0	51-12-7	O=C(c1ccncc1)NNCCC(NCc1ccccc1)=O	training
0	57966-95-7	N#C/C(/C(NC(NCC)=O)=O)=N\OC	training
0	101-39-3	C/C(/C=O)=C\c1ccccc1	training
0	629-59-4	CCCCCCCCCCCCCC	training
0	603-50-9	CC(Oc1ccc(C(c2ncccc2)c2ccc(OC(C)=O)cc2)cc1)=O	training
0	112-45-8	C=CCCCCCCCCC=O	training
0	6281-42-1	O=C1N(CCN)CCN1	training
0	624-18-0	Nc1ccc(N)cc1	training
0	93957-55-2	[O-]C(C[C@@H](C[C@@H](/C=C/c1[n](C(C)C)c2c(cccc2)c1-c1ccc(F)cc1)O)O)=O	training
0	21087-64-9	O=c1[n](N)c(SC)nnc1C(C)(C)C	training
0	23288-49-5	CC(c1c(O)c(C(C)(C)C)cc(SC(Sc2cc(C(C)(C)C)c(O)c(C(C)(C)C)c2)(C)C)c1)(C)C	training
0	60676-84-8	CC(Cc1cc(OC)c2c(OCO2)c1)N	training
0	166412-78-8	CC(CCCCCCOC(C1C(C(OCCCCCCC(C)C)=O)CCCC1)=O)C	training
0	26896-48-0	OCC1C2C(C3C(CO)CC2C3)CC1	training
0	554-12-1	CCC(OC)=O	training
0	1069-66-5	[O-]C(C(CCC)CCC)=O	training
1	125317-39-7	O=C([C@@]1(c2c(OC)cc3N([C@H]4[C@](C(OC)=O)(O)[C@H](OC(C)=O)[C@]5([C@@H]6N(CC=C5)CC[C@]46c3c2)CC)C)c2c(c3c([nH]2)cccc3)CN2C[C@@H](C=C(C2)CC)C1)OC	training
0	52508-35-7	[O-]C([C@]12OC(C)(C)O[C@H]1[C@H]1[C@H](COC(O1)(C)C)O2)=O	training
0	104-93-8	Cc1ccc(OC)cc1	training
0	36631-30-8	CC(CCCCCCCOC(c1ccc(C(OCCCCCCCC(C)C)=O)c(C(OCCCCCCCC(C)C)=O)c1)=O)C	training
0	130-14-3	[O-]S(c1c2c(cccc2)ccc1)(=O)=O	training
0	91618-36-9	O=C(c1c(=O)c2cc(c(c3CCC(C)[n](c23)c1)C)F)O	training
0	106-46-7	Clc1ccc(Cl)cc1	training
0	1861-40-1	[O-][N+](c1c(N(CC)CCCC)c([N+]([O-])=O)cc(C(F)(F)F)c1)=O	training
0	68677-26-9	CN(CCc1c2c(cccc2)[nH]c1)C	training
0	76568-02-0	CS(c1c(=O)c2c(cc(cc2)F)[n](C)c1)=O	training
0	1118-92-9	CN(C(CCCCCCC)=O)C	training
0	77-23-6	CCN(CCOCCOC(C1(c2ccccc2)CCCC1)=O)CC	training
0	112-41-4	CCCCCCCCCCC=C	training
0	114-07-8	CN([C@@H]1[C@@H](O)[C@H](OC2[C@@](O)(C)C[C@@H](C)C(=O)[C@H](C)[C@@H](O)[C@@](O)(C)[C@@H](CC)OC(=O)[C@H](C)[C@@H](O[C@@H]3O[C@@H](C)[C@H](O)[C@@](OC)(C)C3)[C@@H]2C)O[C@H](C)C1)C	training
0	82547-58-8	Nc1nc(/C(/C(N[C@H]2[C@@H]3N(C(C(O)=O)=C(CS3)C[n]3nnc(C)n3)C2=O)=O)=N\OC)cs1	training
0	303-25-3	CN1CCN(C(c2ccccc2)c2ccccc2)CC1	training
0	109-84-2	NNCCO	training
0	93-55-0	O=C(c1ccccc1)CC	training
0	689-11-2	CC(NC(N)=O)CC	training
0	60-35-5	CC(N)=O	training
0	96-47-9	CC1OCCC1	training
0	621-76-1	CCCOC(OCCC)OCCC	training
0	51410-72-1	C[N+](CCCNC(C(C)=C)=O)(C)C	training
0	121-44-8	CCN(CC)CC	training
0	100-11-8	O=[N+](c1ccc(CBr)cc1)[O-]	training
0	911-45-5	CCN(CC)CCOc1ccc(/C(/c2ccccc2)=C(/c2ccccc2)\Cl)cc1	training
0	2550-40-5	S(C1CCCCC1)SC1CCCCC1	training
0	56211-40-6	O=S(c1c(Nc2cccc(C)c2)ccnc1)(NC(NC(C)C)=O)=O	training
0	221246-12-4	FC(c1c(N2S(=O)(=O)c3c(cccc3)C(c3cc4c(OCO4)c(CC)c3)=C2C([O-])=O)cccc1)(F)F	training
0	13547-70-1	CC(C(CCl)=O)(C)C	training
0	629-11-8	OCCCCCCO	training
0	124-22-1	CCCCCCCCCCCCN	training
0	22839-47-0	O=C(C[C@@H](C(N[C@H](C(OC)=O)Cc1ccccc1)=O)N)O	training
0	141-32-2	C=CC(OCCCC)=O	training
0	4316-74-9	[O-]S(CCNC)(=O)=O	training
0	207569-02-6	[O-]S(c1c2cccc(S([O-])(=O)=O)c2ccc1)(=O)=O	training
0	104-98-3	OC(/C=C/c1[nH]cnc1)=O	training
0	2781-11-5	O=P(OCC)(OCC)CN(CCO)CCO	training
0	118-56-9	O=C(c1c(O)cccc1)OC1CC(C)(C)CC(C)C1	training
0	23564-05-8	S=C(NC(OC)=O)Nc1c(NC(NC(OC)=O)=S)cccc1	training
0	134-36-1	CCC(O[C@H]1[C@H](OC2[C@@](O)(C)C[C@@H](C)C(=O)[C@H](C)[C@@H](O)[C@@](O)(C)[C@@H](CC)OC(=O)[C@H](C)[C@@H](O[C@@H]3O[C@@H](C)[C@H](O)[C@@](OC)(C)C3)[C@@H]2C)O[C@H](C)C[C@@H]1N(C)C)=O	training
0	90-04-0	Nc1c(OC)cccc1	training
1	80-15-9	OOC(c1ccccc1)(C)C	training
0	867-81-2	CC([C@H](C(NCCC([O-])=O)=O)O)(CO)C	training
0	112-80-1	O=C(CCCCCCC/C=C/CCCCCCCC)O	training
0	79467-22-4	NCc1c(Sc2c(CO)cccc2)cccc1	training
0	84225-95-6	CCN1[C@H](CNC(c2c(OC)c(Cl)cc(Cl)c2O)=O)CCC1	training
0	968-61-6	OC(c1ccccc1)(c1ccccc1)C#CCN1CCCC1	training
0	151-05-3	CC(OC(Cc1ccccc1)(C)C)=O	training
0	541-85-5	CC(CC(CC)=O)CC	training
0	133-10-8	O=C(c1c(O)cc(N)cc1)[O-]	training
0	112-26-5	ClCCOCCOCCCl	training
0	14228-73-0	C1C(COCC2OC2)CCC(COCC2OC2)C1	training
0	100-53-8	SCc1ccccc1	training
0	13608-87-2	Clc1c(Cl)c(Cl)c(C(C)=O)cc1	training
0	141-19-5	O=C(CCCCCCCCC(OCCOCCCC)=O)OCCOCCCC	training
0	208-96-8	c1cc2c3c(C=C2)cccc3c1	training
0	1716-12-7	[O-]C(CCCc1ccccc1)=O	training
0	818-61-1	C=CC(OCCO)=O	training
0	67765-04-2	CCc1ccc(C2CCNCC2)cc1	training
0	127-77-5	Nc1ccc(S(Nc2ccccc2)(=O)=O)cc1	training
0	51-28-5	O=[N+](c1c(O)ccc([N+]([O-])=O)c1)[O-]	training
0	3685-84-5	Clc1ccc(OCC(OCCN(C)C)=O)cc1	training
0	103-83-3	CN(Cc1ccccc1)C	training
0	65405-77-8	Oc1c(C(OCC/C=C/CC)=O)cccc1	training
0	2499-95-8	O=C(OCCCCCC)C=C	training
1	84-16-2	Oc1ccc([C@H]([C@H](c2ccc(O)cc2)CC)CC)cc1	training
0	120-65-0	Oc1c(CN(C)C)cccc1	training
0	693-58-3	CCCCCCCCCBr	training
0	18436-37-8	O=C1C(CCCCCC)CCO1	training
0	108-87-2	CC1CCCCC1	training
0	95-50-1	Clc1c(Cl)cccc1	training
0	34413-35-9	c1cnc2c(CCCC2)n1	training
0	693-67-4	BrCCCCCCCCCCC	training
0	106-36-5	CCC(OCCC)=O	training
0	78834-75-0	O=C(C(OCC)=O)CCCCCCl	training
0	519-37-9	O=c1[n](C)c(=O)[n](C)c2c1[n](CCO)cn2	training
0	515-40-2	ClCC(c1ccccc1)(C)C	training
0	344-04-7	Fc1c(F)c(Br)c(F)c(F)c1F	training
0	98-06-6	CC(c1ccccc1)(C)C	training
0	108419-33-6	O=C(OCCC(C(CC)CC)C)C	training
0	161050-58-4	Cc1c(OC)cccc1C(NN(C(C)(C)C)C(c1cc(C)cc(C)c1)=O)=O	training
0	615-53-2	CN(C(OCC)=O)N=O	training
0	5632-47-3	O=NN1CCNCC1	training
0	6846-50-0	O=C(C(C)C)OC(C(COC(C(C)C)=O)(C)C)C(C)C	training
0	645-49-8	C(/c1ccccc1)=C\c1ccccc1	training
0	2163-42-0	CC(CO)CO	training
0	313-06-4	Oc1ccc2c(CC[C@H]3[C@H]4[C@]([C@@H](OC(CCC5CCCC5)=O)CC4)(C)CC[C@@H]32)c1	training
1	85532-75-8	CC(N(C(c1nc(-c2c(Cl)cccc2)c2c(cccc2)c1)=O)C)CC	training
0	2550-26-7	CC(CCc1ccccc1)=O	training
0	75-64-9	CC(N)(C)C	training
0	141-03-7	O=C(OCCCC)CCC(OCCCC)=O	training
0	75444-65-4	Fc1ccc(C(C2CCN(CCc3c(=O)[n]4c(cccc4)nc3C)CC2)=O)cc1	training
0	50-34-0	CC([N+](C(C)C)(CCOC(C1c2c(cccc2)Oc2c1cccc2)=O)C)C	training
0	140-08-9	ClCCOP(OCCCl)OCCCl	training
0	110488-70-5	O=C(N1CCOCC1)/C=C(/c1cc(OC)c(OC)cc1)\c1ccc(Cl)cc1	training
0	124-19-6	CCCCCCCCC=O	training
0	959-24-0	O=S(Nc1ccc(C(CNC(C)C)O)cc1)(C)=O	training
0	79-08-3	BrCC(O)=O	training
0	34381-68-5	CC(NCC(COc1c(C(C)=O)cc(NC(CCC)=O)cc1)O)C	training
0	98-67-9	Oc1ccc(S(O)(=O)=O)cc1	training
0	16409-43-1	CC1CCOC(C=C(C)C)C1	training
0	504-02-9	O=C1CC(=O)CCC1	training
0	1338-24-5	OC(CCC1CC(CC)CC1)=O	training
0	114651-37-5	OCC1CCC(COC=C)CC1	training
0	1476-53-5	CC(C)=CCc1c(O)ccc(C(Nc2c(=O)oc3c(ccc(c3C)O[C@H]3[C@H](O)[C@H](OC(N)=O)[C@@H](OC)C(C)(C)O3)c2[O-])=O)c1	training
0	93-00-5	O=S(c1cc2c(cc(cc2)N)cc1)(O)=O	training
0	90-17-5	ClC(C(c1ccccc1)OC(C)=O)(Cl)Cl	training
1	25316-40-9	OCC([C@@]1(Cc2c(c(c3c(c2O)C(=O)c2c(c(ccc2)OC)C3=O)O)[C@@H](O[C@@H]2O[C@@H](C)[C@@H](O)[C@@H](N)C2)C1)O)=O	training
0	75-75-2	CS(O)(=O)=O	training
0	53939-28-9	CCCC/C=C/CCCCCCCCCC=O	training
0	81406-37-3	CC(OC(COc1c(Cl)c(N)c(Cl)c(F)n1)=O)CCCCCC	training
0	116-02-9	CC1(CC(O)CC(C)C1)C	training
0	85622-93-1	NC(c1c2[n](c([n](nn2)C)=O)cn1)=O	training
0	15307-79-6	Clc1c(Nc2c(CC([O-])=O)cccc2)c(Cl)ccc1	training
0	541-41-3	ClC(OCC)=O	training
0	1124-04-5	Cc1c(C)cc(Cl)c(O)c1	training
0	93-97-0	O=C(c1ccccc1)OC(c1ccccc1)=O	training
0	13402-08-9	CCC(c1ccccc1)C(NC(NC(C)=O)=O)=O	training
0	98-54-4	CC(c1ccc(O)cc1)(C)C	training
0	6375-47-9	Nc1c(OC)ccc(NC(C)=O)c1	training
0	23783-42-8	COCCOCCOCCOCCO	training
0	207736-05-8	CC([C@]1(OC(=O)C(Sc2c(C(C)(C)C)cc(CO)c(C)c2)C(=O)C1)CCc1ccc(N)cc1)C	training
0	149-32-6	OC[C@H]([C@H](CO)O)O	training
0	103-95-7	CC(c1ccc(CC(C=O)C)cc1)C	training
0	103628-46-2	CNS(Cc1ccc2[nH]cc(CCN(C)C)c2c1)(=O)=O	training
0	695-06-7	O=C1OC(CC)CC1	training
0	1111-78-0	[O-]C(N)=O	training
0	175481-36-4	CC(N[C@@H](C(NCc1ccccc1)=O)COC)=O	training
0	101973-77-7	Cc1ccc(C(CC(C(O)=O)CSC(C)=O)=O)cc1	training
0	532-02-5	[O-]S(c1cc2c(cccc2)cc1)(=O)=O	training
0	66-84-2	O[C@@H]1[C@@H](N)C(O)O[C@H](CO)[C@H]1O	training
0	122-73-6	CC(CCOCc1ccccc1)C	training
0	75820-08-5	O=C(CN(C(c1c2ccc(c(C(F)(F)F)c2ccc1)OC)=S)C)O	training
0	598-77-6	CC(C(Cl)Cl)Cl	training
0	591-12-8	CC1OC(=O)CC=1	training
0	590-86-3	CC(CC=O)C	training
0	75-62-7	BrC(Cl)(Cl)Cl	training
0	827-95-2	O=[N+](c1cccc(C([O-])=O)c1)[O-]	training
0	52196-74-4	Clc1c(OCC)ccc(OCC)c1	training
0	36431-72-8	CC1C2(OC(C)CC2)C(C)(C)CCC=1	training
0	98079-52-8	O=C(c1c(=O)c2c(c(c(N3CCNC(C)C3)c(c2)F)F)[n](CC)c1)O	training
0	18046-21-4	O=C(Cc1c(-c2ccc(Cl)cc2)nc(-c2ccccc2)s1)O	training
0	61413-54-5	COc1c(OC2CCCC2)cc(C2CNC(=O)C2)cc1	training
0	188627-80-7	NC([C@H]1NC(=O)[C@H]2N(CCC2)C(=O)[C@H](Cc2c3c(cccc3)[nH]c2)NC(=O)C(CC(O)=O)NC(=O)CNC(=O)C(CCCCNC(N)=N)NC(=O)CCSSC1)=O	training
0	112-59-4	OCCOCCOCCCCCC	training
0	1885-14-9	O=C(Oc1ccccc1)Cl	training
0	2040-10-0	Cc1c(C(C)=O)c(C)cc(C(C)(C)C)c1	training
0	2524-04-1	ClP(OCC)(OCC)=S	training
0	219947-95-2	C[n]1c[n+](CCCCCCCCCCCCCCCC)cc1	training
0	643-38-9	O=C(c1c(C(O)=O)nc2c(cccc2)c1)O	training
0	117337-19-6	O=C(CSc1c(Cl)cc(F)c(N=c2sc([n]3[n]2CCCC3)=O)c1)OC	training
0	3132-99-8	O=Cc1cccc(Br)c1	training
0	6064-83-1	OP(Oc1c(C(O)=O)cccc1)(O)=O	training
0	104-85-8	N#Cc1ccc(C)cc1	training
0	2052-15-5	O=C(OCCCC)CCC(C)=O	training
0	104-13-2	Nc1ccc(CCCC)cc1	training
0	98319-26-7	CC(NC([C@@H]1[C@]2(CC[C@@H]3[C@]4(C)[C@H](NC(C=C4)=O)CC[C@H]3[C@@H]2CC1)C)=O)(C)C	training
0	947-04-6	O=C1NCCCCCCCCCCC1	training
0	3736-81-0	ClC(C(N(c1ccc(OC(c2occc2)=O)cc1)C)=O)Cl	training
0	96-09-3	c1c(C2OC2)cccc1	training
0	110-69-0	CCC/C=N/O	training
0	80-09-1	Oc1ccc(S(c2ccc(O)cc2)(=O)=O)cc1	training
0	134-03-2	OC1C(=O)O[C@H]([C@H](CO)O)C=1[O-]	training
1	3094-09-5	Fc1c(=O)[nH]c(=O)[n]([C@H]2[C@H](O)[C@H](O)[C@@H](C)O2)c1	training
0	25451-15-4	NC(OCC(c1ccccc1)COC(N)=O)=O	training
0	111-85-3	CCCCCCCCCl	training
0	108-69-0	Cc1cc(C)cc(N)c1	training
0	3698-94-0	CCCCCCCCSCC	training
0	30374-01-7	CC(CCCCCOC(CCS)=O)C	training
0	111812-58-9	Cc1c(/C=N/OCc2ccc(C(OC(C)(C)C)=O)cc2)c(Oc2ccccc2)[n](C)n1	training
1	107-74-4	OCCC(CCCC(O)(C)C)C	training
0	14952-06-8	O=C(OC)/C=C/CCCCCC	training
0	54856-23-4	CNCCc1ncccc1	training
0	2840-28-0	Nc1c(Cl)ccc(C(O)=O)c1	training
0	113-59-7	CN(CC/C=C1\c2c(Sc3c\1cc(Cl)cc3)cccc2)C	training
1	51630-58-1	Clc1ccc(C(C(OC(c2cc(Oc3ccccc3)ccc2)C#N)=O)C(C)C)cc1	training
0	106-45-6	Cc1ccc(S)cc1	training
0	526-95-4	O[C@@H]([C@@H]([C@@H](CO)O)O)[C@H](C(O)=O)O	training
0	98-66-8	OS(c1ccc(Cl)cc1)(=O)=O	training
0	29493-77-4	NC1O[C@@H](c2ccccc2)[C@@H](C)N=1	training
0	90-00-6	CCc1c(O)cccc1	training
0	91-66-7	CCN(c1ccccc1)CC	training
0	132-64-9	c1c2c(oc3c2cccc3)ccc1	training
0	3852-09-3	O=C(CCOC)OC	training
0	70630-17-0	C[C@H](C(OC)=O)N(c1c(C)cccc1C)C(COC)=O	training
0	6842-15-5	C/C=C/C/C=C/C/C=C/CC=C	training
0	21282-97-3	O=C(OCCOC(C(C)=C)=O)CC(C)=O	training
0	93-04-9	COc1cc2c(cccc2)cc1	training
0	94-19-9	O=S(c1ccc(N)cc1)(Nc1sc(CC)nn1)=O	training
0	521-18-6	O=C1CC[C@@]2(C)[C@@H](CC[C@H]3[C@H]4[C@]([C@H](CC4)O)(C)CC[C@@H]32)C1	training
0	108-43-0	Oc1cccc(Cl)c1	training
0	143-16-8	CCCCCCNCCCCCC	training
0	515-74-2	Nc1ccc(S([O-])(=O)=O)cc1	training
0	91648-24-7	C=CCOCC(COCC=C)(CO)COCC=C	training
0	627-03-2	O=C(COCC)O	training
0	21948-70-9	CSc1nccnc1	training
0	21256-18-8	OC(CCc1oc(-c2ccccc2)c(-c2ccccc2)n1)=O	training
0	693-23-2	O=C(CCCCCCCCCCC(O)=O)O	training
0	15619-48-4	c1c2c(ccc[n+]2Cc2ccccc2)ccc1	training
0	61129-30-4	Brc1ccc(/C(/c2cnccc2)=C/CN(C)C)cc1	training
0	626-89-1	CC(CCCO)C	training
0	67-16-3	Nc1c(CN(/C(/C)=C(/SS/C(/CCO)=C(/N(Cc2c(N)nc(C)nc2)C=O)\C)\CCO)C=O)cnc(C)n1	training
0	112-16-3	ClC(CCCCCCCCCCC)=O	training
0	98-15-7	FC(c1cccc(Cl)c1)(F)F	training
0	13647-35-3	N#CC1C(=O)[C@@H]2[C@@]3(O2)[C@]([C@@H]2[C@@H](CC3)[C@H]3[C@]([C@H](CC3)O)(C)CC2)(C)C1	training
0	102268-15-5	OC(c1c(C(O)=O)cc(CC)cn1)=O	training
0	107-45-9	CC(CC(N)(C)C)(C)C	training
0	1025-15-6	C=CC[n]1c(=O)[n](CC=C)c(=O)[n](CC=C)c1=O	training
0	120068-37-3	FC(S(c1c(C#N)n[n](-c2c(Cl)cc(C(F)(F)F)cc2Cl)c1N)=O)(F)F	training
0	298-07-7	CCCCC(CC)COP(OCC(CCCC)CC)(O)=O	training
0	58-22-0	O=C1C=C2CC[C@H]3[C@H]4[C@]([C@H](CC4)O)(C)CC[C@@H]3[C@@]2(C)CC1	training
0	137-66-6	OC1C(=O)O[C@H]([C@H](COC(CCCCCCCCCCCCCCC)=O)O)C=1O	training
0	3570-55-6	SCCSCCS	training
0	107-40-4	CC(C)=CC(C)(C)C	training
0	16079-88-2	O=C1C(C)(C)N(Br)C(=O)N1Cl	training
0	97-24-5	Oc1c(Sc2c(O)ccc(Cl)c2)cc(Cl)cc1	training
0	500-38-9	Oc1c(O)cc(CC(C(Cc2cc(O)c(O)cc2)C)C)cc1	training
0	487-68-3	Cc1c(C=O)c(C)cc(C)c1	training
0	760-67-8	CCCCC(C(Cl)=O)CC	training
0	109-06-8	Cc1ncccc1	training
0	126-64-7	CC(C)=CCCC(C=C)(OC(c1ccccc1)=O)C	training
0	100-86-7	OC(Cc1ccccc1)(C)C	training
0	143-23-7	NCCCCCCNCCCCCCN	training
0	59820-43-8	[O-][N+](c1ccc(NCCO)c(OCCO)c1)=O	training
0	529-20-4	Cc1c(C=O)cccc1	training
0	93-69-6	NC(N)=NC(Nc1c(C)cccc1)=N	training
0	1121-92-2	C1NCCCCCC1	training
0	89-68-9	Oc1c(C(C)C)cc(Cl)c(C)c1	training
0	96-31-1	CNC(NC)=O	training
0	7585-39-9	OC[C@@H]1[C@@H]2[C@@H]([C@@H](O)[C@@H](O[C@H]3[C@H](O)[C@@H](O)[C@@H](O[C@H]4[C@H](O)[C@@H](O)[C@@H](O[C@H]5[C@H](O)[C@@H](O)[C@@H](O[C@H]6[C@H](O)[C@@H](O)[C@@H](O[C@H]7[C@H](O)[C@@H](O)[C@@H](O[C@H]8[C@H](O)[C@@H](O)[C@@H](O2)O[C@@H]8CO)O[C@@H]7CO)O[C@@H]6CO)O[C@@H]5CO)O[C@@H]4CO)O[C@@H]3CO)O1)O	training
0	5153-25-3	Oc1ccc(C(OCC(CCCC)CC)=O)cc1	training
1	130-80-3	O=C(CC)Oc1ccc(/C(/CC)=C(/c2ccc(OC(CC)=O)cc2)\CC)cc1	training
0	54-80-8	CC(NCC(c1cc2c(cccc2)cc1)O)C	training
0	6373-74-6	O=S(c1c(Nc2ccccc2)ccc(Nc2c([N+]([O-])=O)cc([N+]([O-])=O)cc2)c1)([O-])=O	training
0	93-53-8	CC(c1ccccc1)C=O	training
0	94-28-0	O=C(C(CCCC)CC)OCCOCCOCCOC(C(CCCC)CC)=O	training
0	21829-25-4	CC1NC(C)=C(C(OC)=O)C(c2c([N+]([O-])=O)cccc2)C=1C(OC)=O	training
0	60-02-6	N=C(NCCN1CCCCCCC1)N	training
1	5522-43-0	[O-][N+](c1c2c3c4c(cc2)cccc4ccc3cc1)=O	training
0	65141-46-0	O=C(c1cnccc1)NCCO[N+]([O-])=O	training
0	186392-65-4	O[C@@H]1[C@H](O)CN(C([C@@H]([C@@H](NC(c2[nH]c3c(cc(cc3)Cl)c2)=O)Cc2ccccc2)O)=O)C1	training
0	19224-26-1	CC(COC(c1ccccc1)=O)OC(c1ccccc1)=O	training
0	5080-50-2	O=C(O[C@@H](C[N+](C)(C)C)CC([O-])=O)C	training
0	821-06-7	BrC/C=C/CBr	training
0	82626-01-5	CCCN(C(Cc1[n]2c(ccc(c2)Cl)nc1-c1ccc(Cl)cc1)=O)CCC	training
0	100-42-5	C=Cc1ccccc1	training
0	119-61-9	O=C(c1ccccc1)c1ccccc1	training
0	88-85-7	O=[N+](c1c(O)c(C(CC)C)cc([N+]([O-])=O)c1)[O-]	training
0	3613-30-7	COC(CCCC(CC=O)C)(C)C	training
0	1552-42-7	CN(c1ccc(C2(c3ccc(N(C)C)cc3)c3c(cc(N(C)C)cc3)C(=O)O2)cc1)C	training
0	5959-95-5	O=C(CC[C@H](C(O)=O)N)N	training
0	3008-43-3	O=C1C(C)CCCC1=O	training
0	38716-68-6	O=C(c1oc(CO)cc1)NCC(O)=O	training
0	2016-57-1	CCCCCCCCCCN	training
0	3270-71-1	O=[N+](c1oc(/C=N/NC(C(N)=O)=O)cc1)[O-]	training
0	2465-59-0	O=c1c2c([nH][nH]c2)nc(=O)[nH]1	training
0	536-33-4	CCc1nccc(C(N)=S)c1	training
0	440-58-4	O=C(Nc1c(I)c(CNC(C)=O)c(I)c(C(O)=O)c1I)C	training
0	5103-74-2	ClC1[C@@]2(C(Cl)(Cl)[C@]([C@@H]3[C@H]2[C@@H](Cl)[C@H](Cl)C3)(Cl)C=1Cl)Cl	training
0	59-67-6	O=C(c1cnccc1)O	training
0	57-91-0	Oc1ccc2c(CC[C@H]3[C@H]4[C@]([C@@H](CC4)O)(C)CC[C@@H]32)c1	training
0	119356-77-3	CN([C@H](c1ccccc1)CCOc1c2c(cccc2)ccc1)C	training
0	83-07-8	O=c1[n](-c2ccccc2)[n](C)c(C)c1N	training
0	69542-93-4	O=C(C(C)(C)C)NCCCC(O)=O	training
0	95-56-7	Oc1c(Br)cccc1	training
0	13706-86-0	C=C(C(CC(C)C)=O)O	training
0	1072-67-9	Cc1onc(N)c1	training
0	108-59-8	O=C(CC(OC)=O)OC	training
0	467-85-6	CCC(C(c1ccccc1)(c1ccccc1)CCN(C)C)=O	training
0	74223-64-6	Cc1nc(OC)nc(NC(NS(c2c(C(OC)=O)cccc2)(=O)=O)=O)n1	training
0	298-02-2	CCSCSP(OCC)(OCC)=S	training
0	111-94-4	N#CCCNCCC#N	training
0	103-52-6	CCCC(OCCc1ccccc1)=O	training
0	81-84-5	O=C1c2c3c(ccc2)cccc3C(=O)O1	training
0	947-19-3	O=C(C1(CCCCC1)O)c1ccccc1	training
0	7209-38-3	NCCCN1CCN(CCCN)CC1	training
0	102394-31-0	O=C([n]1c2c(cccn2)[nH]c(=O)c2c1cccc2)CN1C(CN(CC)CC)CCCC1	training
0	104-61-0	O=C1OC(CCCCC)CC1	training
0	611-32-5	Cc1c2c(cccn2)ccc1	training
0	13898-58-3	OC(c1c(O)cc(NC(c2ccccc2)=O)cc1)=O	training
0	136-60-7	O=C(c1ccccc1)OCCCC	training
0	18507-89-6	O=C(c1c(=O)c2c(cc(c(OCCCCCCCCCC)c2)OCC)[nH]c1)OCC	training
0	109-67-1	CCCC=C	training
0	2447-57-6	O=S(c1ccc(N)cc1)(Nc1c(OC)c(OC)ncn1)=O	training
0	529-19-1	N#Cc1c(C)cccc1	training
0	1715-40-8	ClC1(C2(C(Cl)=C(Cl)C1(CC2CBr)Cl)Cl)Cl	training
0	69806-40-2	O=C(C(Oc1ccc(Oc2c(Cl)cc(C(F)(F)F)cn2)cc1)C)OC	training
0	7077-34-1	O=[N+](OCCN(CCO[N+]([O-])=O)CCO[N+]([O-])=O)[O-]	training
0	24683-00-9	COc1c(CC(C)C)nccn1	training
0	2244-16-8	CC1C(=O)C[C@@H](C(C)=C)CC=1	training
0	764-99-8	C=COCCOCCOC=C	training
0	57116-45-7	OCC(COC(CCN1CC1)=O)(COC(CCN1CC1)=O)COC(CCN1CC1)=O	training
0	94746-78-8	O=C(N1CCOCC1)CN1CCN(C(c2ccc(OC)cc2)=O)CC1	training
0	578-54-1	CCc1c(N)cccc1	training
0	90494-79-4	FC(c1cc(C2CCN(CCc3ccc4c(cccc4)c3)CC=2)ccc1)(F)F	training
0	127-18-4	ClC(Cl)=C(Cl)Cl	training
0	67-68-5	CS(C)=O	training
0	53894-23-8	CC(CCCCCCOC(c1ccc(C(OCCCCCCC(C)C)=O)c(C(OCCCCCCC(C)C)=O)c1)=O)C	training
0	2588-04-7	CCOP(SCS(CC)(=O)=O)(OCC)=S	training
0	88-63-1	Nc1c(S(O)(=O)=O)ccc(N)c1	training
0	96-13-9	BrC(CO)CBr	training
0	695-53-4	O=C1OC(C)(C)C(=O)N1	training
0	1986-53-4	CCC(O[C@@H]1C=C2C(C3C(CC2)C2CC[C@H](OC(CC)=O)C2(C)CC3)CC1)=O	training
0	53179-07-0	COc1c(OC(c2ccccc2)CCNC)cccc1	training
0	19562-30-2	O=C(c1c(=O)c2c(nc(N3CCCC3)nc2)[n](CC)c1)O	training
0	66-22-8	O=c1[nH]c(=O)[nH]cc1	training
0	6863-58-7	CC(OC(CC)C)CC	training
0	77-49-6	[O-][N+](C(CO)(CO)C)=O	training
0	40172-95-0	O=C(c1occc1)N1CCNCC1	training
1	17796-82-6	O=C1N(SC2CCCCC2)C(=O)c2c1cccc2	training
0	22663-37-2	O=S(c1ccc(Cl)cc1)(NC(N)=O)=O	training
1	100286-90-6	CC[C@]1(C(=O)OCc2c1cc1[n](c2=O)Cc2c-1nc1c(c2CC)cc(OC(N2CCC(N3CCCCC3)CC2)=O)cc1)O	training
0	144-74-1	O=S(c1ccc(N)cc1)([N-]c1sccn1)=O	training
0	6225-06-5	CN(C(CCCC)=O)C	training
0	1216-44-0	O=C(C1(c2c(cccc2)-c2c1cccc2)O)OC	training
0	79558-09-1	Oc1c(CCC)c(OCCCOc2ccc(OCC(O)=O)cc2)ccc1C(C)=O	training
0	51-52-5	S=c1[nH]c(=O)cc(CCC)[nH]1	training
0	25134-21-8	O=C1[C@@H]2[C@]([C@H]3C[C@@H]2C=C3)(C)C(=O)O1	training
1	125-13-3	Oc1ccc(C2(c3ccc(O)cc3)C(=O)Nc3c2cccc3)cc1	training
0	1421-63-2	Oc1c(O)cc(O)c(C(CCC)=O)c1	training
0	14007-64-8	CCC(c1ccccc1)C(OCCN(CC)CC)=O	training
0	154323-57-6	O=S(N1CCCC1)(Cc1cc2c([nH]cc2CCN(C)C)cc1)=O	training
0	7398-69-8	C=CC[N+](CC=C)(C)C	training
0	3446-89-7	CSc1ccc(C=O)cc1	training
0	67-56-1	CO	training
0	126-92-1	O=S(OCC(CC)CCCC)([O-])=O	training
0	17369-59-4	CC/C=C1\OC(c2c\1cccc2)=O	training
0	109-52-4	CCCCC(O)=O	training
0	19721-22-3	OCCCS	training
0	120-14-9	COc1c(OC)ccc(C=O)c1	training
1	1062243-51-9	CN1CCC(NC(c2cc(OC)c(Nc3ncc4c(N(C5CCCC5)CC(C(N4C)=O)(F)F)n3)cc2)=O)CC1	training
0	532-76-3	CC(OC(c1ccccc1)=O)CNC1CCCCC1	training
0	36067-72-8	CCN1CCc2c(oc(n2)N)CC1	training
0	2213-63-0	Clc1c(Cl)nc2c(cccc2)n1	training
0	105512-06-9	O=C([C@H](Oc1ccc(Oc2c(F)cc(Cl)cn2)cc1)C)OCC#C	training
0	19355-69-2	N#CC(N)(C)C	training
0	143-24-8	COCCOCCOCCOCCOC	training
0	540-07-8	O=C(OCCCCC)CCCCC	training
0	128-62-1	COc1c2c(CCN([C@H]2[C@@H]2c3c(c(c(OC)cc3)OC)C(=O)O2)C)cc2c1OCO2	training
0	1508-75-4	OCC(C(N(Cc1ccncc1)CC)=O)c1ccccc1	training
0	107-04-0	BrCCCl	training
0	79-01-6	ClC=C(Cl)Cl	training
0	1225-20-3	O=C(Nc1c(I)c(C([O-])=O)c(I)c(C(NC)=O)c1I)C	training
0	163222-33-1	Fc1ccc([C@H](CC[C@@H]2[C@@H](c3ccc(O)cc3)N(c3ccc(F)cc3)C2=O)O)cc1	training
0	NOCAS_47726	CCOc1c(O)cc(/C=C/C)cc1	training
0	93-76-5	Clc1c(Cl)cc(Cl)c(OCC(O)=O)c1	training
0	24973-25-9	COc1c(CC(N)C)cc(OC)cc1	training
1	18556-44-0	O=C([C@@]1(c2c(OC)cc3N([C@H]4[C@](C(OC)=O)(O)[C@H](OC(C)=O)[C@]5([C@@H]6N(CC=C5)CC[C@]46c3c2)CC)C)c2c(c3c([nH]2)cccc3)CCN2C[C@@H](C[C@](C2)(CC)O)C1)OC	training
0	15905-32-5	Ic1c(O)c(I)cc2c1Oc1c(C32c2c(cccc2)C(=O)O3)cc(I)c(O)c1I	training
0	23182-46-9	CC[N+]1(CCCCC1)CCOC(C(c1ccccc1)(c1ccccc1)O)=O	training
0	1176-74-5	BrC1C(=O)C(Br)=C/C(=C(/c2c(C(OCC)=O)cccc2)\c2cc(Br)c(O)c(Br)c2)/C=1	training
1	24280-93-1	O=C(CC/C(/C)=C/Cc1c(OC)c(C)c2c(C(OC2)=O)c1O)O	training
0	6881-94-3	CCCOCCOCCO	training
0	507-20-0	CC(Cl)(C)C	training
0	638-65-3	CCCCCCCCCCCCCCCCCC#N	training
0	105-06-6	C=Cc1ccc(C=C)cc1	training
0	95-87-4	Cc1ccc(C)c(O)c1	training
0	NOCAS_48172	O=C1N(CCc2noc(-c3sc(CN4CCCCCC4)cc3)n2)C(=O)c2c1cccc2	training
0	6981-18-6	Nc1c(Cc2c(C)cc(OC)c(OC)c2)cnc(N)n1	training
0	100-47-0	N#Cc1ccccc1	training
0	108-09-8	CC(CC(N)C)C	training
0	14897-39-3	CC(O[C@H]1[C@H](C)[C@H](O)[C@H](C)[C@@H](O)[C@@H](C)C=CC=C(C)C(=O)Nc2cc(c3c4C(=O)[C@@](Oc4c(c(c3c2O)O)C)(C)OC=C[C@H](OC)[C@H]1C)[O-])=O |c:44,t:16|	training
0	111696-23-2	CC1CS[C@@H]2[C@H](NC(/C(/c3nc(N)sc3)=N/OC)=O)C(=O)N2C=1C(OCOC(C(C)(C)C)=O)=O	training
0	99-99-0	Cc1ccc([N+]([O-])=O)cc1	training
0	3735-85-1	COc1ccc(OCC(O[C@H]2[C@H](OC)[C@@H](C(OC)=O)[C@@H]3[C@@H](CN4[C@H](C3)c3c(c5c([nH]3)cc(OC)cc5)CC4)C2)=O)cc1	training
0	2021-28-5	O=C(OCC)CCc1ccccc1	training
0	108-22-5	C=C(OC(C)=O)C	training
0	603-00-9	CC(C[n]1c2c([n](c([n](C)c2nc1)=O)C)=O)O	training
0	1646-75-9	O/N=C/C(SC)(C)C	training
1	NOCAS_48792	O=C(c1ccccc1)OCC1OC([n]2c(=O)nc(NC(C)=O)cc2)CO1	training
0	1634-02-2	S=C(N(CCCC)CCCC)SSC(N(CCCC)CCCC)=S	training
0	2156-56-1	ClC(C([O-])=O)Cl	training
0	2882-19-1	O=C(C(c1ccccc1)Br)OCC	training
0	935-69-3	Nc1c2c(nc[n]2C)ncn1	training
0	10405-02-4	OC(C(O[C@H]1C[C@@H]2[N+]3(CCCC3)[C@@H](CC2)C1)=O)(c1ccccc1)c1ccccc1	training
0	24544-04-5	CC(c1c(N)c(C(C)C)ccc1)C	training
0	328-84-7	Clc1c(Cl)cc(C(F)(F)F)cc1	training
0	6789-88-4	O=C(c1ccccc1)OCCCCCC	training
0	118-29-6	O=C1N(CO)C(=O)c2c1cccc2	training
0	57-10-3	O=C(CCCCCCCCCCCCCCC)O	training
0	67227-56-9	Oc1ccc(C2c3cc(c(c(Cl)c3CCNC2)O)O)cc1	training
0	112-27-6	OCCOCCOCCO	training
0	7681-76-7	C[n]1c(COC(N)=O)ncc1[N+]([O-])=O	training
0	87-69-4	O=C([C@@H]([C@H](C(O)=O)O)O)O	training
0	759-73-9	NC(N(N=O)CC)=O	training
0	439-14-5	Clc1cc2C(c3ccccc3)=NCC(N(C)c2cc1)=O	training
0	632-99-5	N=C1C=C/C(=C(\c2ccc(N)cc2)/c2cc(C)c(N)cc2)/C=C1	training
0	33045-52-2	O=S(c1ccc(OC)c(C(OC)=O)c1)(N)=O	training
0	9003-11-6	OCCOC(COCCO)C	training
0	4107-98-6	CC(N(c1ccccc1)C(C)C)C	training
0	16883-16-2	ClC(c1c(-c2ccccc2)noc1C)=O	training
0	6138-23-4	O[C@@H]1[C@@H](O)[C@H](O)[C@@H](CO)O[C@@H]1O[C@@H]1[C@H](O)[C@@H](O)[C@H](O)[C@@H](CO)O1	training
0	83-42-1	Cc1c(Cl)cccc1[N+]([O-])=O	training
0	135-51-3	[O-]S(c1ccc2c(cc(S([O-])(=O)=O)c(c2)O)c1)(=O)=O	training
0	112-40-3	CCCCCCCCCCCC	training
0	100-48-1	N#Cc1ccncc1	training
0	4390-04-9	CC(CC(CC(CC(C)(C)C)(C)C)C)(C)C	training
0	99617-34-2	Clc1c(N)cc(OC)c(C(NC2C3CCN(CC3)C2)=O)c1	training
0	1141-38-4	O=C(c1cc2c(cc(C(O)=O)cc2)cc1)O	training
0	3567-08-6	O=S(c1ccc(OC)cc1)(Nc1sc(CC(C)C)nn1)=O	training
0	66532-85-2	O=C(CN(CC)CC)Oc1ccc(NC(C)=O)cc1	training
0	91-20-3	c1c2c(cccc2)ccc1	training
0	563-04-2	Cc1cccc(OP(Oc2cccc(C)c2)(Oc2cccc(C)c2)=O)c1	training
0	106-63-8	C=CC(OCC(C)C)=O	training
0	35543-24-9	COc1c(C(CCCN2CCCC2)=O)c(OC)cc(OC)c1	training
0	497-03-0	C/C=C(/C=O)\C	training
0	107-96-0	O=C(CCS)O	training
0	10420-33-4	COC(CC(C(C)=O)C(OC)=O)=O	training
0	98892-76-3	CN1C(C)N(CC)C=C1	training
0	122-03-2	CC(c1ccc(C=O)cc1)C	training
0	53882-12-5	Clc1c(NC(C(O)=O)=O)cc(C#N)cc1NC(C(O)=O)=O	training
0	80-62-6	C=C(C(OC)=O)C	training
0	106-37-6	Brc1ccc(Br)cc1	training
0	113-07-5	O=C1C(c2ccccc2)(c2ccccc2)C(CCN2CCOCC2)CN1CC	training
0	112108-01-7	Oc1c(Cl)cc2c([C@H]3c4c(cccc4)CC[C@@H]3N(CC2)C)c1	training
0	118-91-2	OC(c1c(Cl)cccc1)=O	training
0	3724-65-0	C/C=C/C(O)=O	training
0	82834-16-0	O=C([C@@H](N[C@H](C(N1[C@@H]2[C@@H](CCCC2)C[C@H]1C(O)=O)=O)C)CCC)OCC	training
1	115-33-3	CC(Oc1ccc(C2(c3ccc(OC(C)=O)cc3)C(=O)Nc3c2cccc3)cc1)=O	training
0	15879-93-3	OC[C@H]([C@@H]1[C@H](O)[C@@H]2[C@@H](O[C@H](C(Cl)(Cl)Cl)O2)O1)O	training
0	1125-21-9	O=C1CC(C)(C)C(=O)C(=C)C1	training
0	86-73-7	c1c2c(Cc3c-2cccc3)ccc1	training
0	147-81-9	O[C@@H]([C@@H]([C@@H](CO)O)O)C=O	training
0	101-67-7	CCCCCCCCc1ccc(Nc2ccc(CCCCCCCC)cc2)cc1	training
0	95-95-4	Oc1c(Cl)cc(Cl)c(Cl)c1	training
0	72420-38-3	CC1(c2ccccc2)C(=O)C=C(C(O)=O)O1	training
0	10004-44-1	Cc1o[nH]c(=O)c1	training
0	28069-74-1	CCOC(OCC/C=C/CC)C	training
0	91-21-4	c1cc2c(CCNC2)cc1	training
0	445295-04-5	O=C([C@H](Oc1cc(F)c(CNC(c2c(Oc3cc4c(OCO4)cc3)nccc2)=O)cc1)C)O	training
0	111-76-2	CCCCOCCO	training
0	123-51-3	CC(CCO)C	training
0	39515-41-8	CC1(C(C)(C)C1C(OC(c1cc(Oc2ccccc2)ccc1)C#N)=O)C	training
0	62-55-5	CC(N)=S	training
0	629-78-7	CCCCCCCCCCCCCCCCC	training
0	98206-09-8	c1cc2c(OCCO2)c(N2CCNCC2)c1	training
0	68291-97-4	NS(Cc1c2c(cccc2)on1)(=O)=O	training
0	108-11-2	CC(CC(O)C)C	training
1	505-29-3	C1SCCSC1	training
0	90-87-9	COC(C(c1ccccc1)C)OC	training
0	1918-13-4	S=C(c1c(Cl)cccc1Cl)N	training
0	132-69-4	CN(CCCOc1c2c(cccc2)[n](Cc2ccccc2)n1)C	training
0	25340-17-4	CCc1c(CC)cccc1	training
0	46728-75-0	OS(c1cc(C([O-])=O)cc(C(O)=O)c1)(=O)=O	training
0	1072-83-9	CC(c1[nH]ccc1)=O	training
0	29911-28-2	OC(COC(COCCCC)C)C	training
0	115-29-7	ClC1C2(C(Cl)(Cl)C(C3C2COS(=O)OC3)(Cl)C=1Cl)Cl	training
0	67-28-7	O=[N+](c1oc(/C=N/NC(C)=O)cc1)[O-]	training
0	638-45-9	CCCCCCI	training
0	40807-61-2	OC1(c2ccccc2)CCNCC1	training
0	2156-96-9	C=CC(OCCCCCCCCCC)=O	training
0	611-14-3	Cc1c(CC)cccc1	training
0	57-14-7	CN(N)C	training
0	62-75-9	CN(N=O)C	training
0	361-09-1	[O-]C(CC[C@H]([C@@H]1[C@]2(C)[C@H]([C@H]3[C@H](C[C@@H]2O)[C@]2(C)[C@@H](C[C@@H](CC2)O)C[C@H]3O)CC1)C)=O	training
0	36504-56-0	O=C(c1ccncc1)NNC(C)C	training
0	91-63-4	Cc1nc2c(cccc2)cc1	training
0	2338-76-3	FC(c1cc(CC#N)ccc1)(F)F	training
0	152-58-9	OCC([C@@]1([C@]2(C)[C@H]([C@H]3[C@H](CC2)[C@]2(C)C(=CC(CC2)=O)CC3)CC1)O)=O	training
0	117-08-8	O=C1c2c(c(c(c(Cl)c2C(=O)O1)Cl)Cl)Cl	training
0	35065-27-1	Clc1c(Cl)cc(Cl)c(-c2c(Cl)cc(Cl)c(Cl)c2)c1	training
0	79098-20-7	Clc1ccc(CCCCC)cc1	training
0	1824-81-3	Cc1nc(N)ccc1	training
0	60-18-4	Oc1ccc(C[C@@H](C(O)=O)N)cc1	training
0	7665-72-7	CC(OCC1OC1)(C)C	training
0	115-19-5	C#CC(O)(C)C	training
0	126-33-0	O=S1(CCCC1)=O	training
0	110-27-0	CC(OC(CCCCCCCCCCCCC)=O)C	training
0	6190-65-4	Nc1nc(Cl)nc(NC(C)C)n1	training
0	1115-20-4	CC(COC(C(CO)(C)C)=O)(CO)C	training
0	1497-49-0	C(/C=C/C=N/c1ccccc1)/C=N/c1ccccc1	training
0	105-85-1	CC(C)=CCCC(CCOC=O)C	training
0	583-78-8	Clc1cc(O)c(Cl)cc1	training
0	19532-03-7	O=S(c1c2ccc(c(S([O-])(=O)=O)c2ccc1)N)(O)=O	training
0	760-23-6	C=CC(CCl)Cl	training
0	34451-19-9	O[C@H](C(OCCCC)=O)C	training
0	112-12-9	CC(CCCCCCCCC)=O	training
0	931-19-1	[O-][n+]1c(C)cccc1	training
0	1191-16-8	CC(OCC=C(C)C)=O	training
0	28797-61-7	O=C([n]1c2c(cccn2)[nH]c(=O)c2c1cccc2)CN1CCN(C)CC1	training
0	10022-28-3	COC(OC)CCCCCCC	training
0	103-60-6	CC(C(OCCOc1ccccc1)=O)C	training
0	58-61-7	Nc1c2nc[n]([C@H]3[C@H](O)[C@H](O)[C@@H](CO)O3)c2ncn1	training
0	127985-21-1	O=C(c1c2CN(C(c3c(-[n]2cn1)cccc3I)=O)C)OCC	training
0	542-76-7	ClCCC#N	training
0	2439-54-5	CNCCCCCCCC	training
0	35898-87-4	COc1c(OC)c(OC)cc(C(OCCCN2CCN(CCCOC(c3cc(OC)c(OC)c(OC)c3)=O)CCC2)=O)c1	training
1	91465-08-6	Cl/C(/C(F)(F)F)=C\[C@@H]1C(C)(C)[C@@H]1C(O[C@@H](c1cc(Oc2ccccc2)ccc1)C#N)=O	training
0	75-05-8	CC#N	training
0	2217-44-9	IC1C(=O)C(I)=C/C(=C(\c2c(C([O-])=O)cccc2)/c2cc(I)c([O-])c(I)c2)/C=1	training
0	36443-80-8	C[n]1c[n+](Cc2ccccc2)cc1	training
0	126-72-7	BrCC(COP(OCC(CBr)Br)(OCC(CBr)Br)=O)Br	training
0	90-02-8	O=Cc1c(O)cccc1	training
0	NOCAS_47051	C=C/C(/C)=C/CC=C(C)C	training
0	556-08-1	O=C(Nc1ccc(C(O)=O)cc1)C	training
0	280-57-9	C1N2CCN(CC2)C1	training
0	111-91-1	ClCCOCOCCCl	training
1	2094-99-7	C=C(c1cc(C(N=C=O)(C)C)ccc1)C	training
0	543-15-7	CC(CCCC(C)N)(O)C	training
0	66644-80-2	O=S(c1cc(OC)c(OC)c(C(O)=O)c1)(N)=O	training
0	84088-42-6	CN(C(c1c(=O)[n](C)c2c(cccc2)c1O)=O)c1ccccc1	training
0	60142-96-3	NCC1(CCCCC1)CC(O)=O	training
0	2057-49-0	C(c1ccccc1)CCc1ccncc1	training
0	13338-63-1	COc1c(OC)cc(CC#N)cc1OC	training
0	57-67-0	Nc1ccc(S(NC(N)=N)(=O)=O)cc1	training
0	16251-77-7	CC(c1ccccc1)CC=O	training
1	27193-28-8	Oc1c(C(CC(C)(C)C)(C)C)cccc1	training
0	134-80-5	O=C(c1ccccc1)C(N(CC)CC)C	training
0	53684-49-4	CC(NCC(COc1c(OCC2OCCC2)cccc1)O)(C)C	training
0	59337-93-8	O=S(c1c(C(OC)=O)scc1)(N)=O	training
0	32266-10-7	Oc1c(O)cc(C(CNCCCCCCNCC(c2cc(O)c(O)cc2)O)O)cc1	training
0	39515-51-0	O=Cc1cccc(Oc2ccccc2)c1	training
0	1738-25-6	N#CCCN(C)C	training
0	596-03-2	Brc1c(O)ccc2c1Oc1c(C32c2c(cccc2)C(=O)O3)ccc(O)c1Br	training
0	107-49-3	CCOP(OCC)(OP(OCC)(OCC)=O)=O	training
0	78473-71-9	Oc1cc(C[C@@H]2[C@@H](Cc3cccc(O)c3)COC2=O)ccc1	training
0	124-63-0	CS(Cl)(=O)=O	training
0	1247-42-3	OCC([C@@]1([C@]2(C)[C@H]([C@H]3[C@H](C(C2)=O)[C@]2(C)C(=CC(C=C2)=O)CC3)C[C@@H]1C)O)=O	training
0	520-53-6	CN(CCc1c2c(cccc2O)[nH]c1)C	training
0	149838-23-3	OC[C@H]([C@@H](OC[n]1c([N+]([O-])=O)ncc1)CO)O	training
0	623-39-2	OCC(COC)O	training
0	38821-53-3	CC1CS[C@@H]2[C@H](NC([C@@H](C3CC=CCC=3)N)=O)C(=O)N2C=1C(O)=O	training
0	619-73-8	O=[N+](c1ccc(CO)cc1)[O-]	training
0	1338-43-8	O[C@@H]([C@@H]1[C@H](O)[C@@H](O)CO1)COC(CCCCCCC/C=C/CCCCCCCC)=O	training
0	964-52-3	CC(Oc1c(C)cc(OCCN(C)C)c(C(C)C)c1)=O	training
0	554-92-7	COc1c(OC)cc(C(NCc2ccc(OCCN(C)C)cc2)=O)cc1OC	training
0	3337-62-0	Brc1c(O)c(Br)cc(C(O)=O)c1	training
0	5598-15-2	Clc1c(OP(OCC)(OCC)=O)nc(Cl)c(Cl)c1	training
0	50-98-6	O[C@H](c1ccccc1)[C@@H](NC)C	training
0	67-30-1	O=C(Cc1cc(I)c(Oc2cc(I)c(O)c(I)c2)c(I)c1)O	training
0	5655-61-8	CC(O[C@H]1[C@@]2(C(C)(C)[C@@H](CC2)C1)C)=O	training
0	589-34-4	CC(CCC)CC	training
0	84803-46-3	O=C1NC(=O)CC(c2ccc(Cl)cc2)C1	training
0	132907-72-3	O=C([C@@H]1CCc2c([nH]cn2)C1)c1c2c(cccc2)[n](C)c1	training
0	27247-96-7	O=[N+](OCC(CC)CCCC)[O-]	training
0	6284-40-8	O[C@@H]([C@@H]([C@@H](CO)O)O)[C@H](CNC)O	training
0	115436-72-1	[O-]P(C(P(O)([O-])=O)(Cc1cnccc1)O)(O)=O	training
0	623-15-4	O=C(/C=C/c1occc1)C	training
0	56-40-6	NCC(O)=O	training
0	108-42-9	Nc1cccc(Cl)c1	training
0	6378-65-0	O=C(OCCCCCC)CCCCC	training
0	74-95-3	BrCBr	training
0	18268-70-7	O=C(C(CCCC)CC)OCCOCCOCCOCCOC(C(CCCC)CC)=O	training
0	101-41-7	O=C(Cc1ccccc1)OC	training
0	127045-41-4	NC1(c2c3c4[n]([C@H](CO3)C)cc(C(O)=O)c(=O)c4cc2F)CC1	training
0	NOCAS_47140	OC(C(OC(C)C)=O)(CC(O)=O)CC(O)=O	training
0	5949-05-3	CC(C)=CCC[C@@H](CC=O)C	training
0	306-91-2	FC1(C(F)(F)C2(F)C(C(C(C(C2(F)F)(F)F)(F)F)(F)F)(F)C2(F)C1(C(C(C(C2(F)F)(F)F)(F)F)(F)F)F)F	training
0	64622-45-3	CC(Cc1ccc(C(C(OCc2ncccc2)=O)C)cc1)C	training
0	40391-99-9	OC(P(O)(O)=O)(P(O)(O)=O)CCN	training
0	122-70-3	CCC(OCCc1ccccc1)=O	training
0	533-45-9	ClCCc1c(C)ncs1	training
0	112809-51-5	N#Cc1ccc(C([n]2ncnc2)c2ccc(C#N)cc2)cc1	training
0	123-66-0	O=C(OCC)CCCCC	training
0	91-33-8	NS(c1c(Cl)cc2N/C(/NS(=O)(=O)c2c1)=C/SCc1ccccc1)(=O)=O	training
1	51-21-8	Fc1c(=O)[nH]c(=O)[nH]c1	training
0	480-63-7	Cc1c(C(O)=O)c(C)cc(C)c1	training
0	103-38-8	CC(CC(OCc1ccccc1)=O)C	training
0	262-20-4	c1cc2c(Sc3c(O2)cccc3)cc1	training
0	21834-92-4	CC(C/C=C(/c1ccccc1)\C=O)C	training
0	2318-25-4	O=C(OCC)CC(OCC)=N	training
0	147150-35-4	O=C(c1c(NS(c2n[n]3c(cc(nc3OCC)F)n2)(=O)=O)c(Cl)ccc1)OC	training
0	589-66-2	CC(COC(/C=C/C)=O)C	training
0	58493-49-5	Oc1c(OC)cc(CNC(CCCCCCC/C=C/CCCCCCCC)=O)cc1	training
0	298-46-4	NC(N1c2c(cccc2)C=Cc2c1cccc2)=O	training
1	170729-80-3	C[C@H](c1cc(C(F)(F)F)cc(C(F)(F)F)c1)O[C@@H]1[C@H](C2CCC(F)CC2)N(/C=C2\NC(N=N\2)=O)CCO1	training
0	85264-33-1	Cc1[n](CO)nc(C)c1	training
0	765-70-8	O=C1C(C)CCC1=O	training
1	135729-62-3	O=C1c2c3c(ccc2)CCC[C@@H]3CN1[C@H]1C2CCN(CC2)C1	training
0	873-94-9	CC1CC(C)(C)CC(=O)C1	training
0	25638-17-9	[O-]S(c1c2c(ccc(CCCC)c2)ccc1)(=O)=O	training
0	64092-48-4	Cc1c(C(c2ccc(Cl)cc2)=O)[n](C)c(CC([O-])=O)c1	training
0	41859-67-0	O=C(c1ccc(Cl)cc1)NCCc1ccc(OC(C(O)=O)(C)C)cc1	training
0	615-74-7	Cc1cc(O)c(Cl)cc1	training
0	111974-69-7	OCCOCCN1CCN(C2c3c(cccc3)Sc3c(cccc3)N=2)CC1	training
0	512-56-1	O=P(OC)(OC)OC	training
0	64275-73-6	CC/C=C/CCCCO	training
0	3699-54-5	O=C1N(CCO)CCN1	training
0	87151-85-7	Clc1c(Cl)cc(CC(N([C@@H]2[C@@H](N3CCCC3)C[C@@]3(OCCC3)CC2)C)=O)cc1	training
0	3508-00-7	BrCCCCCCCCCCCCCCCCC	training
0	106-23-0	CC(C)=CCCC(CC=O)C	training
0	124-09-4	NCCCCCCN	training
0	763-69-9	CCOCCC(OCC)=O	training
0	375-95-1	FC(C(C(C(C(C(C(F)(F)F)(F)F)(F)F)(F)F)(F)F)(F)F)(C(C(O)=O)(F)F)F	training
0	13187-06-9	CN1CCC(=C2c3c(cccc3)Sc3c2cccc3)CC1	training
0	25152-85-6	O=C(c1ccccc1)OCC/C=C/CC	training
0	6359-98-4	[O-]S(c1ccc(/N=N/C2C(C)=NN(c3c(Cl)cc(S([O-])(=O)=O)c(Cl)c3)C2=O)cc1)(=O)=O	training
1	15721-02-5	Clc1c(-c2c(Cl)cc(N)c(Cl)c2)cc(Cl)c(N)c1	training
0	50892-23-4	Cc1c(C)c(Nc2nc(SCC(O)=O)nc(Cl)c2)ccc1	training
0	29520-14-7	Clc1c(CC(NC(N)=N)=O)c(Cl)ccc1	training
0	59-30-3	O=C([C@@H](NC(c1ccc(NCc2nc3c([nH]c(nc3=O)N)nc2)cc1)=O)CCC(O)=O)O	training
0	97-88-1	CC(C(OCCCC)=O)=C	training
0	118-23-0	Brc1ccc(C(c2ccccc2)OCCN(C)C)cc1	training
0	6624-73-3	O=C(c1ccccc1)OCCCCCOC(c1ccccc1)=O	training
0	499-75-2	Cc1c(O)cc(C(C)C)cc1	training
0	589-38-8	CCC(CCC)=O	training
0	2303-17-5	ClC(Cl)=C(CSC(N(C(C)C)C(C)C)=O)Cl	training
0	98-52-2	CC(C1CCC(O)CC1)(C)C	training
0	6338-41-6	OC(c1oc(CO)cc1)=O	training
0	56-23-5	ClC(Cl)(Cl)Cl	training
0	563-47-3	C=C(CCl)C	training
0	23680-84-4	Nc1c2c(cc(c(OC)c2)OC)nc(Cl)n1	training
0	626-17-5	N#Cc1cc(C#N)ccc1	training
0	594-61-6	O=C(C(O)(C)C)O	training
0	298198-52-4	Brc1ccc(OC(N2C3CCN(CC3)CC2)=O)cc1	training
0	28069-72-9	CC/C=C/CC/C=C/CO	training
0	41424-36-6	COc1c(Br)cc(Br)c(C)c1Br	training
0	39512-49-7	OC1(c2ccc(Cl)cc2)CCNCC1	training
0	74-79-3	N[C@H](C(O)=O)CCCNC(N)=N	training
0	25354-97-6	O=C(C(CCCCCC)CCCCCCCC)O	training
0	54400-59-8	CC(C(Nc1cc(C2CN3C(SCC3)=N2)ccc1)=O)C	training
0	4965-33-7	Clc1ccc2c(nc(cc2)C)c1	training
1	3386-33-2	CCCCCCCCCCCCCCCCCCCl	training
0	118-90-1	Cc1c(C(O)=O)cccc1	training
0	10595-06-9	C=C(C(OCCOc1ccccc1)=O)C	training
0	137-16-6	O=C(N(CC([O-])=O)C)CCCCCCCCCCC	training
0	4501-58-0	CC1([C@@H](CC=O)CC=C1C)C	training
0	204519-65-3	CO/N=C1\CN(c2c(F)cc3c(c(C(O)=O)c[n](C4CC4)c3n2)=O)CC\1CN	training
0	2169-64-4	CC(OC[C@@H]1[C@@H](OC(C)=O)[C@@H](OC(C)=O)[C@H]([n]2c(=O)[nH]c(=O)cn2)O1)=O	training
0	6459-94-5	[O-]S(c1c2c(ccc(c2/N=N/c2c(C)cc(-c3cc(C)c(/N=N/c4ccc(OS(c5ccc(C)cc5)(=O)=O)cc4)cc3)cc2)O)cc(S([O-])(=O)=O)c1)(=O)=O	training
0	108-18-9	CC(NC(C)C)C	training
0	1193386-64-9	CCN1CCN(S(c2ccc(OCC)c(-c3[nH][n]4c(c(nc4CCC)C)c(=O)n3)c2)(=O)=O)CC1	training
0	3302-10-1	CC(CC(O)=O)CC(C)(C)C	training
0	105-16-8	O=C(C(C)=C)OCCN(CC)CC	training
0	35045-02-4	CC(c1c(=O)nc(SC)[nH]n1)(C)C	training
0	59939-16-1	O(c1c(C2CC2)cccc1)CC1NCCN=1	training
0	17102-64-6	C/C=C/C=C/CO	training
0	77-85-0	CC(CO)(CO)CO	training
0	63-56-9	COc1ccc(CN(c2ncccn2)CCN(C)C)cc1	training
0	4789-68-8	CN1CCN(C2c3c(ccc(c3)Cl)Sc3c(cccc3)C2)CC1	training
0	52315-07-8	ClC(Cl)=CC1C(C)(C)C1C(OC(c1cc(Oc2ccccc2)ccc1)C#N)=O	training
0	112-53-8	CCCCCCCCCCCCO	training
0	611-09-6	[O-][N+](c1ccc2NC(C(=O)c2c1)=O)=O	training
0	142-29-0	C1CCC=C1	training
0	29976-53-2	O=C(N1CCC(=O)CC1)OCC	training
0	2905-65-9	Clc1cccc(C(OC)=O)c1	training
0	2773-92-4	CN(CCOc1c2c(cccc2)cc(CCCC)n1)C	training
0	77-06-5	O=C([C@@H]1[C@@]23CC(=C)[C@](C2)(O)CC[C@H]3[C@@]23C=C[C@H](O)[C@](C(O2)=O)(C)[C@@H]13)O	training
0	103-24-2	O=C(OCC(CC)CCCC)CCCCCCCC(OCC(CCCC)CC)=O	training
0	100-14-1	O=[N+](c1ccc(CCl)cc1)[O-]	training
0	142-62-1	CCCCCC(O)=O	training
0	13893-53-3	CC(C(C#N)(N)C)C	training
0	826-62-0	O=C1C2C3C=CC(C2C(=O)O1)C3	training
0	106-91-2	CC(C(OCC1OC1)=O)=C	training
0	146-48-5	O=C([C@@H]1[C@@H]2[C@H](CN3[C@@H](C2)c2c(c4c([nH]2)cccc4)CC3)CC[C@@H]1O)OC	training
0	54187-04-1	C1C(C(C2CC2)NC2OCCN=2)C1	training
0	72-63-9	O=C1C=C[C@@]2(C)C(CC[C@H]3[C@@H]4CC[C@@](O)(C)[C@@]4(C)CC[C@@H]32)=C1	training
0	638-07-3	O=C(CC(OCC)=O)CCl	training
0	106-58-1	CN1CCN(C)CC1	training
0	106-02-5	O=C1OCCCCCCCCCCCCCC1	training
0	1541-81-7	CCCCCCCCCCCCN1CCOCC1	training
0	301-00-8	O=C(OC)CCCCCCC/C=C/C/C=C/C/C=C/CC	training
0	90-16-4	O=c1c2c(cccc2)[nH]nn1	training
0	110-43-0	CC(CCCCC)=O	training
0	123-54-6	C/C(/O)=C/C(C)=O	training
0	127-20-8	CC(C([O-])=O)(Cl)Cl	training
0	552-22-7	IOc1c(C(C)C)cc(-c2c(C)cc(OI)c(C(C)C)c2)c(C)c1	training
0	454-92-2	FC(c1cc(C(O)=O)ccc1)(F)F	training
0	105-59-9	OCCN(CCO)C	training
0	151-10-0	COc1cc(OC)ccc1	training
0	90-80-2	O[C@@H]1[C@@H](CO)OC(=O)[C@H](O)[C@H]1O	training
0	3025-30-7	O=C(OCC)/C=C/C=C/CCCCC	training
0	112-29-8	BrCCCCCCCCCC	training
0	14556-46-8	Clc1c(OCC(CNC(C)(C)C)O)cc(C)cc1	training
0	3399-22-2	COC([C@@H]1CC[C@@H](C(OC)=O)CC1)=O	training
0	5534-95-2	NC([C@@H](NC([C@@H](NC([C@@H](NC([C@H](Cc1c2c(cccc2)[nH]c1)NC(CCNC(OC(C)(C)C)=O)=O)=O)CCSC)=O)CC(O)=O)=O)Cc1ccccc1)=O	training
0	64486-18-6	O=C(CCl)Nc1scc(/C(/C(O)=O)=N/OC)n1	training
0	100-37-8	CCN(CCO)CC	training
0	504-88-1	[O-][N+](CCC(O)=O)=O	training
0	78-90-0	CC(CN)N	training
0	5850-86-2	O=S(c1ccc(/N=N/c2c(O)ccc3c2cccc3)c(C)c1)([O-])=O	training
0	65039-10-3	C[n]1c[n+](CC=C)cc1	training
0	60125-24-8	COc1c(/C=C/C=O)cccc1	training
0	3372-02-9	Oc1c2c3[C@@]45[C@H]([C@H](NCC4)Cc3cc1)C=C[C@H](O)[C@@H]5O2	training
0	95266-40-3	O=C(C1CC(=O)/C(=C(\C2CC2)/O)/C(=O)C1)OCC	training
0	2358-84-1	O=C(C(C)=C)OCCOCCOC(C(C)=C)=O	training
0	91-17-8	C1CC2C(CCCC2)CC1	training
0	384-22-5	O=[N+](c1c(C(F)(F)F)cccc1)[O-]	training
0	100-97-0	C1N2CN3CN(CN1C3)C2	training
0	4927-39-3	CC(CC(C1CCCCC1)(C)C)=O	training
0	120-51-4	O=C(c1ccccc1)OCc1ccccc1	training
0	147-58-0	O=C(c1c(I)cccc1)NCC(O)=O	training
0	4196-86-5	O=C(c1ccccc1)OCC(COC(c1ccccc1)=O)(COC(c1ccccc1)=O)COC(c1ccccc1)=O	training
0	26447-10-9	Cc1c(S([O-])(=O)=O)cccc1C	training
0	1223-36-5	Clc1ccc(OCC(NCCN(CC)CC)=O)cc1	training
0	88-73-3	O=[N+](c1c(Cl)cccc1)[O-]	training
0	118635-68-0	CC(C[C@@H]1[C@H](c2ccccc2)OC(=O)N1CCCN1CCCCCC1)C	training
0	77181-69-2	Br/C=C/c1c(=O)[nH]c(=O)[n]([C@@H]2[C@@H](O)[C@H](O)[C@@H](CO)O2)c1	training
0	79-36-7	ClC(C(Cl)=O)Cl	training
0	55635-13-7	O=C1C(/C(/CCC)=N/OCC=C)C(=O)[C-](C(OC)=O)C(C)(C)C1	training
0	35854-86-5	CC/C=C/CCCCCO	training
0	1323-38-2	OCC(COC(CCCCCCC/C=C/C[C@@H](CCCCCC)O)=O)O	training
0	79-14-1	O=C(CO)O	training
0	2094-98-6	N#CC1(CCCCC1)/N=N/C1(C#N)CCCCC1	training
1	52-76-6	C[C@@]12[C@](C#C)(O)CC[C@H]1[C@H]1[C@@H]([C@@H]3C(CC1)=CCCC3)CC2	training
0	495-18-1	O=C(c1ccccc1)NO	training
0	1929-77-7	O=C(N(CCC)CCC)SCCC	training
0	7492-70-8	O=C(OC(C(OCCCC)=O)C)CCC	training
0	93-15-2	COc1c(OC)ccc(CC=C)c1	training
0	1241-94-7	CCC(COP(Oc1ccccc1)(Oc1ccccc1)=O)CCCC	training
0	82640-04-8	Oc1ccc(-c2c(C(c3ccc(OCCN4CCCCC4)cc3)=O)c3c(cc(cc3)O)s2)cc1	training
0	110-93-0	CC(C)=CCCC(C)=O	training
0	31375-17-4	CC(C1CC(C(CC)=O)C(C)=CC1)C	training
0	7177-50-6	O=C([C@H]1C(C)(C)S[C@H]2N1C([C@H]2NC(c1c(OCC)ccc2c1cccc2)=O)=O)[O-]	training
0	110-64-5	OC/C=C/CO	training
0	111-01-3	CC(CCCC(CCCC(CCCCC(CCCC(CCCC(C)C)C)C)C)C)C	training
0	10592-13-9	NC(C1C(=O)[C@@H](N(C)C)[C@H]2[C@@](C(O)=C3[C@H]([C@@H]2O)[C@@H](C)c2c(c(ccc2)O)C3=O)(O)C1=O)=O	training
0	331-39-5	Oc1c(O)cc(/C=C/C(O)=O)cc1	training
0	23235-61-2	OCC(CO)(CC)COCC(CO)(CC)CO	training
0	100-39-0	BrCc1ccccc1	training
0	1330-61-6	C=CC(OCCCCCCCC(C)C)=O	training
0	80-77-3	O=C1N(C)C(c2ccc(Cl)cc2)S(=O)(=O)CC1	training
0	4945-47-5	CN1CCC(N(c2ccccc2)Cc2ccccc2)CC1	training
1	84-19-5	O=C(Oc1ccc(/C(/C(/c2ccc(OC(C)=O)cc2)=C/C)=C/C)cc1)C	training
0	2495-37-6	C=C(C(OCc1ccccc1)=O)C	training
0	66-27-3	CS(OC)(=O)=O	training
0	108-05-4	CC(OC=C)=O	training
0	15520-10-2	CC(CN)CCCN	training
0	139-40-2	Clc1nc(NC(C)C)nc(NC(C)C)n1	training
0	41519-23-7	O=C(C(C)C)OCC/C=C/CC	training
0	4719-04-4	OCCN1CN(CCO)CN(CCO)C1	training
0	163252-36-6	Cc1c(=O)[nH]c(=O)[n]([C@H]2[C@@H](F)[C@H](O)[C@@H](CO)O2)c1	training
0	489-01-0	CC(c1c(O)c(C(C)(C)C)cc(OC)c1)(C)C	training
0	NOCAS_47708	CC(CCCCCCc1ccc(OCCOCCO)cc1)C	training
0	110-94-1	O=C(CCCC(O)=O)O	training
0	13189-98-5	OCCCSC[C@@H](C(O)=O)N	training
0	142-84-7	CCCNCCC	training
0	1766-91-2	FC(c1c(S(N)(=O)=O)cc2c(NC(CCCCC)NS2(=O)=O)c1)(F)F	training
0	930-68-7	O=C1CCCC=C1	training
0	105-53-3	O=C(OCC)CC(OCC)=O	training
0	2043-55-2	FC(C(C(F)(F)F)(F)F)(C(CCI)(F)F)F	training
0	140-40-9	O=C(Nc1sc([N+]([O-])=O)cn1)C	training
0	15686-71-2	CC1CS[C@@H]2[C@H](NC([C@@H](c3ccccc3)N)=O)C(=O)N2C=1C(O)=O	training
0	25327-89-3	Brc1c(OCC=C)c(Br)cc(C(c2cc(Br)c(OCC=C)c(Br)c2)(C)C)c1	training
0	1323-19-9	CC(c1ccc2c(C(C)C)cc(c(S([O-])(=O)=O)c2c1)C(C)C)C	training
0	75-86-5	N#CC(O)(C)C	training
0	612-60-2	Cc1ccc2c(nccc2)c1	training
0	110-61-2	N#CCCC#N	training
1	70-00-8	FC(c1c(=O)[nH]c(=O)[n]([C@@H]2O[C@H](CO)[C@@H](O)C2)c1)(F)F	training
0	2825-82-3	C1C[C@H]2[C@H]([C@H]3C[C@H]2CC3)C1	training
0	756-79-6	CP(OC)(OC)=O	training
0	60-92-4	Nc1c2nc[n]([C@H]3[C@H](O)[C@H]4[C@@H](COP(O4)(O)=O)O3)c2ncn1	training
1	117332-93-1	CCC(N(C1CCN(Cc2sccc2)CC1)c1ccccc1)=O	training
0	17372-87-1	[O-]C(c1c(-c2c3cc(c(c(Br)c3oc3c2cc(c(c3Br)[O-])Br)=O)Br)cccc1)=O	training
0	197077-55-7	[O-][n+]1cc(-c2[n](-c3c4c([nH]c(c([nH]4)=O)=O)cc(Cl)c3Cl)c(COC)nn2)ccc1	training
0	69806-50-4	O=C(C(Oc1ccc(Oc2ncc(C(F)(F)F)cc2)cc1)C)OCCCC	training
0	83016-70-0	CN(CCOCCN(CCO)C)C	training
0	763-32-6	C=C(CCO)C	training
0	52829-07-9	CC1(NC(C)(C)CC(OC(CCCCCCCCC(OC2CC(C)(C)NC(C)(C)C2)=O)=O)C1)C	training
0	114-91-0	COCCc1ncccc1	training
0	100-74-3	CCN1CCOCC1	training
0	1197-01-9	Cc1ccc(C(C)(C)O)cc1	training
0	30030-25-2	ClCc1cc(C=C)ccc1	training
0	123-02-4	CCCCCCCCCCCCCc1ccccc1	training
0	98-73-7	CC(c1ccc(C(O)=O)cc1)(C)C	training
0	1701-77-5	COC(c1ccccc1)C(O)=O	training
0	3011-89-0	O=C(c1c(Cl)cc([N+]([O-])=O)cc1)N	training
0	5988-91-0	CC(CCCC(CC=O)C)C	training
0	126-73-8	CCCCOP(OCCCC)(OCCCC)=O	training
0	161967-81-3	CC1NCCN(c2c(F)c(C)c3c(c(C(O)=O)c[n](C4CC4)c3c2)=O)C1	training
0	4376-20-9	O=C(c1c(C(OCC(CCCC)CC)=O)cccc1)O	training
0	66215-27-8	Nc1nc(NC2CC2)nc(N)n1	training
0	271-89-6	c1c2c(occ2)ccc1	training
0	4802-20-4	CC1C(S)CC(C(CS)C)CC1	training
0	2391-03-9	Brc1ccc([C@@H](c2ncccc2)CCN(C)C)cc1	training
0	78-77-3	CC(CBr)C	training
0	1745-81-9	Oc1c(CC=C)cccc1	training
0	629-72-1	BrCCCCCCCCCCCCCCC	training
0	78-98-8	O=CC(O)=C	training
0	2934-05-6	CC(c1c(O)ccc(C(C)C)c1)C	training
0	80474-14-2	O=C([C@@]1([C@]2(C)[C@H](C3[C@@]([C@H](C2)O)(F)[C@]2(C)C(=CC(C=C2)=O)[C@@H](F)C3)C[C@H]1C)OC(CC)=O)SCF	training
0	5467-78-7	Nc1[n](-c2ccccc2)nnn1	training
0	54556-98-8	CN1CCC(OC(C(c2ccccc2)(c2ccccc2)OCCC)=O)CC1	training
0	7149-26-0	Nc1c(C(OC(CCC=C(C)C)(C=C)C)=O)cccc1	training
0	59703-84-3	O=C([C@@H]1C(C)(C)S[C@H]2N1C([C@H]2NC([C@@H](c1ccccc1)NC(N1C(=O)C(=O)N(CC)CC1)=O)=O)=O)[O-]	training
0	39512-50-0	Clc1c(N2CCNCC2)cccc1	training
0	57-39-6	CC1N(P(N2C(C)C2)(N2C(C)C2)=O)C1	training
0	1779-48-2	O=P(c1ccccc1)O	training
0	71-27-2	C[N+](CCOC(CCC(OCC[N+](C)(C)C)=O)=O)(C)C	training
0	2631-37-0	O=C(NC)Oc1cc(C(C)C)cc(C)c1	training
0	143-15-7	BrCCCCCCCCCCCC	training
0	78-63-7	CC(OOC(CCC(OOC(C)(C)C)(C)C)(C)C)(C)C	training
0	25973-55-1	CC(c1cc(C(CC)(C)C)c(O)c(-[n]2nc3c(cccc3)n2)c1)(CC)C	training
0	5817-39-0	Ic1c(O)c(I)cc(Oc2c(I)cc(C[C@@H](C(O)=O)N)cc2)c1	training
0	4419-39-0	OCC([C@@]1([C@]2(C[C@@H]([C@@]3([C@]4(C)C(=CC(C=C4)=O)CC[C@H]3[C@@H]2C[C@@H]1C)Cl)O)C)O)=O	training
0	327-97-9	O[C@H]1[C@H](OC(/C=C/c2cc(O)c(O)cc2)=O)C[C@@](C(O)=O)(O)C[C@H]1O	training
1	50-07-7	NC(OC[C@H]1[C@]2(OC)N(C[C@H]3[C@@H]2N3)C2C(C(C)=C(N)C(=O)C1=2)=O)=O	training
0	29385-43-1	Cc1c2c(n[nH]n2)ccc1	training
0	150-78-7	COc1ccc(OC)cc1	training
0	68-36-0	ClC(c1ccc(C(Cl)(Cl)Cl)cc1)(Cl)Cl	training
1	16215-21-7	CCCCOC(CCS)=O	training
0	420-12-2	C1SC1	training
0	7492-32-2	CC([N+](C(C)C)(CCC(c1ccccc1)(C(N)=O)c1ccccc1)C)C	training
0	76-12-0	ClC(C(F)(Cl)Cl)(F)Cl	training
0	4221-98-1	CC1C=C[C@@H](C(C)C)CC=1	training
0	150683-30-0	Cc1c(C(Nc2cc(C)c(C(N3c4c(cc(cc4)Cl)C(O)CCC3)=O)cc2)=O)cccc1	training
0	109-59-1	CC(OCCO)C	training
0	52-51-7	[O-][N+](C(CO)(CO)Br)=O	training
1	366-18-7	c1cccc(-c2ncccc2)n1	training
0	142-31-4	[O-]S(OCCCCCCCC)(=O)=O	training
0	62-23-7	O=[N+](c1ccc(C(O)=O)cc1)[O-]	training
0	33007-83-9	SCCC(OCC(CC)(COC(CCS)=O)COC(CCS)=O)=O	training
0	144550-36-7	Cc1nc(OC)nc(NC([N-]S(c2c(C(OC)=O)ccc(I)c2)(=O)=O)=O)n1	training
0	882-09-7	Clc1ccc(OC(C(O)=O)(C)C)cc1	training
0	3239-45-0	FC(c1cc(C[C@@H](NCC)C)ccc1)(F)F	training
0	104-75-6	CCC(CN)CCCC	training
1	58430-94-7	O=C(OCCC(CC(C)(C)C)C)C	training
0	28094-15-7	Oc1c(O)cc(O)c(CCN)c1	training
0	18109-81-4	CCC(c1ccccc1)C(OCCOCCN(CC)CC)=O	training
0	1084-65-7	NS(c1c(C)cc2CCCS(=O)(=O)c2c1)(=O)=O	training
0	68-11-1	O=C(CS)O	training
0	4680-78-8	CCN(c1ccc([C+](c2ccc(N(CC)Cc3cc(S([O-])(=O)=O)ccc3)cc2)c2ccccc2)cc1)Cc1cc(S([O-])(=O)=O)ccc1	training
0	81-30-1	O=C1c2c3c4c(cc2)C(=O)OC(=O)c4ccc3C(=O)O1	training
0	57-30-7	CCC1(c2ccccc2)C(=O)NC(=O)[N-]C1=O	training
0	54-85-3	O=C(c1ccncc1)NN	training
0	98-79-3	O=C([C@H]1NC(=O)CC1)O	training
0	98-53-3	O=C1CCC(C(C)(C)C)CC1	training
0	57-11-4	O=C(CCCCCCCCCCCCCCCCC)O	training
0	38260-54-7	CCc1nc(OP(OC)(OC)=S)cc(OCC)n1	training
0	106-95-6	BrCC=C	training
0	99-63-8	O=C(c1cc(C(Cl)=O)ccc1)Cl	training
0	116-06-3	CC(SC)(/C=N/OC(NC)=O)C	training
0	56038-13-2	O[C@@H]1[C@@H](O)[C@@H](Cl)[C@@H](CO)O[C@@H]1O[C@]1([C@@H](O)[C@H](O)[C@@H](CCl)O1)CCl	training
0	1724-39-6	OC1CCCCCCCCCCC1	training
0	87-81-0	O[C@@H]1[C@@](CO)(O)OC[C@@H](O)[C@@H]1O	training
0	4880-88-0	O=C1[n]2c3c(c4c2[C@H]2N(CC4)CCC[C@@]2(CC)C1)cccc3	training
0	872-05-9	CCCCCCCCC=C	training
0	128-37-0	CC(c1c(O)c(C(C)(C)C)cc(C)c1)(C)C	training
0	106-38-7	Cc1ccc(Br)cc1	training
0	4462-55-9	ClC(c1c(-c2c(Cl)cccc2Cl)noc1C)=O	training
0	89371-44-8	OC(C1N(C(C(NC(C(O)=O)CCc2ccccc2)C)=O)C(=O)N(C)C1)=O	training
0	23947-60-6	CCNc1nc(=O)c(CCCC)c(C)[nH]1	training
0	474368-70-2	CCCCCC[n+]1ccccc1	training
0	73803-48-2	NS(c1c(Cl)ccc(C(NN2C[C@@H]3[C@@H](C4C[C@@H]3CC4)C2)=O)c1)(=O)=O	training
0	22232-54-8	S=c1[n](C)cc[n]1C(OCC)=O	training
1	174185-16-1	Clc1c(C(Nc2c3oc(c(C(O)(C)C)c3ccc2)C)=O)c(Cl)ccc1	training
0	118409-57-7	Oc1c(O)cc(C=C(C#N)C#N)cc1	training
0	57-47-6	CNC(Oc1ccc2N([C@@H]3[C@](C)(c2c1)CCN3C)C)=O	training
0	491-35-0	Cc1c2c(cccc2)ncc1	training
0	682-09-7	C=CCOCC(CO)(CC)COCC=C	training
0	71119-11-4	N#Cc1c(OCC(CNC(Cc2c3c(cccc3)[nH]c2)(C)C)O)cccc1	training
0	4455-26-9	CN(CCCCCCCC)CCCCCCCC	training
0	16484-77-8	Clc1ccc(O[C@@H](C(O)=O)C)c(C)c1	training
0	16118-49-3	CCNC(C(OC(Nc1ccccc1)=O)C)=O	training
0	39196-18-4	O=C(NC)O/N=C(\C(C)(C)C)/CSC	training
0	79547-78-7	Fc1ccc([C@@]2(C#N)CC[C@H](N3C[C@@H](C)[C@@](C(O)=O)(c4ccccc4)CC3)CC2)cc1	training
0	1883-78-9	CC(SCc1occc1)C	training
0	52-88-0	C[N+]1([C@H]2CC[C@@H]1C[C@H](OC(C(c1ccccc1)CO)=O)C2)C	training
0	1609-47-8	CCOC(OC(OCC)=O)=O	training
0	504-24-5	Nc1ccncc1	training
0	64063-37-2	Clc1c(N)c(Cl)ccc1C	training
0	121-17-5	O=[N+](c1c(Cl)ccc(C(F)(F)F)c1)[O-]	training
0	36768-62-4	NC1CC(C)(C)NC(C)(C)C1	training
0	25812-30-0	O=C(C(CCCOc1c(C)ccc(C)c1)(C)C)O	training
0	83435-67-0	O=C([C@@H](N[C@H](C(N(C1Cc2c(cccc2)C1)CC(O)=O)=O)C)CCc1ccccc1)OCC	training
0	2043-57-4	FC(C(C(C(C(F)(F)F)(F)F)(F)F)(F)F)(C(CCI)(F)F)F	training
0	NOCAS_24824	ClC(C(C(Cl)C)Cl)CC(C(C(CC)Cl)Cl)Cl	training
0	59-40-5	Nc1ccc(S(Nc2nc3c(cccc3)nc2)(=O)=O)cc1	training
0	2814-20-2	O=c1nc(C(C)C)[nH]c(C)c1	training
0	463-04-7	CCCCCON=O	training
0	360-70-3	CCCCCCCCCC(O[C@@H]1[C@]2(C)[C@H]([C@H]3[C@H](CC2)[C@@H]2C(=CC(CC2)=O)CC3)CC1)=O	training
0	98323-83-2	O=C(c1cc2c([nH]cc2CCCCN2CCC(c3ccccc3)=CC2)cc1)O	training
[truncated: 2,822 more rows]

## Sheet: DIO1
ASSAY_OUTCOME	CAS	SMILES	set
0	100-00-5	[O-][N+](c1ccc(Cl)cc1)=O	training
0	100-01-6	Nc1ccc([N+]([O-])=O)cc1	training
0	100-02-7	Oc1ccc([N+]([O-])=O)cc1	training
0	10016-20-3	OCC1C2C(C(O)C(OC3C(CO)OC(OC4C(CO)OC(OC5C(CO)OC(OC6C(CO)OC(OC7C(CO)OC(O2)C(O)C7O)C(O)C6O)C(O)C5O)C(O)C4O)C(O)C3O)O1)O	training
0	100-21-0	OC(c1ccc(C(O)=O)cc1)=O	training
0	100-37-8	CCN(CCO)CC	training
0	10042-59-8	CCCCCC(CCC)CO	training
0	100-51-6	OCc1ccccc1	training
0	100-54-9	N#Cc1cnccc1	training
0	10081-67-1	CC(c1ccc(Nc2ccc(C(c3ccccc3)(C)C)cc2)cc1)(c1ccccc1)C	training
0	1008-72-6	[O-]S(c1c(C=O)cccc1)(=O)=O	training
0	10094-34-5	CCCC(OC(Cc1ccccc1)(C)C)=O	training
0	100-97-0	C1N2CN3CN(C2)CN1C3	training
1	101-05-3	Clc1nc(Nc2c(Cl)cccc2)nc(Cl)n1	training
0	101-10-0	CC(C(O)=O)Oc1cc(Cl)ccc1	training
0	101-20-2	Clc1ccc(NC(Nc2cc(Cl)c(Cl)cc2)=O)cc1	training
0	101-21-3	CC(OC(Nc1cc(Cl)ccc1)=O)C	training
0	101-37-1	C=CCOc1nc(OCC=C)nc(OCC=C)n1	training
0	101-42-8	CN(C(Nc1ccccc1)=O)C	training
0	101463-69-8	Fc1c(NC(NC(c2c(F)cccc2F)=O)=O)ccc(Oc2c(Cl)cc(C(F)(F)F)cc2)c1	training
0	101-54-2	Nc1ccc(Nc2ccccc2)cc1	training
0	101-55-3	Brc1ccc(Oc2ccccc2)cc1	training
0	101-61-1	CN(c1ccc(Cc2ccc(N(C)C)cc2)cc1)C	training
1	10161-33-8	C[C@@]12[C@@H](O)CC[C@H]1[C@H]1C(=C3C(CC1)=CC(=O)CC3)C=C2	training
0	101-77-9	Nc1ccc(Cc2ccc(N)cc2)cc1	training
0	101-80-4	Nc1ccc(Oc2ccc(N)cc2)cc1	training
0	101-81-5	C(c1ccccc1)c1ccccc1	training
0	101-84-8	O(c1ccccc1)c1ccccc1	training
0	102-06-7	N=C(Nc1ccccc1)Nc1ccccc1	training
0	102-27-2	CCNc1cc(C)ccc1	training
0	1024-57-3	ClC1C2C3(C(Cl)(Cl)C(Cl)(C2C2C1O2)C(Cl)=C3Cl)Cl	training
0	102-60-3	CC(CN(CC(O)C)CCN(CC(O)C)CC(O)C)O	training
0	102676-31-3	N#Cc1ccc(C2[n]3c(cnc3)CCC2)cc1	training
0	102-71-6	OCCN(CCO)CCO	training
0	102-76-1	CC(OCC(OC(C)=O)COC(C)=O)=O	training
0	102-82-9	CCCCN(CCCC)CCCC	training
0	103055-07-8	FC(C(Oc1c(Cl)cc(NC(NC(c2c(F)cccc2F)=O)=O)c(Cl)c1)(F)F)C(F)(F)F	training
0	103-09-3	CCCCC(COC(C)=O)CC	training
0	1031-07-8	ClC1C2(C(Cl)(Cl)C(C3C2COS(=O)(=O)OC3)(Cl)C=1Cl)Cl	training
1	103-11-7	CCCCC(COC(C=C)=O)CC	training
0	103-23-1	CCCCC(COC(CCCCC(OCC(CCCC)CC)=O)=O)CC	training
0	103-24-2	CCCCC(COC(CCCCCCCC(OCC(CCCC)CC)=O)=O)CC	training
0	103-33-3	c1ccc(/N=N/c2ccccc2)cc1	training
0	103361-09-7	Fc1c(N2C(=O)C3CCCCC=3C2=O)cc2c(OCC(N2CC#C)=O)c1	training
1	1034-01-1	CCCCCCCCOC(c1cc(O)c(O)c(O)c1)=O	training
0	103-69-5	CCNc1ccccc1	training
0	103-76-4	OCCN1CCNCC1	training
0	103-90-2	CC(Nc1ccc(O)cc1)=O	training
0	104098-48-8	CC(C1(C(=O)N=C(c2c(C(O)=O)cc(C)cn2)N1)C)C	training
0	104-13-2	CCCCc1ccc(N)cc1	training
1	104206-82-8	CS(c1cc([N+]([O-])=O)c(C(O)=C2C(=O)CCCC2=O)cc1)(=O)=O	training
1	104-40-5	CCCCCCCCCc1ccc(O)cc1	training
1	104-43-8	CCCCCCCCCCCCc1ccc(O)cc1	training
0	104-45-0	CCCc1ccc(OC)cc1	training
0	104-51-8	CCCCc1ccccc1	training
1	10453-86-8	CC(C)=CC1C(C)(C)C1C(OCc1cc(Cc2ccccc2)oc1)=O	training
0	104-61-0	CCCCC[C@@H]1OC(=O)CC1	training
0	104-67-6	CCCCCCC[C@@H]1OC(=O)CC1	training
0	104-76-7	CCCCC(CO)CC	training
0	104795-68-8	COc1cc2c(sc(c2OC(C)C)C(Nc2nnn[n-]2)=O)cc1	training
0	105-21-5	C(C1CCC(=O)O1)CC	training
0	105-37-3	CCOC(CC)=O	training
1	10540-29-1	CC/C(/c1ccccc1)=C(\c1ccc(OCCN(C)C)cc1)/c1ccccc1	training
1	105512-06-9	C[C@H](C(OCC#C)=O)Oc1ccc(Oc2c(F)cc(Cl)cn2)cc1	training
0	105-53-3	CCOC(CC(OCC)=O)=O	training
0	105-54-4	CCCC(OCC)=O	training
0	105-60-2	O=C1NCCCCC1	training
0	105624-86-0	C(c1cccc(C(C)C)c1N1C(=O)c2cc(O)ccc2C1=O)(C)C	training
0	105-87-3	CC(OC/C=C(/CCC=C(C)C)\C)=O	training
0	105-99-7	CCCCOC(CCCCC(OCCCC)=O)=O	training
0	10605-21-7	COC(Nc1nc2c(cccc2)[nH]1)=O	training
1	1061517-62-1	C(N1CCN(c2cc(C(O)=O)c3ccccc3c2)CC1)(c1nc(-c2ccc(C)cc2)[n](-c2cccc(OCC)c2)c1)=O	training
0	1062243-51-9	CN1C(=O)C(F)(F)CN(C2CCCC2)c2nc(Nc3ccc(C(NC4CCN(C)CC4)=O)cc3OC)ncc12	training
0	106-22-9	C[C@H](CCC=C(C)C)CCO	training
0	106-23-0	C[C@@H](CC=O)CCC=C(C)C	training
0	106-24-1	CC(C)=CCC/C(/C)=C/CO	training
0	106-25-2	CC(C)=CCC/C(/C)=C/CO	training
0	106-27-4	CCCC(OCCC(C)C)=O	training
0	106-30-9	CCCCCCC(OCC)=O	training
0	106-43-4	Cc1ccc(Cl)cc1	training
0	106-44-5	Cc1ccc(O)cc1	training
1	106-45-6	Cc1ccc(S)cc1	training
0	106-46-7	Clc1ccc(Cl)cc1	training
0	106-47-8	Nc1ccc(Cl)cc1	training
0	106-48-9	Oc1ccc(Cl)cc1	training
0	106-49-0	Cc1ccc(N)cc1	training
0	106-50-3	Nc1ccc(N)cc1	training
0	106-65-0	COC(CCC(OC)=O)=O	training
0	106-87-6	C1C(C2OC2)CC2C(O2)C1	training
0	106-93-4	BrCCBr	training
0	107071-66-9	O=C(N1CCC(/C=C(\c2ccccc2)/c2ccccc2)CC1)CCCCCCCCc1cnccc1	training
0	107-13-1	C=CC#N	training
0	107-18-6	OCC=C	training
0	107-20-0	ClCC=O	training
0	107-21-1	OCCO	training
0	1072-15-7	CCCCCCCCCOS([O-])(=O)=O	training
0	107-30-2	COCCl	training
0	107-41-5	CC(CC(O)(C)C)O	training
0	107534-96-3	CC(C(C[n]1ncnc1)(CCc1ccc(Cl)cc1)O)(C)C	training
0	107-54-0	CC(CC(C#C)(O)C)C	training
0	1076-97-7	OC(C1CCC(C(O)=O)CC1)=O	training
0	107-75-5	CC(CC=O)CCCC(O)(C)C	training
0	107-87-9	CCCC(C)=O	training
0	107-88-0	CC(CCO)O	training
0	107-92-6	CCCC(O)=O	training
0	107-98-2	COCC(O)C	training
0	108-01-0	CN(CCO)C	training
0	108-11-2	CC(CC(O)C)C	training
0	108-21-4	CC(OC(C)=O)C	training
0	108-32-7	CC1OC(=O)OC1	training
0	108-38-3	Cc1cc(C)ccc1	training
0	108-39-4	Cc1cc(O)ccc1	training
0	108419-33-6	CCC(C(CCOC(C)=O)C)CC	training
0	108-44-1	Cc1cc(N)ccc1	training
0	108-45-2	Nc1cc(N)ccc1	training
0	108-46-3	Oc1cc(O)ccc1	training
1	1085-12-7	CCCCCCCOC(c1ccc(O)cc1)=O	training
0	108-59-8	COC(CC(OC)=O)=O	training
0	108-67-8	Cc1cc(C)cc(C)c1	training
0	108-68-9	Cc1cc(O)cc(C)c1	training
0	108-80-5	O=c1[nH]c(=O)[nH]c(=O)[nH]1	training
0	108-83-8	CC(CC(CC(C)C)=O)C	training
0	108-91-8	NC1CCCCC1	training
0	108-93-0	OC1CCCCC1	training
0	108-94-1	O=C1CCCCC1	training
0	108-95-2	Oc1ccccc1	training
0	108-98-5	Sc1ccccc1	training
0	108-99-6	Cc1cnccc1	training
0	109-02-4	CN1CCOCC1	training
0	109-43-3	CCCCOC(CCCCCCCCC(OCCCC)=O)=O	training
0	109-46-6	CCCCNC(NCCCC)=S	training
0	109-52-4	CCCCC(O)=O	training
0	109-55-7	CN(CCCN)C	training
0	1095-90-5	CCC(C(c1ccccc1)(c1ccccc1)CC(N(C)C)C)=O	training
0	109-86-4	COCCO	training
0	110-05-4	CC(OOC(C)(C)C)(C)C	training
0	110-12-3	CC(CCC(C)=O)C	training
0	110-15-6	OC(CCC(O)=O)=O	training
1	110235-47-7	CC#Cc1nc(Nc2ccccc2)nc(C)c1	training
1	110-25-8	CCCCCCCC/C=C/CCCCCCCC(N(CC(O)=O)C)=O	training
0	110-26-9	C=CC(NCNC(C=C)=O)=O	training
0	110-27-0	CCCCCCCCCCCCCC(OC(C)C)=O	training
0	110-33-8	CCCCCCOC(CCCCC(OCCCCCC)=O)=O	training
0	110-42-9	CCCCCCCCCC(OC)=O	training
0	110-43-0	CCCCCC(C)=O	training
0	110-44-1	C/C=C/C=C/C(O)=O	training
0	110-62-3	CCCCC=O	training
0	110-63-4	OCCCCO	training
0	110-65-6	OCC#CCO	training
0	110-69-0	CCC/C=N/O	training
0	110-73-6	CCNCCO	training
0	110-80-5	CCOCCO	training
0	110-85-0	C1NCCNC1	training
0	110-87-2	C1CC=COC1	training
0	110-91-8	C1NCCOC1	training
0	111-11-5	CCCCCCCC(OC)=O	training
0	111-15-9	CCOCCOC(C)=O	training
0	1111-78-0	NC([O-])=O	training
0	111-21-7	CC(OCCOCCOCCOC(C)=O)=O	training
0	111-27-3	CCCCCCO	training
0	111-30-8	O=CCCCC=O	training
0	111-40-0	NCCNCCN	training
0	111-42-2	OCCNCCO	training
1	111-44-4	ClCCOCCCl	training
0	111-46-6	OCCOCCO	training
0	1114-71-2	CCCCN(C(SCCC)=O)CC	training
0	111-49-9	C1CCNCCC1	training
0	111-55-7	CC(OCCOC(C)=O)=O	training
0	111-62-6	CCCCCCCC/C=C/CCCCCCCC(OCC)=O	training
0	111-69-3	N#CCCCCC#N	training
0	111-70-6	CCCCCCCO	training
0	111-71-7	CCCCCCC=O	training
0	111-76-2	CCCCOCCO	training
0	111-77-3	COCCOCCO	training
0	111812-58-9	C[n]1c(Oc2ccccc2)c(/C=N/OCc2ccc(C(OC(C)(C)C)=O)cc2)c(C)n1	training
0	111-84-2	CCCCCCCCC	training
0	111-87-5	CCCCCCCCO	training
0	1118-92-9	CCCCCCCC(N(C)C)=O	training
0	111-90-0	CCOCCOCCO	training
0	1119-40-0	COC(CCCC(OC)=O)=O	training
0	111-96-6	COCCOCCOC	training
0	111988-49-9	Clc1ncc(CN2/C(=N\C#N)/SCC2)cc1	training
1	1120-04-3	CCCCCCCCCCCCCCCCCCOS([O-])(=O)=O	training
0	1120-21-4	CCCCCCCCCCC	training
0	112-05-0	CCCCCCCCC(O)=O	training
0	112-07-2	CCCCOCCOC(C)=O	training
0	112-12-9	CCCCCCCCCC(C)=O	training
0	112-14-1	CCCCCCCCOC(C)=O	training
0	112-18-5	CCCCCCCCCCCCN(C)C	training
0	112226-61-6	CC(N(C(c1ccccc1)=O)NC(c1ccc(Cl)cc1)=O)(C)C	training
0	112-25-4	CCCCCCOCCO	training
0	112-27-6	OCCOCCOCCO	training
0	112281-77-3	FC(C(OCC(c1c(Cl)cc(Cl)cc1)C[n]1ncnc1)(F)F)F	training
0	112-30-1	CCCCCCCCCCO	training
0	112-31-2	CCCCCCCCCC=O	training
0	112-34-5	CCCCOCCOCCO	training
0	112-35-6	COCCOCCOCCO	training
0	112-38-9	OC(CCCCCCCCC=C)=O	training
0	112-50-5	CCOCCOCCOCCO	training
0	112-55-0	CCCCCCCCCCCCS	training
1	112-63-0	CCCCC/C=C/C/C=C/CCCCCCCC(OC)=O	training
0	112-70-9	CCCCCCCCCCCCCO	training
0	112733-06-9	OC(C[n]1c2c(ccc(c2)Cl)c(=O)[n](Cc2c(F)cc(Br)cc2)c1=O)=O	training
1	112-80-1	CCCCCCCC/C=C/CCCCCCCC(O)=O	training
0	112809-51-5	N#Cc1ccc(C(c2ccc(C#N)cc2)[n]2ncnc2)cc1	training
0	113136-77-9	OC(C1C(C(Nc2c(Cl)cc(Cl)cc2)=O)C1)=O	training
0	113-48-4	CCCCC(CN1C(=O)C2C(C3C=CC2C3)C1=O)CC	training
0	113734-18-2	C(c1csc(C(F)(F)F)n1)(O)CNC(C)Cc1ccc(OCC(O)=O)cc1	training
0	114-26-1	CNC(Oc1c(OC(C)C)cccc1)=O	training
0	114311-32-9	COCc1cc(C(O)=O)c(C2NC(C(C)C)(C)C(=O)N=2)nc1	training
0	1143-38-0	Oc1c2c(Cc3c(C2=O)c(O)ccc3)ccc1	training
0	114369-43-6	Clc1ccc(CCC(c2ccccc2)(C#N)C[n]2ncnc2)cc1	training
0	115-28-6	OC(C1C2(C(Cl)(Cl)C(C(Cl)=C2Cl)(Cl)C1C(O)=O)Cl)=O	training
0	115-29-7	ClC1C2(C(Cl)(Cl)C(C3C2COS(=O)OC3)(Cl)C=1Cl)Cl	training
1	115-39-9	Oc1c(Br)cc(C2(c3cc(Br)c(O)c(Br)c3)c3c(cccc3)S(=O)(=O)O2)cc1Br	training
0	1156-19-0	Cc1ccc(S(NC(NN2CCCCCC2)=O)(=O)=O)cc1	training
0	115-77-5	OCC(CO)(CO)CO	training
0	115-86-6	O=P(Oc1ccccc1)(Oc1ccccc1)Oc1ccccc1	training
0	115-95-7	CC(C)=CCCC(C=C)(OC(C)=O)C	training
0	115-96-8	ClCCOP(OCCCl)(OCCCl)=O	training
0	116-02-9	CC1CC(C)(C)CC(O)C1	training
0	116-06-3	CNC(O/N=C/C(SC)(C)C)=O	training
0	116-25-6	CC1(C(=O)NC(=O)N1CO)C	training
1	1166-52-5	CCCCCCCCCCCCOC(c1cc(O)c(O)c(O)c1)=O	training
0	116714-46-6	FC(C(Oc1c(Cl)cc(NC(NC(c2c(F)cccc2F)=O)=O)cc1)(F)F)OC(F)(F)F	training
0	117-08-8	Clc1c(Cl)c2c(C(OC2=O)=O)c(Cl)c1Cl	training
0	117337-19-6	COC(CSc1c(Cl)cc(F)c(N=c2sc([n]3[n]2CCCC3)=O)c1)=O	training
0	117428-22-5	C(/c1ccccc1COc1cccc(C(F)(F)F)n1)(\C(OC)=O)=C\OC	training
0	117718-60-2	COC(c1c(C(F)F)nc(C(F)(F)F)c(C2SCCN=2)c1CC(C)C)=O	training
0	117-79-3	Nc1cc2c(C(c3c(C2=O)cccc3)=O)cc1	training
1	117-80-6	ClC1C(=O)c2c(cccc2)C(=O)C=1Cl	training
0	117-81-7	CCCCC(COC(c1c(C(OCC(CCCC)CC)=O)cccc1)=O)CC	training
0	117-84-0	CCCCCCCCOC(c1c(C(OCCCCCCCC)=O)cccc1)=O	training
0	118134-30-8	CCCN(CC1OC2(CCC(C(C)(C)C)CC2)OC1)CC	training
1	118-47-8	OC(c1cc(=O)[n](-c2ccc(S(O)(=O)=O)cc2)[nH]1)=O	training
0	118-52-5	CC1(C(=O)N(Cl)C(=O)N1Cl)C	training
0	118-55-8	Oc1c(C(Oc2ccccc2)=O)cccc1	training
0	118-56-9	CC1CC(C)(C)CC(OC(c2c(O)cccc2)=O)C1	training
0	118-58-1	Oc1c(C(OCc2ccccc2)=O)cccc1	training
0	118-71-8	Cc1occc(=O)c1O	training
0	118-82-1	CC(c1c(O)c(C(C)(C)C)cc(Cc2cc(C(C)(C)C)c(O)c(C(C)(C)C)c2)c1)(C)C	training
0	118-93-4	CC(c1c(O)cccc1)=O	training
0	119-07-3	CCCCCCCCCCOC(c1c(C(OCCCCCCCC)=O)cccc1)=O	training
0	119168-77-3	CCc1c(Cl)c(C(NCc2ccc(C(C)(C)C)cc2)=O)[n](C)n1	training
0	1191914-21-2	C([C@H]1CN(CC2CCOCC2)C(=O)OC21CCN(C1(CCN(C(c3c(C)ncnc3C)=O)CC1)C)CC2)CCC	training
1	1192-52-5	Clc1ssc(=O)c1Cl	training
0	119-36-8	COC(c1c(O)cccc1)=O	training
0	119446-68-3	CC1OC(c2c(Cl)cc(Oc3ccc(Cl)cc3)cc2)(C[n]2ncnc2)OC1	training
1	119-47-1	Cc1cc(C(C)(C)C)c(O)c(Cc2c(O)c(C(C)(C)C)cc(C)c2)c1	training
0	119-53-9	OC(C(c1ccccc1)=O)c1ccccc1	training
0	119-64-2	C1Cc2c(cccc2)CC1	training
0	119-90-4	COc1c(N)ccc(-c2cc(OC)c(N)cc2)c1	training
0	119-93-7	Cc1c(N)ccc(-c2cc(C)c(N)cc2)c1	training
1	120116-88-3	CN(S([n]1c(-c2ccc(C)cc2)c(Cl)nc1C#N)(=O)=O)C	training
0	120-12-7	c1cc2c(cc3c(c2)cccc3)cc1	training
0	120-14-9	COc1c(OC)cc(C=O)cc1	training
0	120-18-3	OS(c1cc2c(cccc2)cc1)(=O)=O	training
0	120-32-1	Oc1c(Cc2ccccc2)cc(Cl)cc1	training
0	120-36-5	CC(C(O)=O)Oc1c(Cl)cc(Cl)cc1	training
0	120-46-7	O/C(/c1ccccc1)=C\C(c1ccccc1)=O	training
0	120-47-8	CCOC(c1ccc(O)cc1)=O	training
0	120511-73-1	CC(c1cc(C(C#N)(C)C)cc(C[n]2ncnc2)c1)(C#N)C	training
0	120-51-4	O=C(c1ccccc1)OCc1ccccc1	training
0	120-55-8	O=C(c1ccccc1)OCCOCCOC(c1ccccc1)=O	training
0	120-56-9	O=C(c1ccccc1)OCCOCCOCCOC(c1ccccc1)=O	training
0	120-61-6	COC(c1ccc(C(OC)=O)cc1)=O	training
0	120-65-0	CN(Cc1c(O)cccc1)C	training
0	120-71-8	COc1c(N)cc(C)cc1	training
0	120-80-9	Oc1c(O)cccc1	training
0	120-82-1	Clc1cc(Cl)c(Cl)cc1	training
0	120-83-2	Oc1c(Cl)cc(Cl)cc1	training
0	120-92-3	O=C1CCCC1	training
1	120-95-6	CCC(c1cc(C(CC)(C)C)c(O)cc1)(C)C	training
0	121-00-6	COc1cc(C(C)(C)C)c(O)cc1	training
0	121-32-4	CCOc1c(O)ccc(C=O)c1	training
0	121-33-5	COc1c(O)ccc(C=O)c1	training
0	1214-39-7	C(c1ccccc1)Nc1c2c(nc[nH]2)ncn1	training
0	121-69-7	CN(c1ccccc1)C	training
1	121-75-5	CCOC(CC(C(OCC)=O)SP(OC)(OC)=S)=O	training
0	121-91-5	OC(c1cc(C(O)=O)ccc1)=O	training
1	1219-38-1	CCCCCCCCOC(c1ccc(O)cc1)=O	training
0	122008-85-9	CCCCOC([C@H](Oc1ccc(Oc2c(F)cc(C#N)cc2)cc1)C)=O	training
1	122-14-5	COP(Oc1cc(C)c([N+]([O-])=O)cc1)(OC)=S	training
0	122-34-9	CCNc1nc(NCC)nc(Cl)n1	training
0	122-39-4	N(c1ccccc1)c1ccccc1	training
0	122-40-7	CCCCC/C(/C=O)=C\c1ccccc1	training
0	122-42-9	CC(OC(Nc1ccccc1)=O)C	training
1	122453-73-0	CCOC[n]1c(C(F)(F)F)c(Br)c(C#N)c1-c1ccc(Cl)cc1	training
0	122-51-0	CCOC(OCC)OCC	training
0	122-57-6	CC(/C=C/c1ccccc1)=O	training
0	122-62-3	CCCCC(COC(CCCCCCCCC(OCC(CCCC)CC)=O)=O)CC	training
0	122-66-7	N(c1ccccc1)Nc1ccccc1	training
0	122-78-1	O=CCc1ccccc1	training
0	122836-35-5	Cc1[n](C(F)F)c(=O)[n](-c2c(Cl)cc(Cl)c(NS(C)(=O)=O)c2)n1	training
0	122-88-3	OC(COc1ccc(Cl)cc1)=O	training
0	122-99-6	OCCOc1ccccc1	training
0	123-00-2	NCCCN1CCOCC1	training
0	123-05-7	CCCCC(C=O)CC	training
0	123-07-9	CCc1ccc(O)cc1	training
0	123-11-5	COc1ccc(C=O)cc1	training
0	123122-55-4	COCCOC[C@@H](C(Oc1cc2c(CCC2)cc1)=O)CC1(C(NC2CCC(C(O)=O)CC2)=O)CCCC1	training
0	123-17-1	CC(CC(CC(CC(C)C)O)C)C	training
0	123-25-1	CCOC(CCC(OCC)=O)=O	training
0	123312-89-0	CC1CN(/N=C/c2cnccc2)C(=O)NN=1	training
0	123-33-1	O=c1ccc(=O)[nH][nH]1	training
0	123343-16-8	COc1nc(Sc2c(C([O-])=O)c(Cl)ccc2)nc(OC)c1	training
1	123-35-3	C(C=C)(CCC=C(C)C)=C	training
0	123-51-3	CC(CCO)C	training
0	123-66-0	CCCCCC(OCC)=O	training
0	123-77-3	NC(/N=N/C(N)=O)=O	training
0	123-92-2	CC(CCOC(C)=O)C	training
0	123-99-9	OC(CCCCCCCC(O)=O)=O	training
0	124-04-9	OC(CCCCC(O)=O)=O	training
0	124-09-4	NCCCCCCN	training
0	124-13-0	CCCCCCCC=O	training
0	1241-94-7	CCCCC(COP(Oc1ccccc1)(Oc1ccccc1)=O)CC	training
0	124378-77-4	CN(C(Cc1c2c(occ2)ccc1)=O)[C@@H]1[C@@H](N2CCCC2)C[C@@]2(OCCC2)CC1	training
0	124-40-3	CNC	training
0	124-68-5	CC(CO)(N)C	training
0	124-76-5	CC1([C@@]2([C@@H](C[C@@H]1CC2)O)C)C	training
0	124-94-7	C[C@@]12[C@](C(CO)=O)(O)[C@H](O)C[C@H]1[C@@H]1CCC3[C@@](C)([C@@]1(F)[C@@H](O)C2)C=CC(=O)C=3	training
0	125116-23-6	CC1(C(C[n]2ncnc2)(O)C(Cc2ccc(Cl)cc2)CC1)C	training
0	125225-28-7	CC(C1C(C[n]2ncnc2)(O)C(Cc2ccc(Cl)cc2)CC1)C	training
0	125401-92-5	C(c1c(Oc2nc(OC)cc(OC)n2)cccc1Oc1nc(OC)cc(OC)n1)(O)=O	training
0	125-84-8	CCC1(c2ccc(N)cc2)C(=O)NC(=O)CC1	training
0	126-00-1	CC(c1ccc(O)cc1)(c1ccc(O)cc1)CCC(O)=O	training
0	1260-17-9	Cc1c2c(C(c3c(C2=O)c(O)c([C@@H]2[C@H](O)[C@@H](O)[C@H](O)[C@@H](CO)O2)c(O)c3O)=O)cc(O)c1C(O)=O	training
0	126-06-7	CC1(C(=O)N(Br)C(=O)N1Cl)C	training
0	126-14-7	CC(OC[C@@H]1[C@@H](OC(C)=O)[C@H](OC(C)=O)[C@@H](OC(C)=O)[C@@H](O[C@]2([C@@H](OC(C)=O)[C@H](OC(C)=O)[C@@H](COC(C)=O)O2)COC(C)=O)O1)=O	training
0	126-30-7	CC(CO)(CO)C	training
0	126-72-7	BrCC(COP(OCC(CBr)Br)(OCC(CBr)Br)=O)Br	training
0	126-73-8	CCCCOP(OCCCC)(OCCCC)=O	training
0	126833-17-8	CC1(C(Nc2c(Cl)c(Cl)c(O)cc2)=O)CCCCC1	training
0	126-86-3	CC(CC(C#CC(CC(C)C)(O)C)(O)C)C	training
0	126-92-1	CCCCC(COS([O-])(=O)=O)CC	training
0	126-98-7	CC(C#N)=C	training
0	127-25-3	COC([C@]1([C@H]2[C@]([C@@H]3C(=CC2)C=C(C(C)C)CC3)(C)CCC1)C)=O	training
0	127308-82-1	C1CN(CCc2cc3c(OCO3)cc2)C[C@H](OC(c2ccccc2)c2ccccc2)C1	training
0	127-47-9	CC(OC/C=C(/C=C/C=C(/C=C/C1C(C)(C)CCCC=1C)\C)\C)=O	training
0	127-51-5	CC(/C(/C)=C/C1C(C)(C)CCC=C1C)=O	training
0	128-04-1	CN(C([S-])=S)C	training
0	128-37-0	Cc1cc(C(C)(C)C)c(O)c(C(C)(C)C)c1	training
0	128-39-2	CC(c1c(O)c(C(C)(C)C)ccc1)(C)C	training
0	128639-02-1	CCOC(C(Cc1c(Cl)cc(F)c(-[n]2c(=O)[n](C(F)F)c(C)n2)c1)Cl)=O	training
0	128-95-0	Nc1c2c(C(c3c(C2=O)cccc3)=O)c(N)cc1	training
0	129-00-0	c1cc2c3c4c(cc2)cccc4ccc3c1	training
0	129-17-9	CCN(c1ccc([C+](c2c(S([O-])(=O)=O)cc(S([O-])(=O)=O)cc2)c2ccc(N(CC)CC)cc2)cc1)CC	training
1	129298-91-5	CO[C@H]1[C@H]([C@@]2([C@@H](CC=C(C)C)O2)C)[C@]2(OC2)CC[C@H]1OC(NC(CCl)=O)=O	training
1	129299-90-7	Cc1c(C[C@@H]2C(=O)[n]3c4c(c(C)c3CC2)cccc4)[nH]cn1	training
0	129630-19-9	CCOC(COc1c(Cl)cc(F)c(-c2c(Cl)c(OC(F)F)[n](C)n2)c1)=O	training
0	1300-72-7	Cc1c(C)cc(S([O-])(=O)=O)cc1	training
0	1300-73-8	Cc1c(C)c(N)ccc1	training
0	130-14-3	[O-]S(c1c2c(cccc2)ccc1)(=O)=O	training
0	13071-79-9	CCOP(SCSC(C)(C)C)(OCC)=S	training
0	131-11-3	COC(c1c(C(OC)=O)cccc1)=O	training
0	131-17-9	C=CCOC(c1c(C(OCC=C)=O)cccc1)=O	training
0	131341-86-1	FC1(Oc2c(cccc2-c2c(C#N)c[nH]c2)O1)F	training
0	131-56-6	Oc1cc(O)c(C(c2ccccc2)=O)cc1	training
0	131-57-7	COc1cc(O)c(C(c2ccccc2)=O)cc1	training
0	131-70-4	CCCCOC(c1c(C(O)=O)cccc1)=O	training
0	13171-00-1	CC(c1c2CCC(C)(C)c2cc(C(C)(C)C)c1)=O	training
0	131807-57-3	CC1(c2ccc(Oc3ccccc3)cc2)C(=O)N(Nc2ccccc2)C(=O)O1	training
0	131860-33-8	CO/C=C(\c1c(Oc2ncnc(Oc3c(C#N)cccc3)c2)cccc1)/C(OC)=O	training
0	13194-48-4	CCCSP(SCCC)(OCC)=O	training
0	131983-72-7	CC1(C(C[n]2ncnc2)(O)/C(=C\c2ccc(Cl)cc2)/CC1)C	training
1	1320-07-6	Cc1cc(C)c(N/N=C2\C(C=C/C(/C\2=O)=N/Nc2ccc(S([O-])(=O)=O)cc2)=O)cc1	training
0	1321-74-0	C=Cc1c(C=C)cccc1	training
0	1323-38-2	CCCCCC[C@H](C/C=C/CCCCCCCC(OCC(CO)O)=O)O	training
0	13254-34-7	CC(CCCC(O)(C)C)C	training
0	132-64-9	o1c2c(cccc2)c2c1cccc2	training
0	132-65-0	s1c2c(cccc2)c2c1cccc2	training
0	13292-46-1	Oc1c(/C=N/N2CCN(C)CC2)c2c(O)c3c(O)c(C)c4O[C@@](OC=C[C@@H]([C@H]([C@H]([C@@H]([C@H](O)[C@H](C)[C@@H](O)[C@@H](C)C=CC=C(C)C(N2)=O)C)OC(C)=O)C)OC)(C)C(=O)c4c13 |c:25,39,t:41|	training
1	13301-61-6	CCN(c1ccc(/N=N/c2c(Cl)cc([N+]([O-])=O)cc2Cl)cc1)CCC#N	training
1	133-06-2	ClC(SN1C(=O)C2C(CC=CC2)C1=O)(Cl)Cl	training
1	133-07-3	ClC(SN1C(=O)c2c(cccc2)C1=O)(Cl)Cl	training
0	1330-86-5	CC(CCCCCOC(CCCCC(OCCCCCC(C)C)=O)=O)C	training
1	13311-84-7	CC(C(Nc1cc(C(F)(F)F)c([N+]([O-])=O)cc1)=O)C	training
0	1333-39-7	Oc1c(S(O)(=O)=O)cccc1	training
0	133855-98-8	Fc1ccc([C@@]2([C@H](c3c(Cl)cccc3)O2)C[n]2ncnc2)cc1	training
0	133-90-4	Nc1c(Cl)c(C(O)=O)cc(Cl)c1	training
0	134-20-3	COC(c1c(N)cccc1)=O	training
0	134605-64-4	C[n]1c(C(F)(F)F)cc(=O)[n](-c2cc(C(OC(C(OCC=C)=O)(C)C)=O)c(Cl)cc2)c1=O	training
0	134-62-3	CCN(C(c1cc(C)ccc1)=O)CC	training
1	135080-03-4	C(c1scc(Cl)c1)(c1c(O)[n](C(N)=O)c2cc(Cl)c(F)cc12)=O	training
1	135158-54-2	CSC(c1c2c(nns2)ccc1)=O	training
0	135-19-3	Oc1cc2c(cccc2)cc1	training
0	135-20-6	ON(c1ccccc1)N=O	training
0	136042-19-8	CCCCC1N(Cc2ccc(-c3c(-c4nn[nH]n4)cccc3)cc2)C2[C-](CC=CN=2)N=1	training
0	136-45-8	CCCOC(c1cnc(C(OCCC)=O)cc1)=O	training
0	13674-84-5	CC(OP(OC(CCl)C)(OC(CCl)C)=O)CCl	training
0	13674-87-8	ClCC(OP(OC(CCl)CCl)(OC(CCl)CCl)=O)CCl	training
1	136-77-6	CCCCCCc1c(O)cc(O)cc1	training
0	13680-35-8	CCc1c(N)c(CC)cc(Cc2cc(CC)c(N)c(CC)c2)c1	training
0	13684-56-5	CCOC(Nc1cc(OC(Nc2ccccc2)=O)ccc1)=O	training
0	13684-63-4	COC(Nc1cc(OC(Nc2cc(C)ccc2)=O)ccc1)=O	training
0	137-26-8	CN(C(SSC(N(C)C)=S)=S)C	training
0	137-42-8	CNC([S-])=S	training
1	137-66-6	CCCCCCCCCCCCCCCC(OCC(C1C(O)=C(O)C(=O)O1)O)=O	training
0	138-22-7	CCCCOC(C(O)C)=O	training
0	138261-41-3	[O-][N+](/N=C1\NCCN\1Cc1cnc(Cl)cc1)=O	training
0	13826-35-2	OCc1cc(Oc2ccccc2)ccc1	training
0	138472-01-2	C(/CC)(\C(C)N(=O)=O)=C/C(/C(N)=O)=N/O	training
0	138-86-3	CC(C1CC=C(C)CC1)=C	training
1	139-02-6	[O-]c1ccccc1	training
0	139-13-9	OC(CN(CC(O)=O)CC(O)=O)=O	training
0	139290-65-6	COc1c(OC)c(C(C2CCN(CCc3ccc(F)cc3)CC2)O)ccc1	training
1	139340-56-0	CC(c1c(O)c(C(C)(C)C)cc(/C=C2/SC(NC/2=O)=N)c1)(C)C	training
0	139-87-7	CC[NH+](CCO)CCO	training
0	139-88-8	CCCCC(CCC(OS([O-])(=O)=O)CC(C)C)CC	training
0	140-08-9	ClCCOP(OCCCl)OCCCl	training
0	140-10-3	OC(/C=C/c1ccccc1)=O	training
0	140-11-4	CC(OCc1ccccc1)=O	training
1	1401-55-4	Oc1c(O)c(O)cc(C(Oc2c(O)c(O)cc(C(OCC3C(OC(c4cc(OC(c5cc(O)c(O)c(O)c5)=O)c(O)c(O)c4)=O)C(OC(c4cc(OC(c5cc(O)c(O)c(O)c5)=O)c(O)c(O)c4)=O)C(OC(c4cc(OC(c5cc(O)c(O)c(O)c5)=O)c(O)c(O)c4)=O)C(OC(c4cc(OC(c5cc(O)c(O)c(O)c5)=O)c(O)c(O)c4)=O)O3)=O)c2)=O)c1	training
0	140-38-5	NC(Nc1ccc(Cl)cc1)=O	training
1	140-56-7	CN(c1ccc(/N=N/S([O-])(=O)=O)cc1)C	training
1	140-66-9	CC(CC(c1ccc(O)cc1)(C)C)(C)C	training
0	141-04-8	CC(COC(CCCCC(OCC(C)C)=O)=O)C	training
0	141112-29-0	CS(c1c(C(c2c(C3CC3)onc2)=O)ccc(C(F)(F)F)c1)(=O)=O	training
0	141-22-0	CCCCCC[C@H](C/C=C/CCCCCCCC(O)=O)O	training
0	141517-21-7	CO/N=C(/c1c(CO/N=C(/c2cc(C(F)(F)F)ccc2)\C)cccc1)\C(OC)=O	training
0	141-66-2	COP(O/C(/C)=C/C(N(C)C)=O)(OC)=O	training
0	142-04-1	Nc1ccccc1	training
0	142-16-5	CCCCC(COC(/C=C/C(OCC(CCCC)CC)=O)=O)CC	training
0	142-18-7	CCCCCCCCCCCC(OCC(CO)O)=O	training
0	14233-37-5	CC(Nc1c2c(C(c3c(C2=O)cccc3)=O)c(NC(C)C)cc1)C	training
0	142459-58-3	CC(N(c1ccc(F)cc1)C(COc1nnc(C(F)(F)F)s1)=O)C	training
0	142-62-1	CCCCCC(O)=O	training
0	143-08-8	CCCCCCCCCO	training
0	143390-89-0	CO/N=C(/c1c(COc2c(C)cccc2)cccc1)\C(OC)=O	training
0	1434-54-4	CC([C@@H]1[C@]2(C)[C@H]([C@H]3[C@H](CC2)[C@]2(C)C(C[C@H](CC2)O)=CC3)C[C@H]1C#N)=O	training
1	143-50-0	ClC1(C2(C3(C4(Cl)C5(C(C3(C2(Cl)C5(Cl)C14Cl)Cl)=O)Cl)Cl)Cl)Cl	training
1	14351-66-7	CC(C1CC[C@H]2C(=CC[C@H]3[C@@](C([O-])=O)(C)CCC[C@@]32C)C=1)C	training
0	143-74-8	Oc1ccc(C2(c3ccc(O)cc3)c3c(cccc3)S(=O)(=O)O2)cc1	training
0	1445-75-6	CC(OP(OC(C)C)(C)=O)C	training
0	144-62-7	OC(C(O)=O)=O	training
1	145701-21-9	CCOc1[n]2c(nc(S(Nc3c(Cl)cccc3Cl)(=O)=O)n2)cc(F)n1	training
0	145-73-3	[O-]C(C1C(C([O-])=O)C2OC1CC2)=O	training
0	145742-28-5	COc1c(CN2[C@@H](c3ccccc3)[C@@H](N)CCC2)cc(OC(F)(F)F)cc1	training
0	146011-65-6	C(c1oc2ccc(C)cc2c1-c1ccc(Cl)cc1)N(C(Nc1c(F)cc(F)cc1F)=O)Cc1ccccc1	training
0	147-24-0	CN(CCOC(c1ccccc1)c1ccccc1)C	training
0	14765-30-1	CCC(C1C(=O)CCCC1)C	training
0	1477-55-0	NCc1cc(CN)ccc1	training
1	1478-61-1	Oc1ccc(C(C(F)(F)F)(C(F)(F)F)c2ccc(O)cc2)cc1	training
0	14816-18-3	CCOP(O/N=C(/c1ccccc1)\C#N)(OCC)=S	training
0	148-24-3	Oc1c2c(cccn2)ccc1	training
0	148477-71-8	CCC(C(OC1C2(CCCCC2)OC(=O)C=1c1c(Cl)cc(Cl)cc1)=O)(C)C	training
0	1490-04-6	CC(C1C(O)CC(C)CC1)C	training
0	149062-75-9	Clc1cc(Cl)cc2N=C3CCCCCN3Cc12	training
1	149-30-4	S=c1sc2c(cccc2)[nH]1	training
1	149413-74-1	C(c1csc(-c2oc3ccc(OCc4ccccc4CC(O)=O)cc3c2)n1)(C)(C)C	training
0	149877-41-8	COc1c(NNC(OC(C)C)=O)cc(-c2ccccc2)cc1	training
0	150-13-0	C(c1ccc(N)cc1)(O)=O	training
0	15046-75-0	S(c1ccccc1C)(O)(=O)=O	training
0	150-76-5	COc1ccc(O)cc1	training
0	151-05-3	CC(OC(Cc1ccccc1)(C)C)=O	training
1	151-21-3	CCCCCCCCCCCCOS([O-])(=O)=O	training
0	151506-44-4	COc1ccc(-[n]2c(-c3ccc(S(C)=O)cc3)cc(C(F)F)n2)cc1	training
0	15214-89-8	CC(NC(C=C)=O)(CS([O-])(=O)=O)C	training
0	15299-99-7	CCN(C(C(Oc1c2c(cccc2)ccc1)C)=O)CC	training
0	15307-79-6	[O-]C(Cc1c(Nc2c(Cl)cccc2Cl)cccc1)=O	training
0	15310-01-7	Ic1c(C(Nc2ccccc2)=O)cccc1	training
0	1541-81-7	CCCCCCCCCCCCN1CCOCC1	training
0	154-42-7	Nc1nc2c([nH]cn2)c(=S)[nH]1	training
0	15499-27-1	C(c1ccc(Cl)cc1)CCC	training
0	1559-34-8	CCCCOCCOCCOCCOCCO	training
0	1559-35-9	CCCCC(COCCO)CC	training
0	155990-20-8	N(c1ccc(CNC=O)c2sc3ccc(OC)cc3c(=O)c12)CCN(CC)CC	training
1	156-10-5	O=Nc1ccc(Nc2ccccc2)cc1	training
0	15619-48-4	C([n+]1c2c(cccc2)ccc1)c1ccccc1	training
0	1563-66-2	CNC(Oc1c2c(CC(O2)(C)C)ccc1)=O	training
0	156-43-4	CCOc1ccc(N)cc1	training
0	156-60-5	Cl/C=C/Cl	training
0	1569-01-3	CCCOCC(O)C	training
0	1582-09-8	CCCN(c1c([N+]([O-])=O)cc(C(F)(F)F)cc1[N+]([O-])=O)CCC	training
0	159138-81-5	CC(c1c(S(C)(=O)=O)cc(C(N=C(N)N)=O)cc1)C	training
0	1596-84-5	CN(NC(CCC(O)=O)=O)C	training
1	15972-60-8	CCc1c(N(C(CCl)=O)COC)c(CC)ccc1	training
0	16079-88-2	CC1(C(=O)N(Cl)C(=O)N1Br)C	training
0	1610-18-0	COc1nc(NC(C)C)nc(NC(C)C)n1	training
0	161326-34-7	CSC1N(Nc2ccccc2)C(=O)[C@@](c2ccccc2)(C)N=1	training
0	1625-91-8	CC(c1ccc(-c2ccc(C(C)(C)C)cc2)cc1)(C)C	training
0	162706-14-1	Cc1[n](CCCCC(O)=O)c2ccccc2c1-c1cnccc1	training
0	1632-73-1	CC1([C@@H](O)[C@@]2(C[C@H]1CC2)C)C	training
0	163520-33-0	CCOC(C1CC(c2ccccc2)(c2ccccc2)ON=1)=O	training
0	1638-22-8	CCCCc1ccc(O)cc1	training
0	1646-75-9	CSC(/C=N/O)(C)C	training
0	1646-87-3	CNC(O/N=C/C(S(C)=O)(C)C)=O	training
0	1646-88-4	CNC(O/N=C/C(S(C)(=O)=O)(C)C)=O	training
0	165252-70-0	CN/C(/NCC1COCC1)=N\[N+]([O-])=O	training
0	16587-71-6	CCC(C1CCC(=O)CC1)(C)C	training
0	16672-87-0	OP(CCCl)(O)=O	training
0	1671-75-6	CCCCCCC(c1ccccc1)=O	training
0	1689-84-5	Oc1c(Br)cc(C#N)cc1Br	training
0	1702-17-6	OC(c1c(Cl)ccc(Cl)n1)=O	training
0	1724-39-6	OC1CCCCCCCCCCC1	training
0	173584-44-6	COC(N(c1ccc(OC(F)(F)F)cc1)C(N1N=C2[C@](C(OC)=O)(Cc3c2ccc(Cl)c3)OC1)=O)=O	training
0	174185-16-1	C(c1c(C)oc2c(cccc12)NC(c1c(Cl)cccc1Cl)=O)(O)(C)C	training
0	1742-14-9	CC(c1cc(C)c(C)cc1)c1cc(C)c(C)cc1	training
0	17465-86-0	OCC1C2C(C(O)C(OC3C(CO)OC(OC4C(CO)OC(OC5C(CO)OC(OC6C(CO)OC(OC7C(CO)OC(OC8C(CO)OC(OC9C(CO)OC(O2)C(O)C9O)C(O)C8O)C(O)C7O)C(O)C6O)C(O)C5O)C(O)C4O)C(O)C3O)O1)O	training
0	175013-18-0	CON(c1c(COc2n[n](-c3ccc(Cl)cc3)cc2)cccc1)C(OC)=O	training
1	1763-23-1	OS(C(C(C(C(C(C(C(C(F)(F)F)(F)F)(F)F)(F)F)(F)F)(F)F)(F)F)(F)F)(=O)=O	training
0	17696-62-7	Oc1ccc(C(Oc2ccccc2)=O)cc1	training
1	177785-47-6	[C@@H]([n]1c(=O)c2ccccc2s1)(C(O)=O)[C@@H](C)CC	training
1	17796-82-6	O=C1c2c(cccc2)C(=O)N1SC1CCCCC1	training
0	17804-35-2	CCCCNC([n]1c2c(cccc2)nc1NC(OC)=O)=O	training
0	17924-92-4	C[C@@H]1OC(=O)c2c(cc(cc2O)O)C=CCCCC(=O)CCC1 |t:14|	training
0	180084-01-9	C(c1ccc(-c2ccc(-c3nnc(C)o3)cc2C)cc1)(N1CCc2c1cc1c(c2)OCC21CCN(CC)CC2)=O	training
1	1806-26-4	CCCCCCCCc1ccc(O)cc1	training
0	181274-15-7	CCCOc1[n](C)c(=O)[n](C([N-]S(c2c(C(OC)=O)cccc2)(=O)=O)=O)n1	training
0	181640-09-5	C([C@]1(c2ccc(F)c(F)c2)OCCN(C(c2ccccc2)=O)C1)CN1CCC(c2ccccc2)(NC(N(C)C)=O)CC1	training
0	18172-67-3	CC1([C@H]2C[C@@H]1CCC2=C)C	training
0	1825-21-4	COc1c(Cl)c(Cl)c(Cl)c(Cl)c1Cl	training
0	1836-75-5	[O-][N+](c1ccc(Oc2c(Cl)cc(Cl)cc2)cc1)=O	training
0	1843-05-6	CCCCCCCCOc1cc(O)c(C(c2ccccc2)=O)cc1	training
0	1861-32-1	COC(c1c(Cl)c(Cl)c(C(OC)=O)c(Cl)c1Cl)=O	training
0	1861-40-1	CCCCN(c1c([N+]([O-])=O)cc(C(F)(F)F)cc1[N+]([O-])=O)CC	training
0	186392-65-4	C(c1[nH]c2ccc(Cl)cc2c1)(N[C@@H](Cc1ccccc1)[C@@H](O)C(N1C[C@@H](O)[C@@H](O)C1)=O)=O	training
0	188489-07-8	CCOC(COc1c(Cl)cc(F)c(-[n]2c(=O)c(C)c(C(F)(F)F)cn2)c1)=O	training
1	18924-66-8	N(CCO)(CCO)CCCCCCCCCCCCCC	training
1	1897-45-6	Clc1c(Cl)c(C#N)c(Cl)c(C#N)c1Cl	training
0	18979-55-0	CCCCCCOc1ccc(O)cc1	training
1	19044-88-3	CCCN(c1c([N+]([O-])=O)cc(S(N)(=O)=O)cc1[N+]([O-])=O)CCC	training
0	1907-65-9	CCCCNS(c1ccc(C)cc1)(=O)=O	training
0	1912-24-9	CCNc1nc(NC(C)C)nc(Cl)n1	training
0	1918-00-9	COc1c(C(O)=O)c(Cl)ccc1Cl	training
1	1918-16-7	CC(N(c1ccccc1)C(CCl)=O)C	training
0	1929-73-3	CCCCOCCOC(COc1c(Cl)cc(Cl)cc1)=O	training
0	1929-77-7	CCCSC(N(CCC)CCC)=O	training
0	1929-82-4	Clc1nc(C(Cl)(Cl)Cl)ccc1	training
0	1934-21-0	[O-]C(c1c(/N=N/c2ccc(S([O-])(=O)=O)cc2)c(=O)[n](-c2ccc(S([O-])(=O)=O)cc2)[nH]1)=O	training
0	1936-15-8	[O-]S(c1cc(S([O-])(=O)=O)c2c(C=CC(/C/2=N\Nc2ccccc2)=O)c1)(=O)=O	training
0	194098-25-4	C(c1c[nH]c2CCCC(=O)c12)(Nc1ccc(CNC)cc1)=O	training
0	19666-30-9	CC(Oc1c(Cl)cc(Cl)c(-[n]2c(=O)oc(C(C)(C)C)n2)c1)C	training
1	196808-45-4	Cc1c(CCOc2ccc(C[C@@H](C(O)=O)Nc3c(C(c4ccccc4)=O)cccc3)cc2)nc(-c2ccccc2)o1	training
0	197077-55-7	C(c1nnc(-c2ccc[n+]([O-])c2)[n]1-c1c(Cl)c(Cl)cc2[nH]c(c([nH]c12)=O)=O)OC	training
1	19780-11-1	CCCCCCCCC/C=C/CC1C(=O)OC(=O)C1	training
1	1987-50-4	CCCCCCCc1ccc(O)cc1	training
0	199119-58-9	COc1nc(NC([N-]S(c2c(OCC(F)(F)F)cccn2)(=O)=O)=O)nc(OC)c1	training
0	199171-88-5	C([C@]1(c2ccc3c([n](C4CCCCC4)nc3CC)c2)CC[C@H](C(O)=O)CC1)#N	training
0	2008-41-5	CCSC(N(CC(C)C)CC(C)C)=O	training
0	200940-23-4	C(N1CCc2cc(C)c(C(F)(F)F)cc12)(Nc1cnc(Oc2cccnc2C)cc1)=O	training
0	2016-57-1	CCCCCCCCCCN	training
0	20265-97-8	COc1ccc(N)cc1	training
0	20325-40-0	COc1c(N)ccc(-c2cc(OC)c(N)cc2)c1	training
1	2058-46-0	CN([C@@H]1C(=O)C(C(N)=O)C(=O)[C@]2(O)[C@H]1[C@H]([C@@H]1[C@@](O)(C)c3c(c(ccc3)O)C(=O)C1=C2O)O)C	training
0	20780-48-7	C(C)(CC)(OC(C)=O)CCCC(C)C	training
0	2078-54-8	CC(c1c(O)c(C(C)C)ccc1)C	training
0	20830-75-5	C[C@@H]1[C@@H](O)[C@@H](O)C[C@H](O[C@@H]2[C@@H](C)O[C@@H](O[C@@H]3[C@@H](C)O[C@@H](O[C@@H]4C[C@H]5CC[C@H]6[C@]7(O)[C@]([C@@H](C8COC(=O)C=8)CC7)(C)[C@H](O)C[C@@H]6[C@@]5(C)CC4)C[C@@H]3O)C[C@@H]2O)O1	training
0	208-96-8	c1cc2c3c(C=C2)cccc3c1	training
0	2104-64-5	CCOP(c1ccccc1)(Oc1ccc([N+]([O-])=O)cc1)=S	training
0	210826-40-7	N(c1c2CCCc2cc2CCCc12)C(NS(c1occ(C(O)(C)C)c1)(=O)=O)=O	training
0	21087-64-9	CSc1[n](N)c(=O)c(C(C)(C)C)nn1	training
0	210880-92-5	CN/C(/NCc1cnc(Cl)s1)=N\[N+]([O-])=O	training
0	2110-18-1	C(Cc1ncccc1)Cc1ccccc1	training
0	21145-77-7	CC1C(C)(C)c2c(cc(c(c2)C)C(C)=O)C(C)(C)C1	training
0	2122-70-5	CCOC(Cc1c2c(cccc2)ccc1)=O	training
0	21245-02-3	CCCCC(COC(c1ccc(N(C)C)cc1)=O)CC	training
0	2144-53-8	CC(C(OCCC(C(C(C(C(C(F)(F)F)(F)F)(F)F)(F)F)(F)F)(F)F)=O)=C	training
0	214535-77-0	C(c1cccnc1Oc1ccc(F)cc1)(NCc1ccc(C(O)(C)C)cc1)=O	training
0	215297-27-1	C(c1[n](Cc2ncccc2)nc2c(nc(-c3cc(S(N4CCN(CC)CC4)(=O)=O)ccc3OCCC)[nH]c12)=O)C	training
0	21564-17-0	N#CSCSc1nc2c(cccc2)s1	training
0	2164-17-2	CN(C(Nc1cc(C(F)(F)F)ccc1)=O)C	training
0	21662-09-9	CCC/C=C/C=C/CCCO	training
0	21725-46-2	CCNc1nc(NC(C#N)(C)C)nc(Cl)n1	training
1	2176-62-7	Clc1c(Cl)c(Cl)c(Cl)c(Cl)n1	training
0	219714-96-2	COc1c2[n](nc(n2)NS(c2c(C(F)(F)F)cccc2OCC(F)F)(=O)=O)c(OC)nc1	training
0	219790-72-4	C([n]1cnc(-c2ccc(F)cc2)c1-c1ccnc(Oc2ccccc2)n1)(CO)CO	training
0	220860-50-4	O=c1c(C(NCc2ccccc2)=O)c[nH]c2ccc(OCC)nc12	training
0	221246-12-4	CCc1c2c(OCO2)cc(C2c3c(cccc3)S(=O)(=O)N(c3c(C(F)(F)F)cccc3)C=2C([O-])=O)c1	training
0	22224-92-6	CCOP(Oc1cc(C)c(SC)cc1)(NC(C)C)=O	training
0	22260-51-1	CC(C[C@H]1C(=O)N2[C@@H](CCC2)[C@@]2(O)N1C([C@@](C(C)C)(O2)NC([C@@H]1C=C2[C@@H](Cc3c4c(cccc24)[nH]c3Br)N(C)C1)=O)=O)C	training
0	2243-62-1	Nc1c2c(c(ccc2)N)ccc1	training
0	2244-21-5	Cl[n]1c(=O)[n](Cl)c(=O)[n-]c1=O	training
0	22781-23-3	CNC(Oc1c2c(OC(O2)(C)C)ccc1)=O	training
0	22839-47-0	COC(C(NC(C(CC(O)=O)N)=O)Cc1ccccc1)=O	training
1	23031-36-9	CC(C)=C[C@@H]1C(C)(C)[C@H]1C(OC1C(C)=C(CC#C)C(=O)C1)=O	training
0	2303-17-5	CC(N(C(SCC(Cl)=C(Cl)Cl)=O)C(C)C)C	training
0	23089-26-1	CC(C)=CCC[C@@]([C@@H]1CC=C(C)CC1)(O)C	training
0	230954-09-3	N(C1(CCOCC1)C(NO)=O)S(c1ccc(Oc2ccc(F)cc2)cc1)(=O)=O	training
1	2312-35-8	CC(c1ccc(OC2C(OS(OCC#C)=O)CCCC2)cc1)(C)C	training
0	23135-22-0	CNC(O/N=C(/C(N(C)C)=O)\SC)=O	training
0	23386-52-9	[O-]S(C(C(OC1CCCCC1)=O)CC(OC1CCCCC1)=O)(=O)=O	training
0	23422-53-9	CNC(Oc1cc(/N=C/N(C)C)ccc1)=O	training
1	2353-45-9	CCN(c1ccc([C+](c2c(S([O-])(=O)=O)cc(O)cc2)c2ccc(N(Cc3cc(S([O-])(=O)=O)ccc3)CC)cc2)cc1)Cc1cc(S([O-])(=O)=O)ccc1	training
1	23564-05-8	COC(NC(Nc1c(NC(NC(OC)=O)=S)cccc1)=S)=O	training
1	23564-06-9	CCOC(NC(Nc1c(NC(NC(OCC)=O)=S)cccc1)=S)=O	training
0	23593-75-1	Clc1c(C(c2ccccc2)(c2ccccc2)[n]2cncc2)cccc1	training
0	2385-85-5	ClC1(C2(C3(C4(Cl)C5(C(C3(C2(Cl)C5(Cl)C14Cl)Cl)(Cl)Cl)Cl)Cl)Cl)Cl	training
0	2390-60-5	CCNc1c2c(cccc2)c([C+](c2ccc(N(CC)CC)cc2)c2ccc(N(CC)CC)cc2)cc1	training
0	23950-58-5	CC(C#C)(NC(c1cc(Cl)cc(Cl)c1)=O)C	training
1	2396-68-1	CC(c1ccc(S)cc1)(C)C	training
0	24157-81-1	CC(c1cc2c(cc(C(C)C)cc2)cc1)C	training
0	24169-02-6	Clc1ccc(COC(c2c(Cl)cc(Cl)cc2)C[n]2cncc2)cc1	training
0	2416-94-6	Cc1c(C)c(O)c(C)cc1	training
0	2425-77-6	CCCCCCCCC(CCCCCC)CO	training
0	2426-08-6	CCCCOCC1OC1	training
0	24307-26-4	C[N+]1(CCCCC1)C	training
0	2432-87-3	CCCCCCCCOC(CCCCCCCCC(OCCCCCCCC)=O)=O	training
0	2433-14-9	OC1CCC(C2CCCCC2)CC1	training
0	2440-22-4	Cc1cc(-[n]2nc3c(cccc3)n2)c(O)cc1	training
0	2445-77-4	CCC(COC(CC(C)C)=O)C	training
0	2451-62-9	O=c1[n](CC2OC2)c(=O)[n](CC2OC2)c(=O)[n]1CC1OC1	training
0	24549-06-2	CCc1c(N)c(C)ccc1	training
0	2465-27-2	CN(c1ccc(C(c2ccc(N(C)C)cc2)=N)cc1)C	training
0	2467-02-9	Oc1c(Cc2c(O)cccc2)cccc1	training
0	2491-38-5	Oc1ccc(C(CBr)=O)cc1	training
1	2492-26-4	S=c1[n-]c2c(cccc2)s1	training
0	25057-89-0	CC(N1S(=O)(=O)Nc2c(cccc2)C1=O)C	training
1	25155-18-4	Cc1c(C(CC(C)(C)C)(C)C)ccc(OCCOCC[N+](Cc2ccccc2)(C)C)c1	training
0	25265-71-8	CCC(OC(CC)O)O	training
0	2528-16-7	[O-]C(c1c(C(OCc2ccccc2)=O)cccc1)=O	training
0	25322-69-4	CC(COC(CO)C)O	training
0	253450-09-8	Fc1ccc(CC2CCN(CCS(c3cc4c([nH]c(o4)=O)cc3)=O)CC2)cc1	training
0	25360-10-5	CCCCCCC(S)(C)C	training
1	25496-72-4	CCCCCCCC/C=C/CCCCCCCC(OCC(CO)O)=O	training
0	25498-49-1	COCC(OCC(OC(CO)C)C)C	training
0	25550-98-5	CC(CCCCCCCOP(Oc1ccccc1)OCCCCCCCC(C)C)C	training
0	25638-17-9	CCCCc1c(S([O-])(=O)=O)c2c(cccc2)cc1	training
0	25812-30-0	Cc1cc(OCCCC(C(O)=O)(C)C)c(C)cc1	training
0	2593-15-9	CCOc1nc(C(Cl)(Cl)Cl)ns1	training
0	25956-17-6	COc1c(N/N=C2\C(C=Cc3c\2ccc(S([O-])(=O)=O)c3)=O)cc(C)c(S([O-])(=O)=O)c1	training
0	26002-80-2	CC(C)=CC1C(C)(C)C1C(OCc1cc(Oc2ccccc2)ccc1)=O	training
1	2610-11-9	[O-]S(c1ccc(/N=N/c2ccc(N/N=C3\C(c4c(C=C\3S([O-])(=O)=O)cc(NC(c3ccccc3)=O)cc4)=O)cc2)cc1)(=O)=O	training
0	261947-38-0	N([C@H]1C[C@@H](CC)N(C(OC(C)C)=O)c2ccc(C(F)(F)F)cc12)(C(C)=O)Cc1cc(C(F)(F)F)cc(C(F)(F)F)c1	training
0	26225-79-6	CCOC1C(C)(C)c2c(ccc(c2)OS(C)(=O)=O)O1	training
1	262376-75-0	OC12N=C(c3ccccc3)SC1Cc1cc(Cl)ccc21	training
0	263553-33-9	C(c1cc(C)cc(OC[C@H](C)Nc2ccncc2)c1)(N(CC)C(C)C)=O	training
0	26402-26-6	CCCCCCCC(OCC(CO)O)=O	training
0	26447-10-9	Cc1cc(C)c(S([O-])(=O)=O)cc1	training
0	264618-44-2	C([C@]1(c2ccc(Cl)c(Cl)c2)CCCN(C(c2ccccc2)=O)C1)CCN1CCC(c2ccccc2)(NC(N(C)C)=O)CC1	training
1	26530-20-1	CCCCCCCC[n]1c(=O)ccs1	training
0	2675-77-6	COc1c(Cl)cc(OC)c(Cl)c1	training
0	2687-25-4	Cc1c(N)c(N)ccc1	training
0	2687-94-7	CCCCCCCCN1C(=O)CCC1	training
1	2687-96-9	CCCCCCCCCCCCN1C(=O)CCC1	training
0	2694-54-4	C=CCOC(c1cc(C(OCC=C)=O)c(C(OCC=C)=O)cc1)=O	training
0	2696-84-6	CCCc1ccc(N)cc1	training
0	2702-72-9	[O-]CC(Oc1c(Cl)cc(Cl)cc1)=O	training
0	27138-31-4	O=C(c1ccccc1)OCCCOCCCOC(c1ccccc1)=O	training
1	27176-87-0	CCCCCCCCCCCCc1c(S([O-])(=O)=O)cccc1	training
0	27178-16-1	CC(CCCCCCCOC(CCCCC(OCCCCCCCC(C)C)=O)=O)C	training
0	271-89-6	o1c2c(cccc2)cc1	training
1	27193-86-8	CCCCCCCCCCCCc1c(O)cccc1	training
0	27314-13-2	CNc1cn[n](-c2cc(C(F)(F)F)ccc2)c(=O)c1Cl	training
1	27344-41-8	[O-]S(c1c(/C=C/c2ccc(-c3ccc(/C=C/c4c(S([O-])(=O)=O)cccc4)cc3)cc2)cccc1)(=O)=O	training
1	2772-45-4	CC(c1cc(C(c2ccccc2)(C)C)c(O)cc1)(c1ccccc1)C	training
0	2782-57-2	Cl[n]1c(=O)[n](Cl)c(=O)[n-]c1=O	training
0	2783-94-0	[O-]S(c1ccc(N/N=C2\C(C=Cc3c\2ccc(S([O-])(=O)=O)c3)=O)cc1)(=O)=O	training
1	2795-39-3	[O-]S(C(C(C(C(C(C(C(C(F)(F)F)(F)F)(F)F)(F)F)(F)F)(F)F)(F)F)(F)F)(=O)=O	training
0	27955-94-8	CC(c1ccc(O)cc1)(c1ccc(O)cc1)c1ccc(O)cc1	training
0	2807-30-9	CCCOCCO	training
0	28159-98-0	CSc1nc(NC(C)(C)C)nc(NC2CC2)n1	training
0	28249-77-6	CCN(C(SCc1ccc(Cl)cc1)=O)CC	training
0	283594-90-1	Cc1cc(C)c(C2C(=O)OC3(CCCC3)C=2OC(CC(C)(C)C)=O)c(C)c1	training
1	2835-95-2	Cc1c(O)cc(N)cc1	training
0	28434-00-6	CC(C)=CC1C(C)(C)C1C(OC1C(C)=C(CC=C)C(=O)C1)=O	training
0	28804-88-8	Cc1c(C)c2c(cccc2)cc1	training
0	288104-79-0	C(c1c(C(NN2CCCCC2)=O)n[n](-c2ccc(Cl)cc2Cl)c1-c1ccc(Br)cc1)C	training
0	288-32-4	[nH]1cncc1	training
0	288-88-0	n1nc[nH]c1	training
0	289716-94-5	O(c1ccc(Cl)c(Cl)c1)c1ccc(F)cc1CNC	training
0	290352-28-2	O(c1c(C)cc(NC(C(O)=O)=O)cc1C)c1ccc(O)c2CCCc12	training
0	29122-68-7	CC(NCC(COc1ccc(CC(N)=O)cc1)O)C	training
0	2917-73-9	CCCCOC(CCCCCCCC(OCCCC)=O)=O	training
0	2919-66-6	CC(O[C@]1([C@]2(C)[C@H]([C@H]3[C@H](CC2)[C@]2(C)C(=CC(CC2)=O)C(C)=C3)CC1=C)C(C)=O)=O	training
0	2921-88-2	CCOP(Oc1c(Cl)cc(Cl)c(Cl)n1)(OCC)=S	training
1	29232-93-7	CCN(c1nc(OP(OC)(OC)=S)cc(C)n1)CC	training
0	2934-05-6	CC(c1cc(C(C)C)c(O)cc1)C	training
0	29385-43-1	Cc1c2c(n[nH]n2)ccc1	training
0	29387-86-8	CCCCOC(CC)O	training
0	29420-49-3	[O-]S(C(C(C(C(F)(F)F)(F)F)(F)F)(F)F)(=O)=O	training
1	29590-42-9	CC(CCCCCOC(C=C)=O)C	training
1	2971-36-0	Oc1ccc(C(C(Cl)(Cl)Cl)c2ccc(O)cc2)cc1	training
1	298-00-0	COP(Oc1ccc([N+]([O-])=O)cc1)(OC)=S	training
0	298-02-2	CCOP(SCSCC)(OCC)=S	training
0	298-04-4	CCOP(SCCSCC)(OCC)=S	training
0	298-07-7	P(O)(OCC(CC)CCCC)(OCC(CC)CCCC)=O	training
0	298198-52-4	C(N1CCN2CCC1CC2)(Oc1ccc(Br)cc1)=O	training
0	29836-26-8	CCCCCCCCO[C@H]1[C@H](O)[C@@H](O)[C@H](O)[C@@H](CO)O1	training
0	300-76-5	COP(OC(C(Br)(Cl)Cl)Br)(OC)=O	training
0	3033-77-0	C[N+](CC1OC1)(C)C	training
1	30399-84-9	CCCCCCCCCCCCCCCCCC(O)=O	training
0	30516-87-1	Cc1c(=O)[nH]c(=O)[n]([C@@H]2O[C@H](CO)[C@@H]([N-][N+]#N)C2)c1	training
0	30560-19-1	COP(SC)(NC(C)=O)=O	training
0	3056-17-5	Cc1c(=O)[nH]c(=O)[n]([C@H]2C=C[C@@H](CO)O2)c1	training
0	307-24-4	OC(C(C(C(C(C(F)(F)F)(F)F)(F)F)(F)F)(F)F)=O	training
0	309-00-2	ClC1C2(C(Cl)(Cl)C(C3C2C2C=CC3C2)(Cl)C=1Cl)Cl	training
0	311-45-5	CCOP(Oc1ccc([N+]([O-])=O)cc1)(OCC)=O	training
0	31218-83-4	CCNP(O/C(/C)=C/C(OC(C)C)=O)(OC)=S	training
0	313994-79-5	C(N1CCC(c2cc(Cc3ccccc3)n[n]2CC)CC1)[C@H]1C[C@H](N(C)[C@@H](C(O)=O)C(C)C)C[C@@H]1c1cccc(F)c1	training
0	3147-75-9	CC(CC(c1cc(-[n]2nc3c(cccc3)n2)c(O)cc1)(C)C)(C)C	training
1	31519-22-9	OC(c1c(O)c2c(cccc2)c(O)c1)=O	training
0	3164-85-0	CCCCC(C([O-])=O)CC	training
0	319-85-7	ClC1C(Cl)C(Cl)C(Cl)C(Cl)C1Cl	training
0	3252-43-5	BrC(C#N)Br	training
0	3268-49-3	CSCCC=O	training
0	32809-16-8	CC12C(=O)N(c3cc(Cl)cc(Cl)c3)C(=O)C1(C)C2	training
0	330-54-1	CN(C(Nc1cc(Cl)c(Cl)cc1)=O)C	training
0	330-55-2	CON(C(Nc1cc(Cl)c(Cl)cc1)=O)C	training
1	33089-61-1	CN(/C=N/c1c(C)cc(C)cc1)/C=N/c1c(C)cc(C)cc1	training
0	3319-31-1	CCCCC(COC(c1cc(C(OCC(CCCC)CC)=O)c(C(OCC(CCCC)CC)=O)cc1)=O)CC	training
0	33228-44-3	CCCCCc1ccc(N)cc1	training
0	33228-45-4	CCCCCCc1ccc(N)cc1	training
0	333-41-5	CCOP(Oc1nc(C(C)C)nc(C)c1)(OCC)=S	training
0	3337-71-1	COC(NS(c1ccc(N)cc1)(=O)=O)=O	training
0	334-48-5	CCCCCCCCCC(O)=O	training
0	335-67-1	OC(C(C(C(C(C(C(C(F)(F)F)(F)F)(F)F)(F)F)(F)F)(F)F)(F)F)=O	training
1	335-76-2	OC(C(C(C(C(C(C(C(C(C(F)(F)F)(F)F)(F)F)(F)F)(F)F)(F)F)(F)F)(F)F)(F)F)=O	training
0	33629-47-9	CCC(Nc1c([N+]([O-])=O)cc(C(C)(C)C)cc1[N+]([O-])=O)C	training
0	33703-08-1	CC(CCCCCCOC(CCCCC(OCCCCCCC(C)C)=O)=O)C	training
0	33820-53-0	CCCN(c1c([N+]([O-])=O)cc(C(C)C)cc1[N+]([O-])=O)CCC	training
1	3383-96-8	COP(Oc1ccc(Sc2ccc(OP(OC)(OC)=S)cc2)cc1)(OC)=S	training
0	3391-86-4	CCCCCC(C=C)O	training
0	34014-18-1	CNC(N(c1nnc(C(C)(C)C)s1)C)=O	training
1	34256-82-1	CCOCN(c1c(CC)cccc1C)C(CCl)=O	training
0	34451-19-9	CCCCOC(C(O)C)=O	training
1	344930-95-6	C(c1cc(OC)cc2S(N(COc3cc(=O)[n]4cccc(OCCN5CCCCC5)c4n3)C(=O)c12)(=O)=O)(C)C	training
0	3452-97-9	CC(CC(C)(C)C)CCO	training
0	34590-94-8	COC(COC(CO)C)C	training
0	349495-42-7	Cc1n[n](CC)c2C(NCC(c3ccc(O)cc3)=Nc12)=O	training
0	35256-85-0	CC(N(C(C(C)(C)C)=O)Cc1ccccc1)C	training
0	353280-07-6	O(c1ccc2nonc2c1)c1ncccc1C(NCc1ccc(C(O)(C)C)cc1)=O	training
0	35367-38-5	Fc1c(C(NC(Nc2ccc(Cl)cc2)=O)=O)c(F)ccc1	training
0	3547-33-9	CCCCCCCCSCCO	training
0	35554-44-0	Clc1cc(Cl)c(C(OCC=C)C[n]2cncc2)cc1	training
1	35575-96-3	COP(SC[n]1c2c(cc(cn2)Cl)oc1=O)(OC)=O	training
0	361343-19-3	C(/c1ccccc1N1CCN(C)CC1)=C1/C(N(c2ccc(Cl)c(Cl)c2)CCS/1)=O	training
0	36631-30-8	CC(CCCCCCCOC(c1cc(C(OCCCCCCCC(C)C)=O)c(C(OCCCCCCCC(C)C)=O)cc1)=O)C	training
0	36653-82-4	CCCCCCCCCCCCCCCCO	training
0	36734-19-7	CC(NC(N1C(=O)N(c2cc(Cl)cc(Cl)c2)C(=O)C1)=O)C	training
0	3681-71-8	CC/C=C/CCOC(C)=O	training
0	368832-42-2	O=C1N(C)c2cc(CN[C@H]3CC[C@H](CC)N[C@H]3c3ccccc3)c(OC)cc2[C@H]2C[C@@H]12	training
0	3739-38-6	[O-]C(c1cc(Oc2ccccc2)ccc1)=O	training
0	375-85-9	OC(C(C(C(C(C(C(F)(F)F)(F)F)(F)F)(F)F)(F)F)(F)F)=O	training
0	375-95-1	OC(C(C(C(C(C(C(C(C(F)(F)F)(F)F)(F)F)(F)F)(F)F)(F)F)(F)F)(F)F)=O	training
0	37764-25-3	ClC(C(N(CC=C)CC=C)=O)Cl	training
0	3811-73-2	[O-][n]1c(=S)cccc1	training
0	3825-26-1	OC(C(C(C(C(C(C(C(F)(F)F)(F)F)(F)F)(F)F)(F)F)(F)F)(F)F)=O	training
0	3855-32-1	CN(CCCN(CCCN(C)C)C)C	training
0	3871-99-6	[O-]S(C(C(C(C(C(C(F)(F)F)(F)F)(F)F)(F)F)(F)F)(F)F)(=O)=O	training
0	39236-46-9	OCN1C(=O)NC(=O)C1NC(NCNC(NC1C(=O)NC(=O)N1CO)=O)=O	training
0	3926-62-3	[O-]C(CCl)=O	training
0	39515-41-8	CC1(C(C)(C)C1C(OC(c1cc(Oc2ccccc2)ccc1)C#N)=O)C	training
0	402910-27-4	O(c1ccc(SC)c(C)c1)c1ccc(S(N)(=O)=O)cc1CN(C)C	training
0	40487-42-1	CCC(Nc1c([N+]([O-])=O)c(C)c(C)cc1[N+]([O-])=O)CC	training
0	40649-36-3	CCCC1CCC(=O)CC1	training
0	4065-45-6	COc1c(S([O-])(=O)=O)cc(C(c2ccccc2)=O)c(O)c1	training
0	4107-98-6	CC(N(c1ccccc1)C(C)C)C	training
0	41198-08-7	CCCSP(Oc1c(Cl)cc(Br)cc1)(OCC)=O	training
1	41481-66-7	Oc1c(CC=C)cc(S(c2cc(CC=C)c(O)cc2)(=O)=O)cc1	training
0	4151-50-2	CCNS(C(C(C(C(C(C(C(C(F)(F)F)(F)F)(F)F)(F)F)(F)F)(F)F)(F)F)(F)F)(=O)=O	training
0	4180-23-8	COc1ccc(/C=C/C)cc1	training
0	420-04-2	NC#N	training
0	42509-80-8	CCOP(Oc1nc(Cl)[n](C(C)C)n1)(OCC)=S	training
0	4291-63-8	Nc1c2c([n]([C@@H]3O[C@H](CO)[C@@H](O)C3)cn2)nc(Cl)n1	training
0	43121-43-3	CC(C(C([n]1ncnc1)Oc1ccc(Cl)cc1)=O)(C)C	training
1	433212-21-6	C(c1ccc([C@H]2CC[C@H](NC[C@H](O)COc3ccc(O)c(NS(C)(=O)=O)c3)CC2)cc1)(OCC)=O	training
0	4344-55-2	CCCCOc1ccc(N)cc1	training
0	4376-18-5	COC(c1c(C(O)=O)cccc1)=O	training
0	4376-20-9	CCCCC(COC(c1c(C(O)=O)cccc1)=O)CC	training
0	439687-69-1	O=C1N(S(c2ccc(OC)cc2OC)(=O)=O)c2ccc(Cl)cc2[C@]1(c1ccccc1OC)N1C[C@H](O)C[C@H]1C(N(C)C)=O	training
0	4418-26-2	CC(c1c([O-])cc(C)oc1=O)=O	training
0	4437-85-8	CCC1OC(=O)OC1	training
0	4449-51-8	CC1[C@@]2(O[C@@H]3C[C@H](C)CN[C@H]3[C@H]2C)CC[C@H]2[C@@H]3CC=C4C[C@@H](O)CC[C@]4(C)[C@H]3CC=12	training
0	445295-04-5	O(c1ncccc1C(NCc1ccc(O[C@H](C)C(O)=O)cc1F)=O)c1ccc2OCOc2c1	training
0	4455-26-9	N(C)(CCCCCCCC)CCCCCCCC	training
1	446-72-0	O=c1c(-c2ccc(O)cc2)coc2cc(O)cc(O)c12	training
0	446-86-6	S(c1[n](C)cnc1N(=O)=O)c1ncnc2nc[nH]c12	training
0	451-40-1	O=C(c1ccccc1)Cc1ccccc1	training
0	4548-53-2	Cc1c(N/N=C2\C=C(S([O-])(=O)=O)c3c(C\2=O)cccc3)cc(S([O-])(=O)=O)c(C)c1	training
0	4553-62-2	CC(C#N)CCC#N	training
0	460-00-4	Fc1ccc(Br)cc1	training
0	460081-99-6	N(c1cccc(C(O)=O)c1)(c1ccc(OC(F)F)c(OC(F)F)c1)Cc1cnccc1	training
0	4602-84-0	CC(C)=CCC/C(/C)=C/CC/C(/C)=C/CO	training
0	461-58-5	N=C(NC#N)N	training
1	463-40-1	CC/C=C/C/C=C/C/C=C/CCCCCCCC(O)=O	training
0	4638-48-6	Oc1c(C(Nc2ccccc2)=O)cc(Cl)cc1	training
0	464-49-3	CC1([C@@]2(C(C[C@@H]1CC2)=O)C)C	training
0	464930-42-5	[C@H](c1ccc2OCOc2c1)(CC(N[C@@H](C(N(C)C(C)C)=O)Cc1ccc(CN2[C@H](C)CCC[C@@H]2C)cc1)=O)NS(c1ccc2cc(OC)ccc2c1)(=O)=O	training
0	4712-55-4	O=[P+](Oc1ccccc1)Oc1ccccc1	training
0	473289-62-2	C([C@@H]1CCC[C@@H]2c3ccccc3C[C@H](NC([C@H](C(C)C)SC(C)=O)=O)C(=O)N12)(O)=O	training
0	474-86-2	C[C@@]12C(=O)CC[C@H]1C1=CCc3c([C@H]1CC2)ccc(O)c3	training
0	478263-98-8	S(c1cccc2cccnc12)(Nc1ccc(F)cc1C(N[C@H](c1ccccc1)CC)=O)(=O)=O	training
0	480-40-0	Oc1cc2c(c(cc(-c3ccccc3)o2)=O)c(O)c1	training
0	480-63-7	Cc1cc(C)c(C(O)=O)c(C)c1	training
1	486-66-8	Oc1ccc(-c2c(=O)c3c(cc(cc3)O)oc2)cc1	training
0	487-06-9	COc1cc2c(ccc(o2)=O)c(OC)c1	training
0	489-01-0	COc1cc(C(C)(C)C)c(O)c(C(C)(C)C)c1	training
0	4904-61-4	C1C=CCCC=CCCC=CC1	training
0	493-52-7	CN(c1ccc(/N=N/c2c(C(O)=O)cccc2)cc1)C	training
0	4940-11-8	CCc1occc(=O)c1O	training
0	49562-28-9	CC(OC(C(Oc1ccc(C(c2ccc(Cl)cc2)=O)cc1)(C)C)=O)C	training
0	496-46-8	O=C1NC2C(NC(N2)=O)N1	training
0	496-72-0	Cc1cc(N)c(N)cc1	training
0	499-75-2	CC(c1cc(O)c(C)cc1)C	training
0	499-83-2	OC(c1nc(C(O)=O)ccc1)=O	training
1	500-38-9	C[C@@H]([C@H](Cc1cc(O)c(O)cc1)C)Cc1cc(O)c(O)cc1	training
0	501027-49-2	O(c1cccc2[n](CCC(O)=O)ccc12)CCc1c(C)oc(-c2ccccc2)n1	training
0	50-22-6	C[C@@]12[C@@H](C(CO)=O)CC[C@H]1[C@@H]1CCC3[C@@](C)([C@H]1[C@@H](O)C2)CCC(=O)C=3	training
0	50-27-1	C[C@@]12[C@@H](O)[C@H](O)C[C@H]1[C@@H]1CCc3c([C@H]1CC2)ccc(O)c3	training
0	50-28-2	C[C@@]12[C@@H](O)CC[C@H]1[C@@H]1CCc3c([C@H]1CC2)ccc(O)c3	training
0	50-29-3	Clc1ccc(C(C(Cl)(Cl)Cl)c2ccc(Cl)cc2)cc1	training
0	50-35-1	O=C1NC(=O)C(N2C(=O)c3c(cccc3)C2=O)CC1	training
1	50-41-9	CCN(CCOc1ccc(/C(/c2ccccc2)=C(/c2ccccc2)\Cl)cc1)CC	training
0	50594-66-6	OC(c1c([N+]([O-])=O)ccc(Oc2c(Cl)cc(C(F)(F)F)cc2)c1)=O	training
1	50-65-7	Oc1c(C(Nc2c(Cl)cc([N+]([O-])=O)cc2)=O)cc(Cl)cc1	training
0	50-70-4	OCC(C(C(C(CO)O)O)O)O	training
0	50-78-2	CC(Oc1c(C(O)=O)cccc1)=O	training
0	50-81-7	OCC(C1C(O)=C(O)C(=O)O1)O	training
0	50892-23-4	Cc1c(C)c(Nc2nc(SCC(O)=O)nc(Cl)c2)ccc1	training
0	510-15-6	CCOC(C(c1ccc(Cl)cc1)(c1ccc(Cl)cc1)O)=O	training
0	51-05-8	CCN(CCOC(c1ccc(N)cc1)=O)CC	training
1	5116-94-9	CCCCCCCCCCCCCOP(O)(O)=O	training
0	51-21-8	Fc1c(=O)[nH]c(=O)[nH]c1	training
1	51218-45-2	CCc1c(N(C(CCl)=O)C(COC)C)c(C)ccc1	training
0	51229-78-8	Cl/C=C/C[N+]12CN3CN(C1)CN(C3)C2	training
0	51235-04-2	CN(c1[n](C)c(=O)[n](C2CCCCC2)c(=O)n1)C	training
0	51-24-1	Oc1c(I)cc(Oc2c(I)cc(CC([O-])=O)cc2I)cc1	training
0	512-42-5	COS([O-])(=O)=O	training
0	512-56-1	COP(OC)(OC)=O	training
0	51-30-9	CC(NCC(c1cc(O)c(O)cc1)O)C	training
0	51338-27-3	COC(C(Oc1ccc(Oc2c(Cl)cc(Cl)cc2)cc1)C)=O	training
1	5137-55-3	CCCCCCCC[N+](CCCCCCCC)(CCCCCCCC)C	training
0	5138-18-1	OC(CC(S(O)(=O)=O)C([O-])=O)=O	training
0	5146-66-7	CC(C)=CCC/C(/C)=C/C#N	training
1	51-52-5	CCCc1[nH]c(=S)[nH]c(=O)c1	training
1	5153-25-3	CCCCC(COC(c1ccc(O)cc1)=O)CC	training
0	51630-58-1	CC(C(c1ccc(Cl)cc1)C(OC(c1cc(Oc2ccccc2)ccc1)C#N)=O)C	training
0	51632-16-7	BrCc1cc(Oc2ccccc2)ccc1	training
1	51707-55-2	O=C(Nc1ccccc1)Nc1cnns1	training
0	51-79-6	CCOC(N)=O	training
0	52-01-7	CC(S[C@H]1[C@@H]2[C@H](CC[C@@]3([C@@]4(OC(=O)CC4)CC[C@H]32)C)[C@]2(C)C(=CC(CC2)=O)C1)=O	training
1	520-18-3	Oc1ccc(-c2oc3c(c(cc(c3)O)O)c(=O)c2O)cc1	training
0	520-36-5	Oc1ccc(-c2oc3c(c(cc(c3)O)O)c(=O)c2)cc1	training
0	520-45-6	CC(c1c(O)cc(C)oc1=O)=O	training
0	521-18-6	C[C@@]12[C@@H](O)CC[C@H]1[C@@H]1CC[C@@H]3[C@@](C)([C@H]1CC2)CCC(=O)C3	training
1	5216-25-1	Clc1ccc(C(Cl)(Cl)Cl)cc1	training
0	52225-20-4	CC(CCC[C@H](CCC[C@H](CCC[C@]1(Oc2c(c(c(c(c2C)C)OC(C)=O)C)CC1)C)C)C)C	training
0	52315-07-8	CC1(C(C(OC(c2cc(Oc3ccccc3)ccc2)C#N)=O)C1C=C(Cl)Cl)C	training
0	5234-68-4	C(C1SCCOC=1C)(Nc1ccccc1)=O	training
0	52-51-7	OCC([N+]([O-])=O)(CO)Br	training
0	525-79-1	C(c1ccco1)Nc1c2c(nc[nH]2)ncn1	training
0	525-82-6	O=c1c2c(cccc2)oc(-c2ccccc2)c1	training
0	52645-53-1	CC1([C@H](C(OCc2cc(Oc3ccccc3)ccc2)=O)[C@@H]1C=C(Cl)Cl)C	training
0	526-75-0	Cc1c(C)c(O)ccc1	training
0	52-68-6	COP(C(C(Cl)(Cl)Cl)O)(OC)=O	training
0	527-60-6	Cc1cc(C)c(O)c(C)c1	training
0	527680-56-4	N([C@H]1CN2CCC1CC2)C(c1ccc2OCCOc2c1)=O	training
0	52918-63-5	CC1([C@H](C(O[C@@H](c2cc(Oc3ccccc3)ccc2)C#N)=O)[C@@H]1C=C(Br)Br)C	training
0	53112-28-0	Cc1nc(Nc2ccccc2)nc(C)c1	training
1	5315-79-7	Oc1c2c3c4c(cc2)cccc4ccc3cc1	training
0	53-16-7	C[C@@]12C(=O)CC[C@H]1[C@@H]1CCc3c([C@H]1CC2)ccc(O)c3	training
0	53-19-0	ClC(C(c1c(Cl)cccc1)c1ccc(Cl)cc1)Cl	training
0	532-02-5	[O-]S(c1cc2c(cccc2)cc1)(=O)=O	training
0	53219-21-9	CCC(CCCC(O)(C)C)=C	training
0	532-27-4	ClCC(c1ccccc1)=O	training
0	532-32-1	[O-]C(c1ccccc1)=O	training
0	533-23-3	CCOC(COc1c(Cl)cc(Cl)cc1)=O	training
0	5333-42-6	CCCCCCCCCCC(CCCCCCCC)CO	training
0	533-74-4	CN1CN(C)C(=S)SC1	training
0	53-43-0	C[C@@]12C(=O)CC[C@H]1[C@@H]1CC=C3[C@@](C)([C@H]1CC2)CC[C@H](O)C3	training
0	534-52-1	Cc1c(O)c([N+]([O-])=O)cc([N+]([O-])=O)c1	training
0	5349-51-9	CCC(C1CCC(O)CC1)(C)C	training
0	53-70-3	c1cc2ccc3c(c2cc1)cc1ccc2c(c1c3)cccc2	training
0	53-86-1	COc1cc2c([n](C(c3ccc(Cl)cc3)=O)c(c2CC(O)=O)C)cc1	training
0	53894-23-8	CC(CCCCCCOC(c1cc(C(OCCCCCCC(C)C)=O)c(C(OCCCCCCC(C)C)=O)cc1)=O)C	training
0	5392-40-5	CC(C)=CCC/C(/C)=C/C=O	training
0	53939-28-9	CCCC/C=C/CCCCCCCCCC=O	training
0	5394-36-5	CCC1(C(=O)NC(=O)N1)C	training
0	540-18-1	CCCCCOC(CCC)=O	training
0	5407-98-7	O=C(c1ccccc1)C1CCC1	training
0	54-11-5	CN1[C@H](c2cnccc2)CCC1	training
0	541-73-1	Clc1cc(Cl)ccc1	training
0	542-92-7	C1C=CC=C1	training
0	5437-45-6	BrCC(OCc1ccccc1)=O	training
1	544-63-8	CCCCCCCCCCCCCC(O)=O	training
0	544-76-3	CCCCCCCCCCCCCCCC	training
0	54593-83-8	CCOP(OC(C(Cl)(Cl)Cl)Cl)(OCC)=S	training
0	54-62-6	Nc1nc2c(nc(cn2)CNc2ccc(C(NC(C(O)=O)CCC(O)=O)=O)cc2)c(N)n1	training
1	54965-24-1	CC/C(/c1ccccc1)=C(\c1ccc(OCCN(C)C)cc1)/c1ccccc1	training
0	550-44-7	CN1C(=O)c2c(cccc2)C1=O	training
0	55-18-5	CCN(N=O)CC	training
0	552-30-7	OC(c1cc2c(C(OC2=O)=O)cc1)=O	training
0	55283-68-6	CCN(c1c([N+]([O-])=O)cc(C(F)(F)F)cc1[N+]([O-])=O)CC(C)=C	training
1	55285-14-8	CCCCN(SN(C(Oc1c2c(CC(O2)(C)C)ccc1)=O)C)CCCC	training
0	55290-64-7	CC1S(=O)(=O)CCS(=O)(=O)C=1C	training
0	553-26-4	c1nccc(-c2ccncc2)c1	training
0	55335-06-3	OC(COc1c(Cl)cc(Cl)c(Cl)n1)=O	training
0	5536-61-8	CC(C([O-])=O)=C	training
1	55-38-9	COP(Oc1cc(C)c(SC)cc1)(OC)=S	training
0	55512-33-9	CCCCCCCCSC(Oc1c(-c2ccccc2)nnc(Cl)c1)=O	training
0	55589-62-3	CC1OS(=O)(=O)[N-]C(=O)C=1	training
0	556-52-5	OCC1OC1	training
0	55814-41-0	CC(Oc1cc(NC(c2c(C)cccc2)=O)ccc1)C	training
0	55-98-1	CS(OCCCCOS(C)(=O)=O)(=O)=O	training
1	5598-13-0	COP(Oc1c(Cl)cc(Cl)c(Cl)n1)(OC)=S	training
0	5598-15-2	CCOP(Oc1c(Cl)cc(Cl)c(Cl)n1)(OCC)=O	training
1	56-04-2	Cc1[nH]c(=S)[nH]c(=O)c1	training
0	56375-79-2	CCCC[N+](CCCC)(CCCC)C	training
0	56-38-2	CCOP(Oc1ccc([N+]([O-])=O)cc1)(OCC)=S	training
0	56-53-1	CC/C(/c1ccc(O)cc1)=C(\c1ccc(O)cc1)/CC	training
1	56-55-3	c1cc2c(cc3c4c(cccc4)ccc3c2)cc1	training
0	56-72-4	CCOP(Oc1cc2c(c(C)c(c(o2)=O)Cl)cc1)(OCC)=S	training
0	56-81-5	OCC(CO)O	training
1	56-95-1	N/C(/Nc1ccc(Cl)cc1)=N\C(NCCCCCCNC(/N=C(/Nc1ccc(Cl)cc1)\N)=N)=N	training
0	57-06-7	C=CCN=C=S	training
1	57-09-0	CCCCCCCCCCCCCCCC[N+](C)(C)C	training
0	57-11-4	CCCCCCCCCCCCCCCCCC(O)=O	training
0	57-14-7	CN(N)C	training
0	571-58-4	Cc1c2c(cccc2)c(C)cc1	training
0	57-30-7	CCC1(c2ccccc2)C(=O)[N-]C(=O)NC1=O	training
0	57-41-0	O=C1NC(c2ccccc2)(c2ccccc2)C(=O)N1	training
0	57-50-1	OC[C@@H]1[C@@H](O)[C@H](O)[C@@H](O)[C@@H](O[C@]2([C@@H](O)[C@H](O)[C@@H](CO)O2)CO)O1	training
0	57-55-6	CC(CO)O	training
0	576-26-1	Cc1c(O)c(C)ccc1	training
0	57-63-6	C[C@@]12[C@@](C#C)(O)CC[C@H]1[C@@H]1CCc3c([C@H]1CC2)ccc(O)c3	training
0	57-74-9	ClC1C(Cl)C2C3(C(Cl)(Cl)C(Cl)(C2C1)C(Cl)=C3Cl)Cl	training
0	57-83-0	CC([C@@H]1[C@]2(C)[C@H]([C@H]3[C@H](CC2)[C@]2(C)C(=CC(CC2)=O)CC3)CC1)=O	training
0	57837-19-1	COCC(N(c1c(C)cccc1C)C(C(OC)=O)C)=O	training
0	57-85-2	CCC(O[C@@H]1[C@]2(C)[C@H]([C@H]3[C@H](CC2)[C@]2(C)C(=CC(CC2)=O)CC3)CC1)=O	training
0	57-91-0	C[C@@]12[C@H](O)CC[C@H]1[C@@H]1CCc3c([C@H]1CC2)ccc(O)c3	training
0	57966-95-7	CCNC(NC(/C(/C#N)=N/OC)=O)=O	training
0	57-97-6	Cc1c2c(c3c(cc2)cccc3)c(C)c2c1cccc2	training
0	58-08-2	C[n]1c2c([n](c([n](c2=O)C)=O)C)nc1	training
0	58-18-4	C[C@]1([C@]2(C)[C@H]([C@H]3[C@H](CC2)[C@]2(C)C(=CC(CC2)=O)CC3)CC1)O	training
0	584-13-4	N[n]1cnnc1	training
0	58430-94-7	CC(CC(C)(C)C)CCOC(C)=O	training
0	584-84-9	Cc1c(N=C=O)cc(N=C=O)cc1	training
0	585-34-2	CC(c1cc(O)ccc1)(C)C	training
0	58-55-9	C[n]1c(=O)c2c(nc[nH]2)[n](C)c1=O	training
0	58-56-0	Cc1c(O)c(CO)c(CO)cn1	training
0	586-62-9	CC(C)=C1CC=C(C)CC1	training
0	58-72-0	c1ccc(/C=C(\c2ccccc2)/c2ccccc2)cc1	training
1	587-65-5	ClCC(Nc1ccccc1)=O	training
0	58846-77-8	CCCCCCCCCCO[C@H]1[C@H](O)[C@@H](O)[C@H](O)[C@@H](CO)O1	training
0	58-85-5	OC(CCCCC1C2C(NC(N2)=O)CS1)=O	training
0	588941-45-1	[C@@H](c1ccc(S(C)(=O)=O)c(Cl)c1)(C(Nc1nccnc1)=O)CC1CCCC1	training
0	58-89-9	ClC1C(Cl)C(Cl)C(Cl)C(Cl)C1Cl	training
0	58-93-5	NS(c1c(Cl)cc2NCNS(=O)(=O)c2c1)(=O)=O	training
0	589-68-4	CCCCCCCCCCCCCC(OCC(CO)O)=O	training
0	5902-51-2	Cc1[nH]c(=O)[n](C(C)(C)C)c(=O)c1Cl	training
0	59-05-2	CN(c1ccc(C(N[C@H](C(O)=O)CCC(O)=O)=O)cc1)Cc1nc2c(nc(nc2N)N)nc1	training
0	5915-41-3	CCNc1nc(NC(C)(C)C)nc(Cl)n1	training
0	59227-89-3	CCCCCCCCCCCCN1C(=O)CCCCC1	training
0	594-20-7	CC(Cl)(Cl)C	training
0	59-50-7	Cc1c(Cl)ccc(O)c1	training
0	59669-26-0	CS/C(/C)=N/OC(N(SN(C(O/N=C(/SC)\C)=O)C)C)=O	training
0	59-67-6	OC(c1cnccc1)=O	training
0	59756-60-4	C[n]1cc(-c2cc(C(F)(F)F)ccc2)c(=O)c(-c2ccccc2)c1	training
0	598-55-0	COC(N)=O	training
0	599-64-4	CC(c1ccc(O)cc1)(c1ccccc1)C	training
1	599-79-1	OC(c1c(O)ccc(/N=N/c2ccc(S(Nc3ncccc3)(=O)=O)cc2)c1)=O	training
0	60-12-8	OCCc1ccccc1	training
0	60168-88-9	OC(c1c(Cl)cccc1)(c1cncnc1)c1ccc(Cl)cc1	training
1	602-01-7	Cc1c([N+]([O-])=O)c([N+]([O-])=O)ccc1	training
0	60207-90-1	CCCC1OC(c2c(Cl)cc(Cl)cc2)(C[n]2ncnc2)OC1	training
1	60-33-3	CCCCC/C=C/C/C=C/CCCCCCCC(O)=O	training
0	603-35-0	c1ccc(P(c2ccccc2)c2ccccc2)cc1	training
0	60-35-5	CC(N)=O	training
0	604-75-1	OC1C(=O)Nc2c(cc(cc2)Cl)C(c2ccccc2)=N1	training
0	60-51-5	CNC(CSP(OC)(OC)=S)=O	training
0	605-45-8	CC(OC(c1c(C(OC(C)C)=O)cccc1)=O)C	training
1	60-54-8	CN([C@@H]1C(=O)C(C(N)=O)C(=O)[C@]2(O)[C@H]1C[C@@H]1[C@@](O)(C)c3c(c(ccc3)O)C(=O)C1=C2O)C	training
0	60-56-0	C[n]1c(=S)[nH]cc1	training
1	6088-51-3	Oc1cc2c(cc(cc2)SSc2cc3c(cc(cc3)O)cc2)cc1	training
0	609-54-1	Cc1cc(S(O)(=O)=O)c(C)cc1	training
0	611-20-1	Oc1c(C#N)cccc1	training
0	611-70-1	CC(C(c1ccccc1)=O)C	training
0	612-82-8	Cc1c(N)ccc(-c2cc(C)c(N)cc2)c1	training
0	614-45-9	CC(OOC(c1ccccc1)=O)(C)C	training
0	6149-03-7	CCCCCCCCc1ccc(S([O-])(=O)=O)cc1	training
1	6152-33-6	[O-]c1c(-c2ccccc2)cccc1	training
1	6153-64-6	CN([C@@H]1C(=O)C(C(N)=O)C(=O)[C@]2(O)[C@H]1[C@H]([C@@H]1[C@@](O)(C)c3c(c(ccc3)O)C(=O)C1=C2O)O)C	training
0	61-73-4	C[N+](C)=c1cc2c(nc3c(s2)cc(N(C)C)cc3)cc1	training
0	61-82-5	Nc1[nH]cnn1	training
0	618-45-1	CC(c1cc(O)ccc1)C	training
0	6190-65-4	CC(Nc1nc(Cl)nc(N)n1)C	training
0	620-17-7	CCc1cc(O)ccc1	training
0	621-64-7	CCCN(N=O)CCC	training
0	62-23-7	OC(c1ccc([N+]([O-])=O)cc1)=O	training
0	625114-41-2	[C@@H](c1ccc(S(C)(=O)=O)c(Cl)c1)(C(Nc1nccnc1)=O)C[C@@H]1CC(=O)CC1	training
0	625-55-8	CC(OC=O)C	training
0	62-56-6	NC(N)=S	training
0	6259-76-3	CCCCCCOC(c1c(O)cccc1)=O	training
0	626-43-7	Nc1cc(Cl)cc(Cl)c1	training
0	627-18-9	OCCCBr	training
0	62-73-7	COP(OC=C(Cl)Cl)(OC)=O	training
0	62-74-8	[O-]C(CF)=O	training
0	62-75-9	CN(N=O)C	training
0	6285-05-8	CCC(c1ccc(Cl)cc1)=O	training
0	628-63-7	CCCCCOC(C)=O	training
0	62924-70-3	CCN(c1c([N+]([O-])=O)cc(C(F)(F)F)cc1[N+]([O-])=O)Cc1c(Cl)cccc1F	training
0	629-62-9	CCCCCCCCCCCCCCC	training
0	629-76-5	CCCCCCCCCCCCCCCO	training
0	630-56-8	CCCCCC(O[C@@]1(C(C)=O)[C@]2(C)[C@H]([C@H]3[C@H](CC2)[C@]2(C)C(=CC(CC2)=O)CC3)CC1)=O	training
0	63-25-2	CNC(Oc1c2c(cccc2)ccc1)=O	training
0	633-96-5	N(/c1c(O)ccc2ccccc12)=N\c1ccc(S(O)(=O)=O)cc1	training
0	63-42-3	OCC1C(O)C(O)C(O)C(OC2C(CO)OC(O)C(O)C2O)O1	training
0	6344-67-8	Oc1cc2c(Cc3c-2cccc3)cc1	training
1	63449-41-2	CCCCCCCCCC[N+](Cc1ccccc1)(C)C	training
0	6359-90-6	CC1C(/N=N/c2ccccc2)C(=O)N(c2c(Cl)ccc(S([O-])(=O)=O)c2)N=1	training
0	6359-98-4	CC1C(/N=N/c2ccc(S([O-])(=O)=O)cc2)C(=O)N(c2c(Cl)cc(S([O-])(=O)=O)c(Cl)c2)N=1	training
0	63612-50-0	CC1(C(=O)N(c2cc(C(F)(F)F)c([N+]([O-])=O)cc2)C(=O)N1)C	training
0	6381-77-7	O[C@@H]([C@@H]1C(O)=C(O)C(=O)O1)C[O-]	training
0	6385-62-2	C1[n+]2c(cccc2)-c2[n+](cccc2)C1	training
0	64-10-8	NC(Nc1ccccc1)=O	training
0	64-19-7	CC(O)=O	training
0	6422-86-2	CCCCC(COC(c1ccc(C(OCC(CCCC)CC)=O)cc1)=O)CC	training
1	64359-81-5	CCCCCCCC[n]1c(=O)c(Cl)c(Cl)s1	training
1	643-79-8	O=Cc1c(C=O)cccc1	training
0	645-62-5	CCC/C=C(\C=O)/CC	training
0	64-67-5	CCOS(OCC)(=O)=O	training
0	647-42-7	OCCC(C(C(C(C(C(F)(F)F)(F)F)(F)F)(F)F)(F)F)(F)F	training
0	6485-40-1	C([C@@H]1CC=C(C)C(=O)C1)(C)=C	training
0	64-86-8	COc1c(=O)cc2[C@@H](NC(C)=O)CCc3c(-c2cc1)c(OC)c(OC)c(OC)c3	training
0	65-23-6	Cc1c(O)c(CO)c(CO)cn1	training
0	65277-42-1	CC(N1CCN(c2ccc(OC[C@H]3O[C@@](c4c(Cl)cc(Cl)cc4)(C[n]4cncc4)OC3)cc2)CC1)=O	training
1	654055-01-3	O=c1c(O)c(-c2ccc(O)cc2O)oc2cc(O)cc(O)c12	training
0	657-84-1	Cc1ccc(S([O-])(=O)=O)cc1	training
0	66215-27-8	Nc1nc(NC2CC2)nc(N)n1	training
0	66230-04-4	CC([C@H](c1ccc(Cl)cc1)C(O[C@H](c1cc(Oc2ccccc2)ccc1)C#N)=O)C	training
0	6624-73-3	O=C(c1ccccc1)OCCCCCOC(c1ccccc1)=O	training
0	66-27-3	COS(C)(=O)=O	training
0	66332-96-5	CC(Oc1cc(NC(c2c(C(F)(F)F)cccc2)=O)ccc1)C	training
0	66357-35-5	CN/C(/NCCSCc1ccc(CN(C)C)o1)=C\[N+]([O-])=O	training
0	66441-23-4	CCOC(C(Oc1ccc(Oc2nc3c(cc(cc3)Cl)o2)cc1)C)=O	training
0	66575-29-9	CC(O[C@@H]1[C@]2(C)[C@@](C(C[C@](C=C)(O2)C)=O)(O)[C@]2(C)[C@H](C(CC[C@@H]2O)(C)C)[C@@H]1O)=O	training
0	66-71-7	c1cc2ccc3c(c2nc1)nccc3	training
0	66-81-9	C[C@@H]1C[C@@H]([C@@H](CC2CC(=O)NC(=O)C2)O)C(=O)[C@@H](C)C1	training
0	6683-19-8	CC(c1c(O)c(C(C)(C)C)cc(CCC(OCC(COC(CCc2cc(C(C)(C)C)c(O)c(C(C)(C)C)c2)=O)(COC(CCc2cc(C(C)(C)C)c(O)c(C(C)(C)C)c2)=O)COC(CCc2cc(C(C)(C)C)c(O)c(C(C)(C)C)c2)=O)=O)c1)(C)C	training
0	668981-02-0	Fc1ccc(F)cc1-c1ncoc1-c1ccc2nnc(C(C)C)[n]2c1	training
0	6706-59-8	OCC(C(C(C(CO)O)O)O)O	training
0	67-20-9	[O-][N+](c1ccc(/C=N/N2C(=O)NC(=O)C2)o1)=O	training
0	67485-29-4	CC1(CN=C(N/N=C(\C=C\c2ccc(C(F)(F)F)cc2)/C=C/c2ccc(C(F)(F)F)cc2)NC1)C	training
0	67564-91-4	CC(Cc1ccc(C(C)(C)C)cc1)CN1C[C@@H](C)O[C@@H](C)C1	training
0	676116-04-4	C(N1CCN(c2nsc3ccccc23)CC1)Cc1cc(C)c2NC(CC(C)(C)c2c1)=O	training
0	67-68-5	CS(C)=O	training
0	67747-09-5	CCCN(C([n]1cncc1)=O)CCOc1c(Cl)cc(Cl)cc1Cl	training
0	67786-14-5	[O-]S(c1cc2c(c(c(cc2)N)/N=N/c2c(C(F)(F)F)cccc2)c(O)c1)(=O)=O	training
0	678-39-7	OCCC(C(C(C(C(C(C(C(F)(F)F)(F)F)(F)F)(F)F)(F)F)(F)F)(F)F)(F)F	training
0	6789-88-4	CCCCCCOC(c1ccccc1)=O	training
0	68-11-1	OC(CS)=O	training
0	68157-60-8	Clc1nccc(NC(Nc2ccccc2)=O)c1	training
0	68-22-4	C[C@@]12[C@@](C#C)(O)CC[C@H]1[C@@H]1CCC3[C@@H]([C@H]1CC2)CCC(=O)C=3	training
1	68-26-8	C/C(/C=C/C=C(/C=C/C1C(C)(C)CCCC=1C)\C)=C\CO	training
0	68359-37-5	CC1(C(C(OC(c2cc(Oc3ccccc3)c(F)cc2)C#N)=O)C1C=C(Cl)Cl)C	training
0	6846-50-0	CC(C(C(COC(C(C)C)=O)(C)C)OC(C(C)C)=O)C	training
0	68515-48-0	CC(CCCCCCOC(c1c(C(OCCCCCCC(C)C)=O)cccc1)=O)C	training
0	68515-49-1	CC(CCCCCCCOC(c1c(C(OCCCCCCCC(C)C)=O)cccc1)=O)C	training
0	68515-75-3	CCCCCCCCOC(CCCCC(OCCCCCCCC)=O)=O	training
0	686756-87-6	O=C1N(C)c2nc(Nc3ccc4OC(CO)COc4c3)ncc2CN1c1ccccc1Br	training
0	68-96-2	CC([C@@]1([C@]2(C)[C@H]([C@H]3[C@H](CC2)[C@]2(C)C(=CC(CC2)=O)CC3)CC1)O)=O	training
1	69-09-0	CN(CCCN1c2c(ccc(c2)Cl)Sc2c1cccc2)C	training
0	6915-15-7	OC(C(O)=O)CC(O)=O	training
0	6923-22-4	CNC(/C=C(/OP(OC)(OC)=O)\C)=O	training
0	692-86-4	CCOC(CCCCCCCCC=C)=O	training
0	69327-76-0	CC(N1/C(=N/C(C)(C)C)/SCN(c2ccccc2)C1=O)C	training
0	69377-81-7	Nc1c(Cl)c(OCC(O)=O)nc(F)c1Cl	training
0	695-06-7	CCC1OC(=O)CC1	training
0	69655-05-6	OC[C@H]1O[C@@H]([n]2c3c(c(nc[nH]3)=O)nc2)CC1	training
0	69-65-8	OCC(C(C(C(CO)O)O)O)O	training
0	69-72-7	OC(c1c(O)cccc1)=O	training
0	69-74-9	Nc1cc[n]([C@H]2[C@@H](O)[C@H](O)[C@@H](CO)O2)c(=O)n1	training
0	69806-40-2	O(c1ccc(OC(C)C(OC)=O)cc1)c1ncc(C(F)(F)F)cc1Cl	training
0	7011-83-8	CCCCCCC1(OC(=O)CC1)C	training
0	70-55-3	Cc1ccc(S(N)(=O)=O)cc1	training
0	705-60-2	C/C(/[N+]([O-])=O)=C\c1ccccc1	training
0	70568-60-4	C(C1CCC(O)CC1)CCC	training
0	709-98-8	CCC(Nc1cc(Cl)c(Cl)cc1)=O	training
0	71-23-8	CCCO	training
0	712-50-5	O=C(c1ccccc1)C1CCCCC1	training
0	71526-07-3	C(N1CCOC21CCCCC2)(C(Cl)Cl)=O	training
0	717-74-8	CC(c1cc(C(C)C)cc(C(C)C)c1)C	training
0	7212-44-4	CC(C)=CCC/C(/C)=C/CCC(C=C)(O)C	training
0	72178-02-0	CS([N-]C(c1c([N+]([O-])=O)ccc(Oc2c(Cl)cc(C(F)(F)F)cc2)c1)=O)(=O)=O	training
0	72-20-8	ClC1C2(C(Cl)(Cl)C(C3C2C2C4C(C3C2)O4)(Cl)C=1Cl)Cl	training
0	72-43-5	COc1ccc(C(C(Cl)(Cl)Cl)c2ccc(OC)cc2)cc1	training
1	725228-45-5	C(c1cccc(C2CCN(C(c3ccc(C#Cc4ccccc4F)o3)=O)CC2)c1)N	training
0	72-54-8	ClC(C(c1ccc(Cl)cc1)c1ccc(Cl)cc1)Cl	training
0	72-55-9	Clc1ccc(C(c2ccc(Cl)cc2)=C(Cl)Cl)cc1	training
0	7287-19-6	CSc1nc(NC(C)C)nc(NC(C)C)n1	training
0	732-26-3	CC(c1cc(C(C)(C)C)c(O)c(C(C)(C)C)c1)(C)C	training
0	7398-69-8	C[N+](CC=C)(CC=C)C	training
0	74051-80-2	C(/C1C(=O)CC(CC(C)SCC)CC1=O)(\CCC)=N\OCC	training
0	74115-24-5	Clc1c(-c2nnc(-c3c(Cl)cccc3)nn2)cccc1	training
0	741-58-2	CC(OP(SCCNS(c1ccccc1)(=O)=O)(OC(C)C)=S)C	training
0	742693-38-5	[C@@H]([C@H]1NCCCC1)(c1ccccc1)NC(c1cccc(C(F)(F)F)c1Cl)=O	training
1	744-45-6	O=C(c1cc(C(Oc2ccccc2)=O)ccc1)Oc1ccccc1	training
0	75-12-7	NC=O	training
1	75330-75-5	CC[C@@H](C(O[C@@H]1[C@H]2C(C=C[C@@H]([C@@H]2CC[C@H]2OC(=O)C[C@H](O)C2)C)=C[C@H](C)C1)=O)C	training
0	7540-51-4	C[C@@H](CCC=C(C)C)CCO	training
0	754-91-6	NS(C(C(C(C(C(C(C(C(F)(F)F)(F)F)(F)F)(F)F)(F)F)(F)F)(F)F)(F)F)(=O)=O	training
0	75-50-3	CN(C)C	training
0	75-64-9	CC(N)(C)C	training
0	756-79-6	COP(OC)(C)=O	training
0	75-86-5	CC(C#N)(O)C	training
0	75-99-0	CC(C(O)=O)(Cl)Cl	training
0	759-94-4	CCCN(C(SCC)=O)CCC	training
0	760-23-6	ClCC(C=C)Cl	training
0	762-04-9	CCO[P+](OCC)=O	training
0	76-44-8	ClC1C2C3(C(Cl)(Cl)C(Cl)(C2C=C1)C(Cl)=C3Cl)Cl	training
0	76-49-3	CC(OC1C2(C(C)(C)C(CC2)C1)C)=O	training
0	76578-14-8	CCOC(C(Oc1ccc(Oc2nc3c(cc(cc3)Cl)nc2)cc1)C)=O	training
0	7659-86-1	CCCCC(COC(CS)=O)CC	training
0	7681-76-7	C[n]1c([N+]([O-])=O)cnc1COC(N)=O	training
0	769-92-6	CC(c1ccc(N)cc1)(C)C	training
0	770-35-4	CC(COc1ccccc1)O	training
0	77-06-5	CC12[C@@H]3[C@@]([C@H]4[C@]5([C@H]3C(O)=O)CC(=C)[C@](C5)(O)CC4)(OC1=O)C=C[C@@H]2O	training
0	77-09-8	Oc1ccc(C2(c3ccc(O)cc3)c3c(cccc3)C(=O)O2)cc1	training
0	77-40-7	CCC(c1ccc(O)cc1)(c1ccc(O)cc1)C	training
1	77-47-4	ClC1C(Cl)=C(Cl)C(Cl)(Cl)C=1Cl	training
0	77-48-5	CC1(C(=O)N(Br)C(=O)N1Br)C	training
0	77501-63-4	CCOC(C(OC(c1c([N+]([O-])=O)ccc(Oc2c(Cl)cc(C(F)(F)F)cc2)c1)=O)C)=O	training
0	77-71-4	CC1(C(=O)NC(=O)N1)C	training
0	77-73-6	C1C2C(C3C=CC2C3)C=C1	training
0	77-78-1	COS(OC)(=O)=O	training
0	7779-27-3	CCN1CN(CC)CN(CC)C1	training
0	7785-26-4	CC1[C@H]2C(C)(C)[C@H](C2)CC=1	training
0	7786-34-7	COC(/C=C(/OP(OC)(OC)=O)\C)=O	training
0	77-92-9	OC(CC(C(O)=O)(CC(O)=O)O)=O	training
0	77-93-0	CCOC(CC(C(OCC)=O)(CC(OCC)=O)O)=O	training
0	78-11-5	[O-][N+](OCC(CO[N+]([O-])=O)(CO[N+]([O-])=O)CO[N+]([O-])=O)=O	training
0	78-40-0	CCOP(OCC)(OCC)=O	training
0	78473-71-9	Oc1cc(C[C@H]2[C@H](Cc3cc(O)ccc3)C(=O)OC2)ccc1	training
0	78-48-8	CCCCSP(SCCCC)(SCCCC)=O	training
0	78491-02-8	OCNC(N(C1C(=O)N(CO)C(=O)N1CO)CO)=O	training
0	78-51-3	CCCCOCCOP(OCCOCCCC)(OCCOCCCC)=O	training
0	78587-05-0	C[C@@H]1N(C(NC2CCCCC2)=O)C(=O)SC1c1ccc(Cl)cc1	training
0	78-59-1	CC1CC(C)(C)CC(=O)C=1	training
0	78-70-6	CC(C)=CCCC(C=C)(O)C	training
0	78-82-0	CC(C#N)C	training
0	789-02-6	Clc1ccc(C(C(Cl)(Cl)Cl)c2c(Cl)cccc2)cc1	training
0	78-96-6	CC(CN)O	training
0	79098-20-7	C(c1ccc(Cl)cc1)CCCC	training
0	79241-46-6	CCCCOC([C@H](Oc1ccc(Oc2ncc(C(F)(F)F)cc2)cc1)C)=O	training
0	79-24-3	CC[N+]([O-])=O	training
0	79277-27-3	COC(c1c(S(NC(Nc2nc(OC)nc(C)n2)=O)(=O)=O)ccs1)=O	training
0	79-39-0	CC(C(N)=O)=C	training
0	79-43-6	OC(C(Cl)Cl)=O	training
0	79-44-7	CN(C(Cl)=O)C	training
0	79538-32-2	Cc1c(F)c(F)c(COC(C2C(C)(C)C2/C=C(/C(F)(F)F)\Cl)=O)c(F)c1F	training
1	79-57-2	CN([C@@H]1C(=O)C(C(N)=O)=C(O)[C@]2(O)[C@H]1[C@H]([C@@H]1[C@@](O)(C)c3c(c(ccc3)[O-])C(=O)[C-]1C2=O)O)C	training
0	79-92-5	CC1(C(=C)C2CC1CC2)C	training
1	79-94-7	CC(c1cc(Br)c(O)c(Br)c1)(c1cc(Br)c(O)c(Br)c1)C	training
1	79-95-8	CC(c1cc(Cl)c(O)c(Cl)c1)(c1cc(Cl)c(O)c(Cl)c1)C	training
0	79983-71-4	CCCCC(c1c(Cl)cc(Cl)cc1)(C[n]1ncnc1)O	training
0	8000-41-7	CC1CCC(C(O)(C)C)CC=1	training
0	80-05-7	CC(c1ccc(O)cc1)(c1ccc(O)cc1)C	training
0	80-07-9	Clc1ccc(S(c2ccc(Cl)cc2)(=O)=O)cc1	training
0	80-08-0	Nc1ccc(S(c2ccc(N)cc2)(=O)=O)cc1	training
0	80-09-1	Oc1ccc(S(c2ccc(O)cc2)(=O)=O)cc1	training
0	80-26-2	CC(OC(C1CC=C(C)CC1)(C)C)=O	training
0	80-27-3	CCC(OC(C1CC=C(C)CC1)(C)C)=O	training
0	80-46-6	CCC(c1ccc(O)cc1)(C)C	training
0	80-54-6	CC(C=O)Cc1ccc(C(C)(C)C)cc1	training
0	80844-07-1	CCOc1ccc(C(COCc2cc(Oc3ccccc3)ccc2)(C)C)cc1	training
0	81-07-2	O=C1c2c(cccc2)S(=O)(=O)N1	training
0	81131-70-6	CC[C@@H](C(O[C@@H]1[C@H]2C(C=C[C@@H]([C@@H]2CC[C@H](C[C@H](CC([O-])=O)O)O)C)=C[C@@H](O)C1)=O)C	training
0	81334-34-1	CC(C1(C(=O)N=C(c2c(C(O)=O)cccn2)N1)C)C	training
0	81335-77-5	CCc1cc(C(O)=O)c(C2NC(C(C)C)(C)C(=O)N=2)nc1	training
1	81741-28-8	CCCCCCCCCCCCC(C(CCCC)(CCCC)[PH2+])CCCC |^1:22|	training
0	81777-89-1	CC1(C(=O)N(Cc2c(Cl)cccc2)OC1)C	training
0	81-81-2	CC(CC(c1c(O)c2c(cccc2)oc1=O)c1ccccc1)=O	training
0	818-61-1	OCCOC(C=C)=O	training
0	81-88-9	CCN(c1cc2[o+]c3c(c(-c4c(C(O)=O)cccc4)c2cc1)ccc(N(CC)CC)c3)CC	training
0	81-90-3	Oc1ccc(C(c2c(C(O)=O)cccc2)c2ccc(O)cc2)cc1	training
0	824-39-5	[O-]c1c([N+]([O-])=O)cccc1	training
0	82469-79-2	CCCCCCOC(CC(C(OCCCCCC)=O)(OC(CCC)=O)CC(OCCCCCC)=O)=O	training
0	82558-50-7	CCC(c1noc(NC(c2c(OC)cccc2OC)=O)c1)(CC)C	training
0	825643-57-0	N(c1cnc(N2CC[C@@H](O)[C@H]2CO)cc1-c1ccc(F)cc1C)(C)C(C(c1cc(C(F)(F)F)cc(C(F)(F)F)c1)(C)C)=O	training
0	82640-04-8	Oc1ccc(-c2c(C(c3ccc(OCCN4CCCCC4)cc3)=O)c3c(cc(cc3)O)s2)cc1	training
0	82657-04-3	Cc1c(-c2ccccc2)cccc1COC(C1C(C)(C)C1/C=C(/C(F)(F)F)\Cl)=O	training
0	82-68-8	[O-][N+](c1c(Cl)c(Cl)c(Cl)c(Cl)c1Cl)=O	training
0	827-19-0	Cc1cc(S([O-])(=O)=O)c(C)cc1	training
0	827-21-4	Cc1cc(C)c(S([O-])(=O)=O)cc1	training
0	828-00-2	CC1OC(C)OC(OC(C)=O)C1	training
0	83-32-9	C1c2c3c(ccc2)cccc3C1	training
0	83-41-0	Cc1c(C)c([N+]([O-])=O)ccc1	training
0	83834-59-7	C(/c1ccc(OC)cc1)=C\C(OCC(CC)CCCC)=O	training
0	83-88-5	Cc1c(C)cc2c(nc3c([n]2CC(C(C(CO)O)O)O)nc(=O)[nH]c3=O)c1	training
0	838-85-7	OP(Oc1ccccc1)(Oc1ccccc1)=O	training
0	838-88-0	Cc1c(N)ccc(Cc2cc(C)c(N)cc2)c1	training
0	84087-01-4	OC(c1c2c(cc(cn2)Cl)ccc1Cl)=O	training
1	84-16-2	CCC(c1ccc(O)cc1)C(c1ccc(O)cc1)CC	training
0	842-07-9	O=C1/C(=N\Nc2ccccc2)/c2c(cccc2)C=C1	training
0	84371-65-3	CC#C[C@]1([C@]2(C)[C@H]([C@H]3C([C@@H](c4ccc(N(C)C)cc4)C2)=C2C(=CC(CC2)=O)CC3)CC1)O	training
0	84-66-2	CCOC(c1c(C(OCC)=O)cccc1)=O	training
0	84-75-3	CCCCCCOC(c1c(C(OCCCCCC)=O)cccc1)=O	training
1	84852-15-3	CC(CCCCCCc1ccc(O)cc1)C	training
0	85-01-8	c1cc2ccc3c(c2cc1)cccc3	training
0	851916-42-2	C(N1CCc2ncc(C(F)(F)F)cc2C1)([C@]1(CC[C@@H](N[C@H]2CCOC[C@H]2OC)C1)C(C)C)=O	training
0	85264-33-1	Cc1n[n](CO)c(C)c1	training
0	85-40-5	O=C1C2C(CC=CC2)C(=O)N1	training
0	85-41-6	O=C1c2c(cccc2)C(=O)N1	training
0	85507-79-5	CCCCCCCCCCCOC(c1c(C(OCCCCCCCCCCC)=O)cccc1)=O	training
0	85532-75-8	CCC(N(C(c1nc(-c2c(Cl)cccc2)c2c(cccc2)c1)=O)C)C	training
0	85-68-7	CCCCOC(c1c(C(OCc2ccccc2)=O)cccc1)=O	training
0	86-30-6	O=NN(c1ccccc1)c1ccccc1	training
0	86386-73-4	OC(c1c(F)cc(F)cc1)(C[n]1ncnc1)C[n]1ncnc1	training
0	86479-06-3	FC(C(Oc1c(Cl)cc(NC(NC(c2c(F)cccc2F)=O)=O)cc1Cl)(F)F)F	training
1	86-50-0	COP(SC[n]1c(=O)c2c(cccc2)nn1)(OC)=S	training
0	86-73-7	C1c2c(cccc2)-c2c1cccc2	training
0	86-87-3	OC(Cc1c2c(cccc2)ccc1)=O	training
0	87-01-4	CN(c1cc2c(c(C)cc(o2)=O)cc1)C	training
0	87-18-3	CC(c1ccc(OC(c2c(O)cccc2)=O)cc1)(C)C	training
0	87-25-2	CCOC(c1c(N)cccc1)=O	training
1	87392-12-9	N(c1c(C)cccc1CC)(C(CCl)=O)[C@@H](C)COC	training
1	87546-18-7	CCCCCOC(COc1c(Cl)cc(F)c(N2C(=O)C3CCCCC=3C2=O)c1)=O	training
0	87-61-6	Clc1c(Cl)c(Cl)ccc1	training
0	87-62-7	Cc1c(N)c(C)ccc1	training
0	87674-68-8	COCC(N(c1c(C)csc1C)C(CCl)=O)C	training
0	87-68-3	ClC(Cl)=C(C(Cl)=C(Cl)Cl)Cl	training
0	87-69-4	OC(C(O)=O)C(C(O)=O)O	training
0	877-24-7	OC(c1c(C([O-])=O)cccc1)=O	training
0	87818-31-3	CC(C12CC(OCc3c(C)cccc3)C(O1)(C)CC2)C	training
0	87820-88-0	Cc1cc(C)cc(C)c1C1CC(=O)C(/C(/CC)=N/OCC)C(=O)C1	training
1	87-86-5	Oc1c(Cl)c(Cl)c(Cl)c(Cl)c1Cl	training
0	87-90-1	Cl[n]1c(=O)[n](Cl)c(=O)[n](Cl)c1=O	training
0	88-06-2	Oc1c(Cl)cc(Cl)cc1Cl	training
0	88-12-0	C=CN1C(=O)CCC1	training
0	88-18-6	CC(c1c(O)cccc1)(C)C	training
0	88-24-4	CCc1cc(C(C)(C)C)c(O)c(Cc2c(O)c(C(C)(C)C)cc(CC)c2)c1	training
0	88-41-5	CC(OC1C(C(C)(C)C)CCCC1)=O	training
0	88-58-4	CC(c1c(O)cc(C(C)(C)C)c(O)c1)(C)C	training
0	88-60-8	Cc1cc(O)c(C(C)(C)C)cc1	training
0	88671-89-0	CCCCC(c1ccc(Cl)cc1)(C#N)C[n]1ncnc1	training
0	88-69-7	CC(c1c(O)cccc1)C	training
0	88-72-2	Cc1c([N+]([O-])=O)cccc1	training
0	88-74-4	Nc1c([N+]([O-])=O)cccc1	training
0	88-85-7	CCC(c1c(O)c([N+]([O-])=O)cc([N+]([O-])=O)c1)C	training
0	89-04-3	CCCCCCCCOC(c1cc(C(OCCCCCCCC)=O)c(C(OCCCCCCCC)=O)cc1)=O	training
0	89-71-4	COC(c1c(C)cccc1)=O	training
0	89-78-1	CC([C@H]1[C@H](O)C[C@H](C)CC1)C	training
0	89-83-8	CC(c1c(O)cc(C)cc1)C	training
0	90-00-6	CCc1c(O)cccc1	training
0	90-02-8	Oc1c(C=O)cccc1	training
0	90-04-0	COc1c(N)cccc1	training
1	9004-96-0	CCCCCCCC/C=C/CCCCCCCC(OCCO)=O	training
0	90-05-1	COc1c(O)cccc1	training
0	90-12-0	Cc1c2c(cccc2)ccc1	training
0	90-15-3	Oc1c2c(cccc2)ccc1	training
0	90-30-2	N(c1c2c(cccc2)ccc1)c1ccccc1	training
0	90357-06-5	CC(C(Nc1cc(C(F)(F)F)c(C#N)cc1)=O)(CS(c1ccc(F)cc1)(=O)=O)O	training
0	90-43-7	Oc1c(-c2ccccc2)cccc1	training
0	90-72-2	CN(Cc1cc(CN(C)C)c(O)c(CN(C)C)c1)C	training
0	91-20-3	c1cc2c(cccc2)cc1	training
0	91-22-5	c1cc2c(nccc2)cc1	training
0	91465-08-6	CC1([C@H](C(OC(c2cc(Oc3ccccc3)ccc2)C#N)=O)[C@@H]1/C=C(/C(F)(F)F)\Cl)C	training
0	91-53-2	CCOc1cc2c(NC(C=C2C)(C)C)cc1	training
0	91-64-5	O=c1ccc2c(cccc2)o1	training
0	91-66-7	CCN(c1ccccc1)CC	training
0	92-04-6	Oc1c(Cl)cc(-c2ccccc2)cc1	training
0	924-16-3	CCCCN(N=O)CCCC	training
0	92-52-4	c1ccc(-c2ccccc2)cc1	training
0	92-68-2	O=C1CCC(C2CCCCC2)CC1	training
0	92-69-3	Oc1ccc(-c2ccccc2)cc1	training
0	92-84-2	N1c2c(cccc2)Sc2c1cccc2	training
0	929-59-9	NCCOCCOCCN	training
0	929601-09-2	N(C1CCc2ccc(OCC(OCC)=O)cc2C1)CC(c1cccc(Cl)c1)O	training
0	930-55-2	O=NN1CCCC1	training
0	93-08-3	CC(c1cc2c(cccc2)cc1)=O	training
0	93-15-2	COc1c(OC)cc(CC=C)cc1	training
0	93-76-5	OC(COc1c(Cl)cc(Cl)c(Cl)c1)=O	training
0	938-16-9	CC(C(c1ccccc1)=O)(C)C	training
0	93-89-0	CCOC(c1ccccc1)=O	training
0	94-08-6	CCOC(c1ccc(C)cc1)=O	training
0	94-13-3	CCCOC(c1ccc(O)cc1)=O	training
0	941-69-5	O=C1N(c2ccccc2)C(=O)C=C1	training
0	94-18-8	Oc1ccc(C(OCc2ccccc2)=O)cc1	training
0	94-26-8	CCCCOC(c1ccc(O)cc1)=O	training
0	94-28-0	CCCCC(C(OCCOCCOCCOC(C(CCCC)CC)=O)=O)CC	training
0	94361-06-5	CC(C(c1ccc(Cl)cc1)(C[n]1ncnc1)O)C1CC1	training
0	94-46-2	CC(CCOC(c1ccccc1)=O)C	training
0	94-47-3	O=C(c1ccccc1)OCCc1ccccc1	training
0	94-60-0	COC(C1CCC(C(OC)=O)CC1)=O	training
0	94-74-6	Cc1c(OCC(O)=O)ccc(Cl)c1	training
0	94-81-5	Cc1c(OCCCC(O)=O)ccc(Cl)c1	training
0	94-82-6	OC(CCCOc1c(Cl)cc(Cl)cc1)=O	training
0	94-96-2	CCCC(C(CO)CC)O	training
1	950-37-8	COc1sc(=O)[n](CSP(OC)(OC)=S)n1	training
0	95-13-6	C1c2c(cccc2)C=C1	training
0	95-14-7	[nH]1nc2c(cccc2)n1	training
0	95-16-9	s1c2c(cccc2)nc1	training
0	95266-40-3	C(/C1CC1)(\O)=C1/C(CC(C(OCC)=O)CC/1=O)=O	training
0	95-48-7	Cc1c(O)cccc1	training
0	95-49-8	Cc1c(Cl)cccc1	training
0	95-50-1	Clc1c(Cl)cccc1	training
0	95-65-8	Cc1c(C)cc(O)cc1	training
0	95737-68-1	CC(Oc1ncccc1)COc1ccc(Oc2ccccc2)cc1	training
0	95-74-9	Cc1c(Cl)cc(N)cc1	training
0	957-51-7	CN(C(C(c1ccccc1)c1ccccc1)=O)C	training
0	95-76-1	Nc1cc(Cl)c(Cl)cc1	training
0	95-80-7	Cc1c(N)cc(N)cc1	training
0	95-87-4	Cc1cc(O)c(C)cc1	training
0	95-93-2	Cc1c(C)cc(C)c(C)c1	training
0	95-94-3	Clc1c(Cl)cc(Cl)c(Cl)c1	training
0	95-95-4	Oc1c(Cl)cc(Cl)c(Cl)c1	training
0	959-98-8	ClC1[C@]2(C(Cl)(Cl)C([C@@H]3[C@H]2COS(=O)OC3)(Cl)C=1Cl)Cl	training
0	960-71-4	c1ccc(B(c2ccccc2)c2ccccc2)cc1	training
0	96182-53-5	CCOP(Oc1cnc(C(C)(C)C)nc1)(OC(C)C)=S	training
0	96-23-1	OC(CCl)CCl	training
0	96-24-2	OCC(CCl)O	training
0	962-58-3	CCOP(Oc1nc(C(C)C)nc(C)c1)(OCC)=O	training
0	96-41-3	OC1CCCC1	training
0	96-45-7	S=C1NCCN1	training
0	96-48-0	O=C1OCCC1	training
0	96489-71-3	CC([n]1c(=O)c(Cl)c(SCc2ccc(C(C)(C)C)cc2)cn1)(C)C	training
0	96-70-8	CCc1cc(C(C)(C)C)c(O)cc1	training
1	96-76-4	CC(c1cc(C(C)(C)C)c(O)cc1)(C)C	training
1	97-00-7	[O-][N+](c1cc([N+]([O-])=O)c(Cl)cc1)=O	training
1	97322-87-7	Cc1c(O)c(C)c2c(OC(COc3ccc(CC4C(=O)NC(=O)S4)cc3)(CC2)C)c1C	training
0	97-52-9	COc1c(N)ccc([N+]([O-])=O)c1	training
0	97-54-1	COc1c(O)ccc(/C=C/C)c1	training
0	97-56-3	Cc1c(/N=N/c2cc(C)c(N)cc2)cccc1	training
0	97-59-6	NC(NC1C(=O)NC(=O)N1)=O	training
0	97-78-9	C(N(C)CC(O)=O)(CCCCCCCCCCC)=O	training
0	97886-45-8	CSC(c1c(C(F)F)nc(C(F)(F)F)c(C(SC)=O)c1CC(C)C)=O	training
0	98-00-0	OCc1ccco1	training
[truncated: 404 more rows]

## Sheet: DIO2
ASSAY_OUTCOME	CAS	SMILES	set
[truncated: 1,721 more rows]

[truncated: 14 more sheets: DIO3, NIS, PPARD_agonist, PPARD_antagonist, PPARG_agonist, PPARG_antagonist, PXR_agonist, TPO, TRHR_antagonists, TR-beta_agonist, TR-beta_antagonist, TSHR_agonist, TSHR_antagonist, TTR]
