# Supplementary material for: In Silico Identification of Potential Thyroid Hormone System Disruptors among Chemicals in Human Serum and Chemicals with a High Exposure Index
Source: Environ Sci Technol. 2022 May 13;56(12):8363–72. doi: 10.1021/acs.est.1c07762 (PMC9228062; doi:10.1021/acs.est.1c07762)
Supplement: Supplementary file 3 — es1c07762_si_003.xlsx [file es1c07762_si_003.xlsx]

## Sheet: HBDB_TH-specific
Chemical_ID	SMILES	CASRN	DTXSID	Preferred name	IUPAC name	Compound group	Compound subgroup	TRHR antagonist	TSHR agonist	TSHR antagonist	DIO1	DIO2	DIO3	NIS	TPO	TTR	TR_beta agonist	TR_beta antagonist	ACTIVES PREDICTED	ACTIVES KNOWN	ACTIVES TOTAL
77	Oc1cc(Oc2cc(Br)c(Br)cc2Br)c(Br)cc1Br	923925-51-3	DTXSID301009365	2,4-dibromo-5-(2,4,5-tribromophenoxy)phenol	2,4-Dibromo-5-(2,4,5-tribromophenoxy)phenol	Brominated flame retardant metabolite	Brominated	active	active	active	active	active	active	active	active	active	active	active	11	0	11
89	Oc1c(Br)c(Br)cc(Br)c1Oc1ccc(Br)cc1Br	297742-10-0	DTXSID40616008	2,3,5-Tribromo-6-(2,4-dibromophenoxy)phenol	2,3,5-Tribromo-6-(2,4-dibromophenoxy)phenol	Brominated flame retardant metabolite	Brominated	active	active	active	active	active	active	active	active	active	active	active	11	0	11
65	Oc1cc(Br)c(Oc2ccc(Br)cc2Br)c(Br)c1Br	1050642-07-3	DTXSID10903992	2,3,5-Tribromo-4-(2,4-dibromophenoxy)phenol	2,3,5-Tribromo-4-(2,4-dibromophenoxy)phenol	Brominated flame retardant metabolite	Brominated	active	active	active	active	active	active	active	active	active	active	active	11	0	11
87	Oc1c(Br)c(Br)c(Br)c(Br)c1Oc1ccc(Br)cc1Br	111863-67-3	DTXSID50433647	CHEMBL362761	2,3,4,5-Tetrabromo-6-(2,4-dibromophenoxy)phenol	Brominated flame retardant metabolite	Brominated	active	active	active	active	active	active	active	active	active	active	active	11	0	11
42	Oc1c(Br)ccc(Oc2ccc(Br)cc2Br)c1Br	24949-31-3	DTXSID00903986	2,6-Dibromo-3-(2,4-dibromophenoxy)phenol		Brominated flame retardant metabolite	Brominated	active	active	active	active	active	active	active	active	active, training		active	9	1	10
61	Oc1ccc(Oc2ccc(Br)cc2Br)c(Br)c1	602326-21-6	NA	4'-OH-BDE 17		Brominated flame retardant metabolite	Brominated	active	active	active	active	active	active	active	active	active, training		active	9	1	10
62	Oc1ccc(Oc2ccc(Br)cc2Br)c(Br)c1Br	602326-22-7	DTXSID90797013	2,3-Dibromo-4-(2,4-dibromophenoxy)phenol	2,3-Dibromo-4-(2,4-dibromophenoxy)phenol	Brominated flame retardant metabolite	Brominated	active	active	active	active	active	active	active	active	active, training		active	9	1	10
63	Oc1cc(Br)c(Oc2ccc(Br)cc2Br)cc1Br	602326-23-8	DTXSID60454863	Phenol, 2,5-dibromo-4-(2,4-dibromophenoxy)-	2,5-Dibromo-4-(2,4-dibromophenoxy)phenol	Brominated flame retardant metabolite	Brominated	active	active	active	active	active	active	active	active	active, training		active	9	1	10
88	Oc1cc(Br)cc(Br)c1Oc1ccc(Br)cc1Br	79755-43-4	DTXSID60229856	3,5-Dibromo-2-(2,4-dibromophenoxy)phenol	3,5-Dibromo-2-(2,4-dibromophenoxy)phenol	Brominated flame retardant metabolite	Brominated	active	active	active	active	active	active	active	active	active, validation		active	9	1	10
598	OC1=C(Br)C=C(Br)C=C1OC1=C(Br)C=C(Br)C=C1	80246-25-9	DTXSID50903991	2,4-Dibromo-6-(2,4-dibromophenoxy)phenol	2,4-Dibromo-6-(2,4-dibromophenoxy)phenol	Flame retardant metabolite	Brominated	active	active	active	active	active	active	active	active	active, training		active	9	1	10
572	CC(C)(C1=CC=C(O)C=C1)C1=CC(=CC=C1)C(C)(C)C1=CC=C(O)C=C1	13595-25-0	DTXSID7065548	Phenol, 4,4'-[1,3-phenylenebis(1-methylethylidene)]bis-	4,4'-[1,3-Phenylenedi(propane-2,2-diyl)]diphenol	Phenols	Non-halogenated	active	active	active	active	active	active	active	active	inactive	active	active	10	0	10
573	CC(C)(C1=CC=C(O)C=C1)C1=CC=C(C=C1)C(C)(C)C1=CC=C(O)C=C1	2167-51-3	DTXSID0058693	Bisphenol P	4,4'-[1,4-Phenylenedi(propane-2,2-diyl)]diphenol	Phenols	Non-halogenated	active	active	active	active	active	active	active	active	inactive	active	active	10	0	10
43	Oc1c(Cl)c(Cl)cc(c1Cl)c1c(Cl)c(Cl)c(Cl)cc1	149589-59-3	DTXSID50904125	2,2',3',4,4',5-Hexachloro[1,1'-biphenyl]-3-ol	2,2',3',4,4',5-Hexachloro[1,1'-biphenyl]-3-ol	PCB metabolites	Chlorinated	active	active	active	active	active	active	active		active, training	active	active	9	1	10
45	Oc1c(Cl)c(cc(Cl)c1Cl)c1cc(Cl)c(Cl)c(Cl)c1Cl	158076-69-8	DTXSID00166372	2,2',3',4,4',5,5'-Heptachloro-3-biphenylol	2,2',3',4,4',5,5'-Heptachloro[1,1'-biphenyl]-3-ol	PCB metabolites	Chlorinated	active	active	active	active	active	active	active		active, training	active	active	9	1	10
69	Oc1c(Cl)cc(c2ccc(Cl)c(Cl)c2Cl)c(Cl)c1Cl	158076-62-1	DTXSID10166368	(1,1'-Biphenyl)-4-ol, 2,2',3,3',4',5-hexachloro-	2,2',3,3',4',5-Hexachloro[1,1'-biphenyl]-4-ol	PCB metabolites	Chlorinated	active	active	active	active	active	active	active		active, training	active	active	9	1	10
70	Oc1c(Cl)cc(c2cc(Cl)c(Cl)cc2Cl)c(Cl)c1Cl	145413-90-7	DTXSID60163004	(1,1'-Biphenyl)-4-ol, 2,2',3,4',5,5'-hexachloro-	2,2',3,4',5,5'-Hexachloro[1,1'-biphenyl]-4-ol	PCB metabolites	Chlorinated	active	active	active	active	active	active	active		active, training	active	active	9	1	10
75	Oc1c(Cl)c(Cl)c(c2cc(Cl)c(Cl)cc2Cl)c(Cl)c1Cl	158076-68-7	DTXSID40166371	(1,1'-Biphenyl)-4-ol, 2,2',3,4',5,5',6-heptachloro-	2,2',3,4',5,5',6-Heptachloro[1,1'-biphenyl]-4-ol	PCB metabolites	Chlorinated	active	active	active	active	active	active	active		active, training	active	active	9	1	10
44	Oc1c(Cl)c(cc(Cl)c1Cl)c1cc(Cl)c(Cl)cc1Cl	54284-55-8	DTXSID90202637	(1,1'-Biphenyl)-3-ol, 2,2',4,4',5,5'-hexachloro-	2,2',4,4',5,5'-Hexachloro[1,1'-biphenyl]-3-ol	PCB metabolites	Chlorinated	active	active	active	active	active	active	active		active	active	active	10	0	10
46	c1c(Cl)c(Cl)c(c(Cl)c1Cl)c1c(Cl)c(O)c(Cl)c(Cl)c1	158076-64-3	DTXSID80166370	2,2',3',4,5,5',6'-heptachloro[1,1'-biphenyl]-3-ol	2,2',3,3',4',5,5'-Heptachloro[1,1'-biphenyl]-4-ol	PCB metabolites	Chlorinated	active	active	active	active	active	active	active		active	active	active	10	0	10
76	Oc1c(Cl)c(Cl)c(c2cc(Cl)c(Cl)c(Cl)c2)c(Cl)c1Cl	190317-24-9	DTXSID901009363	2,3,3',4',5,5',6-heptachloro[1,1'-biphenyl]-4-ol	2,3,3',4',5,5',6-Heptachloro[1,1'-biphenyl]-4-ol	PCB metabolites	Chlorinated	active	active	active	active	active	active	active		active	active	active	10	0	10
157	c1c(cc(c(c1Br)OCCOc1c(cc(cc1Br)Br)Br)Br)Br	37853-59-1	DTXSID1024627	1,2-Bis(2,4,6-tribromophenoxy)ethane	1,1'-[Ethane-1,2-diylbis(oxy)]bis(2,4,6-tribromobenzene)	Flame retardants	Brominated	active	active	active	active	active	active	active	active	inactive	active	active	10	0	10
576	OC1=CC=C(C=C1)C(C1=CC=CC=C1)(C1=CC=CC=C1)C1=CC=C(O)C=C1	1844-01-5	DTXSID70283308	4,4'-Dihydroxytetraphenylmethane	4,4'-(Diphenylmethylene)diphenol	Phenols	Non-halogenated	active	active	active	active	active	active	active	active	inactive	active	active	10	0	10
86	O=P(O)(OCCC(F)(F)C(F)(F)C(F)(F)C(F)(F)C(F)(F)C(F)(F)F)OCCC(F)(F)C(F)(F)C(F)(F)C(F)(F)C(F)(F)C(F)(F)C(F)(F)C(F)(F)F	943913-15-3	DTXSID20873415	6:2/8:2 Fluorotelomer phosphate diester	3,3,4,4,5,5,6,6,7,7,8,8,9,9,10,10,10-Heptadecafluorodecyl 3,3,4,4,5,5,6,6,7,7,8,8,8-tridecafluorooctyl hydrogen phosphate	PFAS	Fluorinated	active	active	active	active	active	active	active		inactive	active	active	9	0	9
26	C(COP(=O)(O)OCCC(C(C(C(C(C(C(C(C(C(F)(F)F)(F)F)(F)F)(F)F)(F)F)(F)F)(F)F)(F)F)(F)F)(F)F)C(C(C(C(C(C(C(C(C(C(F)(F)F)(F)F)(F)F)(F)F)(F)F)(F)F)(F)F)(F)F)(F)F)(F)F	1895-26-7	DTXSID30172360	12:2 Fluorotelomer phosphate diester	Bis(3,3,4,4,5,5,6,6,7,7,8,8,9,9,10,10,11,11,12,12,12-henicosafluorododecyl) hydrogen phosphate	PFAS	Fluorinated	active	active	active	active	active	active	active		inactive	active	active	9	0	9
84	O=P(O)(OCCC(F)(F)C(F)(F)C(F)(F)C(F)(F)C(F)(F)C(F)(F)F)OCCC(F)(F)C(F)(F)C(F)(F)C(F)(F)C(F)(F)C(F)(F)C(F)(F)C(F)(F)C(F)(F)C(F)(F)C(F)(F)C(F)(F)C(F)(F)C(F)(F)F	1578186-46-5	NA	6:2/14:2 diPAP		PFAS	Fluorinated	active	active	active	active	active	active	active		inactive	active	active	9	0	9
620	ClC(Cl)=C(Cl)C1=C(Cl)C(Cl)=C(Cl)C(Cl)=C1Cl	29082-74-4	DTXSID2021074	Octachlorostyrene	1,2,3,4,5-Pentachloro-6-(trichloroethenyl)benzene	Pesticide	Chlorinated	active	active	active	active	active	active	active		inactive	active	active	9	0	9
103	c1cc(c(cc1Br)Br)Oc1c(cc(cc1Br)Br)Br	189084-64-8	DTXSID4052689	2,2',4,4',6-Pentabromodiphenyl ether	1,3,5-Tribromo-2-(2,4-dibromophenoxy)benzene	Flame retardants	Brominated	active	active	active	active	active	active	active		inactive, training	active	active	9	0	9
107	c1cc(c(cc1Oc1cc(c(c(c1)Br)Br)Br)Br)Br	366791-32-4	DTXSID50573491	1,2,3-Tribromo-5-(3,4-dibromophenoxy)benzene	1,2,3-Tribromo-5-(3,4-dibromophenoxy)benzene	Flame retardants	Brominated	active	active	active	active	active	active	active		inactive	active	active	9	0	9
108	c1cc(c(c(c1Oc1cc(c(cc1Br)Br)Br)Br)Br)Br	182677-30-1	DTXSID60872265	2,2',3,4,4',5'-Hexabromodiphenyl Ether	1,2,3-Tribromo-4-(2,4,5-tribromophenoxy)benzene	Flame retardants	Brominated	active	active	active	active	active	active	active		inactive	active	active	9	0	9
121	c1c(c(c(c(c1Br)Br)Br)Br)Oc1c(c(c(c(c1Br)Br)Br)Br)Br	63387-28-0	DTXSID30881107	1,2,3,4,5-Pentabromo-6-(2,3,4,5-tetrabromophenoxy)benzene	1,2,3,4,5-Pentabromo-6-(2,3,4,5-tetrabromophenoxy)benzene	Flame retardants	Brominated	active	active	active	active	active	active	active		inactive, training	active	active	9	0	9
122	c1c(c(c(c(c1Br)Br)Br)Oc1c(c(c(c(c1Br)Br)Br)Br)Br)Br	437701-79-6	DTXSID30451985	BDE-207	1,2,3,4,5-Pentabromo-6-(2,3,4,6-tetrabromophenoxy)benzene	Flame retardants	Brominated	active	active	active	active	active	active	active		inactive	active	active	9	0	9
123	Brc1cc(Br)c(Br)c(Oc2c(Br)c(Br)c(Br)c(Br)c2Br)c1Br	437701-78-5	DTXSID40556652	2,2',3,3',4,5,5',6,6'-nonabromodiphenyl ether	1,2,3,4,5-Pentabromo-6-(2,3,5,6-tetrabromophenoxy)benzene	Flame retardants	Brominated	active	active	active	active	active	active	active		inactive	active	active	9	0	9
136	c1cc(c(c(c1)Br)Oc1ccc(c(c1)Br)Br)Br	189084-62-6	DTXSID90873922	2,3',4',6-Tetrabromodiphenyl Ether	1,3-Dibromo-2-(3,4-dibromophenoxy)benzene	Flame retardants	Brominated	active	active	active	active	active	active	active		inactive	active	active	9	0	9
138	c1cc(c(cc1Oc1ccc(c(c1)Br)Br)Br)Br	93703-48-1	DTXSID80877030	BDE-77	1,1'-Oxybis(3,4-dibromobenzene)	Flame retardants	Brominated	active	active	active	active	active	active	active		inactive	active	active	9	0	9
139	c1cc(c(cc1Br)Br)Oc1ccc(c(c1Br)Br)Br	182346-21-0	DTXSID4052685	2,2',3,4,4'-Pentabromodiphenyl ether	1,2,3-Tribromo-4-(2,4-dibromophenoxy)benzene	Flame retardants	Brominated	active	active	active	active	active	active	active		inactive	active	active	9	0	9
140	c1cc(c(cc1Br)Br)Oc1cc(c(cc1Br)Br)Br	60348-60-9	DTXSID9030048	2,2',4,4',5-Pentabromodiphenyl ether	1,2,4-Tribromo-5-(2,4-dibromophenoxy)benzene	Flame retardants	Brominated	active	active	active	active	active	active	active		inactive, training	active	active	9	0	9
168	c1(c(c(c(c(c1Br)Br)Br)Br)Br)Oc1c(c(c(c(c1Br)Br)Br)Br)Br	84852-53-9	DTXSID2052732	1,1'-Oxybis[2,3,4,5,6-pentabromobenzene]	1,1'-(Ethane-1,2-diyl)bis(pentabromobenzene)	Flame retardants	Brominated	active	active	active	active	active	active	active		inactive	active	active	9	0	9
362	c1cc(c(c(c1c1cc(c(c(c1Cl)Cl)Cl)Cl)Cl)Cl)Cl	35065-30-6	DTXSID2073481	2,2',3,3',4,4',5-Heptachlorobiphenyl	2,2',3,3',4,4',5-Heptachloro-1,1'-biphenyl	PCBs	Chlorinated	active	active	active	active	active	active	active		inactive, training	active	active	9	0	9
363	c1cc(c(c(c1c1c(cc(c(c1Cl)Cl)Cl)Cl)Cl)Cl)Cl	52663-71-5	DTXSID4073540	2,2',3,3',4,4',6-Heptachlorobiphenyl	2,2',3,3',4,4',6-Heptachloro-1,1'-biphenyl	PCBs	Chlorinated	active	active	active	active	active	active	active		inactive	active	active	9	0	9
364	c1c(cc(c(c1c1cc(c(c(c1Cl)Cl)Cl)Cl)Cl)Cl)Cl	52663-74-8	DTXSID7074167	2,2',3,3',4,5,5'-Heptachlorobiphenyl	2,2',3,3',4,5,5'-Heptachloro-1,1'-biphenyl	PCBs	Chlorinated	active	active	active	active	active	active	active		inactive	active	active	9	0	9
365	c1cc(c(c(c1Cl)c1cc(c(c(c1Cl)Cl)Cl)Cl)Cl)Cl	38411-25-5	DTXSID4074142	2,2',3,3',4,5,6'-Heptachlorobiphenyl	2,2',3,3',4,5,6'-Heptachloro-1,1'-biphenyl	PCBs	Chlorinated	active	active	active	active	active	active	active		inactive	active	active	9	0	9
366	c1c(cc(c(c1c1c(cc(c(c1Cl)Cl)Cl)Cl)Cl)Cl)Cl	40186-70-7	DTXSID9074147	2,2',3,3',4,5',6-Heptachlorobiphenyl	2,2',3,3',4,5',6-Heptachloro-1,1'-biphenyl	PCBs	Chlorinated	active	active	active	active	active	active	active		inactive	active	active	9	0	9
368	c1cc(c(c(c1c1c(c(cc(c1Cl)Cl)Cl)Cl)Cl)Cl)Cl	52663-70-4	DTXSID2074164	2,2',3,3',4,5',6'-Heptachlorobiphenyl	2,2',3,3',4,5',6'-Heptachloro-1,1'-biphenyl	PCBs	Chlorinated	active	active	active	active	active	active	active		inactive	active	active	9	0	9
369	c1c(cc(c(c1c1c(c(cc(c1Cl)Cl)Cl)Cl)Cl)Cl)Cl	52663-67-9	DTXSID2074162	2,2',3,3',5,5',6-Heptachlorobiphenyl	2,2',3,3',5,5',6-Heptachloro-1,1'-biphenyl	PCBs	Chlorinated	active	active	active	active	active	active	active		inactive	active	active	9	0	9
370	c1cc(c(c(c1Cl)c1c(c(cc(c1Cl)Cl)Cl)Cl)Cl)Cl	52663-64-6	DTXSID0073538	2,2',3,3',5,6,6'-Heptachlorobiphenyl	2,2',3,3',5,6,6'-Heptachloro-1,1'-biphenyl	PCBs	Chlorinated	active	active	active	active	active	active	active		inactive	active	active	9	0	9
372	c1c(c(cc(c1Cl)Cl)Cl)c1cc(c(c(c1Cl)Cl)Cl)Cl	35065-29-3	DTXSID6038299	2,2',3,4,4',5,5'-Heptachlorobiphenyl	2,2',3,4,4',5,5'-Heptachloro-1,1'-biphenyl	PCBs	Chlorinated	active	active	active	active	active	active	active		inactive, training	active	active	9	0	9
373	c1cc(c(cc1Cl)Cl)c1c(c(c(c(c1Cl)Cl)Cl)Cl)Cl	74472-47-2	DTXSID8074235	2,2',3,4,4',5,6-Heptachlorobiphenyl	2,2',3,4,4',5,6-Heptachloro-1,1'-biphenyl	PCBs	Chlorinated	active	active	active	active	active	active	active		inactive	active	active	9	0	9
374	c1c(cc(c(c1Cl)c1cc(c(c(c1Cl)Cl)Cl)Cl)Cl)Cl	60145-23-5	DTXSID9074191	2,2',3,4,4',5,6'-Heptachlorobiphenyl	2,2',3,4,4',5,6'-Heptachloro-1,1'-biphenyl	PCBs	Chlorinated	active	active	active	active	active	active	active		inactive	active	active	9	0	9
375	c1c(c(cc(c1Cl)Cl)Cl)c1c(cc(c(c1Cl)Cl)Cl)Cl	52663-69-1	DTXSID7074163	2,2',3,4,4',5',6-Heptachlorobiphenyl	2,2',3,4,4',5',6-Heptachloro-1,1'-biphenyl	PCBs	Chlorinated	active	active	active	active	active	active	active		inactive	active	active	9	0	9
376	c1c(cc(c(c1Cl)c1c(cc(c(c1Cl)Cl)Cl)Cl)Cl)Cl	74472-48-3	DTXSID3074236	2,2',3,4,4',6,6'-Heptachlorobiphenyl	2,2',3,4,4',6,6'-Heptachloro-1,1'-biphenyl	PCBs	Chlorinated	active	active	active	active	active	active	active		inactive	active	active	9	0	9
378	c1c(cc(c(c1Cl)Cl)Cl)c1cc(c(c(c1Cl)Cl)Cl)Cl	39635-31-9	DTXSID4074144	2,3,3',4,4',5,5'-Heptachlorobiphenyl	2,3,3',4,4',5,5'-Heptachloro-1,1'-biphenyl	PCBs	Chlorinated	active	active	active	active	active	active	active		inactive	active	active	9	0	9
380	c1cc(c(cc1c1c(c(c(c(c1Cl)Cl)Cl)Cl)Cl)Cl)Cl	41411-64-7	DTXSID3074151	2,3,3',4,4',5,6-Heptachlorobiphenyl	2,3,3',4,4',5,6-Heptachloro-1,1'-biphenyl	PCBs	Chlorinated	active	active	active	active	active	active	active	inactive	inactive, training	active	active	9	0	9
381	c1c(cc(c(c1Cl)Cl)Cl)c1c(cc(c(c1Cl)Cl)Cl)Cl	74472-50-7	DTXSID3074238	2,3,3',4,4',5',6-Heptachlorobiphenyl	2,3,3',4,4',5',6-Heptachloro-1,1'-biphenyl	PCBs	Chlorinated	active	active	active	active	active	active	active		inactive	active	active	9	0	9
382	c1c(cc(c(c1Cl)Cl)Cl)c1c(c(cc(c1Cl)Cl)Cl)Cl	69782-91-8	DTXSID30867845	2,3,3',4',5,5',6-Heptachlorobiphenyl	2,3,3',4',5,5',6-Heptachloro-1,1'-biphenyl	PCBs	Chlorinated	active	active	active	active	active	active	active		inactive	active	active	9	0	9
384	c1cc(c(c(c1c1c(c(c(c(c1Cl)Cl)Cl)Cl)Cl)Cl)Cl)Cl	52663-78-2	DTXSID1074171	2,2',3,3',4,4',5,6-Octachlorobiphenyl	2,2',3,3',4,4',5,6-Octachloro-1,1'-biphenyl	PCBs	Chlorinated	active	active	active	active	active	active	active		inactive	active	active	9	0	9
571	CC(C)C1=C(O)C=CC(=C1)C(C)(C)C1=CC(C(C)C)=C(O)C=C1	127-54-8	DTXSID30281401	2,2-Bis(4-hydroxy-3-isopropylphenyl)propane	4,4'-(Propane-2,2-diyl)bis[2-(propan-2-yl)phenol]	Phenols	Non-halogenated	active	active		active	active	active	active	active	inactive	active	active	9	0	9
5	c1c2c(c(c(c1Cl)Cl)Cl)Oc1c(c(c(c(c1Cl)Cl)Cl)Cl)O2	35822-46-9	DTXSID1052034	1,2,3,4,6,7,8-Heptachlorodibenzodioxin	1,2,3,4,6,7,8-Heptachlorooxanthrene	Dioxin and Furans	Chlorinated	active	active	active	active	active	active	active		inactive	active	active	9	0	9
6	c1c2c3c(c(c(c(c3Cl)Cl)Cl)Cl)oc2c(c(c1Cl)Cl)Cl	67562-39-4	DTXSID8052350	1,2,3,4,6,7,8-Heptachlorodibenzo[b,d]furan	1,2,3,4,6,7,8-Heptachlorodibenzo[b,d]furan	Dioxin and Furans	Chlorinated	active	active	active	active	active	active	active		inactive	active	active	9	0	9
7	c1c2c(c3c(o2)c(c(c(c3Cl)Cl)Cl)Cl)c(c(c1Cl)Cl)Cl	55673-89-7	DTXSID9052216	1,2,3,4,7,8,9-Heptachlorodibenzofuran	1,2,3,4,7,8,9-Heptachlorodibenzo[b,d]furan	Dioxin and Furans	Chlorinated	active	active	active	active	active	active	active		inactive	active	active	9	0	9
9	c1c2c(cc(c1Cl)Cl)oc1c2c(c(c(c1Cl)Cl)Cl)Cl	70648-26-9	DTXSID6029915	1,2,3,4,7,8-Hexachlorodibenzofuran	1,2,3,4,7,8-Hexachlorodibenzo[b,d]furan	Dioxin and Furans	Chlorinated	active	active	active	active	active	active	active		inactive	active	active	9	0	9
11	c1c2c3c(cc(c(c3Cl)Cl)Cl)oc2c(c(c1Cl)Cl)Cl	57117-44-9	DTXSID2069155	1,2,3,6,7,8-Hexachlorodibenzofuran	1,2,3,6,7,8-Hexachlorodibenzo[b,d]furan	Dioxin and Furans	Chlorinated	active	active	active	active	active	active	active		inactive	active	active	9	0	9
13	c1c2c(c3c(o2)cc(c(c3Cl)Cl)Cl)c(c(c1Cl)Cl)Cl	72918-21-9	DTXSID9052470	1,2,3,7,8,9-Hexachlorodibenzo[b,d]furan	1,2,3,7,8,9-Hexachlorodibenzo[b,d]furan	Dioxin and Furans	Chlorinated	active	active	active	active	active	active	active		inactive	active	active	9	0	9
27	c1c2c3cc(c(c(c3oc2c(c(c1Cl)Cl)Cl)Cl)Cl)Cl	60851-34-5	DTXSID3052276	2,3,4,6,7,8-Hexachlorodibenzo[b,d]furan	2,3,4,6,7,8-Hexachlorodibenzo[b,d]furan	Dioxin and Furans	Chlorinated	active	active	active	active	active	active	active		inactive	active	active	9	0	9
55	CS(=O)(=O)c1cc(Cl)c(c(Cl)c1Cl)c1cc(Cl)c(Cl)cc1Cl	116806-76-9	DTXSID60151527	1,1'-Biphenyl, 2,2',3,4',5',6-hexachloro-4-(methylsulfonyl)-	2,2',3,4',5',6-Hexachloro-4-(methanesulfonyl)-1,1'-biphenyl	PCB metabolites	Chlorinated	active	active	active	active	active	active	active		inactive	active	active	9	0	9
67	Oc1c(Cl)cc(c2ccc(Cl)c(Cl)c2)c(Cl)c1Cl	52969-11-4	DTXSID70165175	2,3,6-Trichloro-4-(3,4-dichlorophenyl)phenol		PCB metabolites	Chlorinated	active	active	active	active	active	active	active		active		active	9	0	9
112	c1c(cc(c(c1Br)Oc1cc(c(cc1Br)Br)Br)Br)Br	207122-15-4	DTXSID3052692	2,2',4,4',5,6'-Hexabromodiphenyl ether	1,3,5-Tribromo-2-(2,4,5-tribromophenoxy)benzene	Flame retardants	Brominated	active	active	active	active	active	active	active		inactive	active	active	9	0	9
113	Brc1cc(Br)c(Oc2c(Br)cc(Br)cc2Br)c(Br)c1	35854-94-5	DTXSID10873929	2,2',4,4',6,6'-Hexabromodiphenyl Ether	1,1'-Oxybis(2,4,6-tribromobenzene)	Flame retardants	Brominated	active	active	active	active	active	active	active		inactive, training	active	active	9	0	9
116	c1c(c(cc(c1Br)Br)Br)Oc1c(cc(c(c1Br)Br)Br)Br	207122-16-5	DTXSID8052693	2,2',3,4,4',5',6-Heptabromodiphenyl ether	1,2,3,5-Tetrabromo-4-(2,4,5-tribromophenoxy)benzene	Flame retardants	Brominated	active	active	active	active	active	active	active		inactive, training	active	active	9	0	9
118	Brc1cc(Br)c(Oc2cc(Br)c(Br)c(Br)c2Br)c(Br)c1Br	446255-39-6	DTXSID3074789	BDE-196	1,2,3,4-Tetrabromo-5-(2,3,4,6-tetrabromophenoxy)benzene	Flame retardants	Brominated	active	active	active	active	active	active	active			active	active	9	0	9
119	c1c(c(c(c(c1Br)Br)Br)Oc1c(cc(c(c1Br)Br)Br)Br)Br	117964-21-3	DTXSID9074775	BDE-197	1,1'-Oxybis(2,3,4,6-tetrabromobenzene)	Flame retardants	Brominated	active	active	active	active	active	active	active			active	active	9	0	9
120	c1c(c(cc(c1Br)Br)Br)Oc1c(c(c(c(c1Br)Br)Br)Br)Br	337513-72-1	DTXSID7074749	BDE-203	1,2,3,4,5-Pentabromo-6-(2,4,5-tribromophenoxy)benzene	Flame retardants	Brominated	active	active	active	active	active	active	active			active	active	9	0	9
269	c12c(c(c(c(c1Cl)Cl)Cl)Cl)Oc1c(c(c(c(c1Cl)Cl)Cl)Cl)O2	3268-87-9	DTXSID4025799	Octachlorodibenzo-p-dioxin	Octachlorooxanthrene	Dioxin and Furans	Chlorinated	active	active	active	active	active	active	active		inactive	active	active	9	0	9
270	c12c3c(c(c(c(c3Cl)Cl)Cl)Cl)oc1c(c(c(c2Cl)Cl)Cl)Cl	39001-02-0	DTXSID3052062	Octachlorodibenzofuran	1,2,3,4,6,7,8,9-Octachlorodibenzo[b,d]furan	Dioxin and Furans	Chlorinated	active	active	active	active	active	active	active		inactive	active	active	9	0	9
383	c1c(c(c(c(c1Cl)Cl)Cl)Cl)c1cc(c(c(c1Cl)Cl)Cl)Cl	35694-08-7	DTXSID5074139	2,2',3,3',4,4',5,5'-Octachlorobiphenyl	2,2',3,3',4,4',5,5'-Octachloro-1,1'-biphenyl	PCBs	Chlorinated	active	active	active	active	active	active	active		inactive	active	active	9	0	9
385	c1c(c(c(c(c1Cl)Cl)Cl)Cl)c1c(cc(c(c1Cl)Cl)Cl)Cl	42740-50-1	DTXSID3074157	2,2',3,3',4,4',5,6'-Octachlorobiphenyl	2,2',3,3',4,4',5,6'-Octachloro-1,1'-biphenyl	PCBs	Chlorinated	active	active	active	active	active	active	active		inactive	active	active	9	0	9
386	c1c(c(c(c(c1Cl)Cl)Cl)c1c(cc(c(c1Cl)Cl)Cl)Cl)Cl	33091-17-7	DTXSID0074134	2,2',3,3',4,4',6,6'-Octachlorobiphenyl	2,2',3,3',4,4',6,6'-Octachloro-1,1'-biphenyl	PCBs	Chlorinated	active	active	active	active	active	active	active		inactive	active	active	9	0	9
387	c1c(cc(c(c1c1c(c(c(c(c1Cl)Cl)Cl)Cl)Cl)Cl)Cl)Cl	68194-17-2	DTXSID1074204	2,2',3,3',4,5,5',6-Octachlorobiphenyl	2,2',3,3',4,5,5',6-Octachloro-1,1'-biphenyl	PCBs	Chlorinated	active	active	active	active	active	active	active		inactive	active	active	9	0	9
388	c1c(c(c(c(c1Cl)Cl)Cl)Cl)c1c(c(cc(c1Cl)Cl)Cl)Cl	52663-75-9	DTXSID2074168	2,2',3,3',4,5,5',6'-Octachlorobiphenyl	2,2',3,3',4,5,5',6'-Octachloro-1,1'-biphenyl	PCBs	Chlorinated	active	active	active	active	active	active	active		inactive	active	active	9	0	9
390	c1cc(c(c(c1Cl)c1c(c(c(c(c1Cl)Cl)Cl)Cl)Cl)Cl)Cl	52663-73-7	DTXSID2074166	2,2',3,3',4,5,6,6'-Octachlorobiphenyl	2,2',3,3',4,5,6,6'-Octachloro-1,1'-biphenyl	PCBs	Chlorinated	active	active	active	active	active	active	active		inactive	active	active	9	0	9
391	c1c(c(c(c(c1Cl)Cl)Cl)c1c(c(cc(c1Cl)Cl)Cl)Cl)Cl	40186-71-8	DTXSID4074148	2,2',3,3',4,5',6,6'-Octachlorobiphenyl	2,2',3,3',4,5',6,6'-Octachloro-1,1'-biphenyl	PCBs	Chlorinated	active	active	active	active	active	active	active		inactive	active	active	9	0	9
392	c1c(c(c(c(c1Cl)Cl)c1c(c(cc(c1Cl)Cl)Cl)Cl)Cl)Cl	2136-99-4	DTXSID0074132	2,2',3,3',5,5',6,6'-Octachlorobiphenyl	2,2',3,3',5,5',6,6'-Octachloro-1,1'-biphenyl	PCBs	Chlorinated	active	active	active	active	active	active	active		inactive	active	active	9	0	9
393	c1c(c(cc(c1Cl)Cl)Cl)c1c(c(c(c(c1Cl)Cl)Cl)Cl)Cl	52663-76-0	DTXSID7074169	2,2',3,4,4',5,5',6-Octachlorobiphenyl	2,2',3,4,4',5,5',6-Octachloro-1,1'-biphenyl	PCBs	Chlorinated	active	active	active	active	active	active	active		inactive	active	active	9	0	9
395	c1c(cc(c(c1Cl)Cl)Cl)c1c(c(c(c(c1Cl)Cl)Cl)Cl)Cl	74472-53-0	DTXSID2074241	2,3,3',4,4',5,5',6-Octachlorobiphenyl	2,3,3',4,4',5,5',6-Octachloro-1,1'-biphenyl	PCBs	Chlorinated	active	active	active	active	active	active	active		inactive	active	active	9	0	9
396	c1c(c(c(c(c1Cl)Cl)Cl)Cl)c1c(c(c(c(c1Cl)Cl)Cl)Cl)Cl	40186-72-9	DTXSID50865989	2,2',3,3',4,4',5,5',6-Nonachlorobiphenyl	2,2',3,3',4,4',5,5',6-Nonachloro-1,1'-biphenyl	PCBs	Chlorinated	active	active	active	active	active	active	active		inactive	active	active	9	0	9
397	c1c(c(c(c(c1Cl)Cl)Cl)c1c(c(c(c(c1Cl)Cl)Cl)Cl)Cl)Cl	52663-79-3	DTXSID6074172	2,2',3,3',4,4',5,6,6'-Nonachlorobiphenyl	2,2',3,3',4,4',5,6,6'-Nonachloro-1,1'-biphenyl	PCBs	Chlorinated	active	active	active	active	active	active	active		inactive	active	active	9	0	9
398	c1c(c(c(c(c1Cl)Cl)c1c(c(c(c(c1Cl)Cl)Cl)Cl)Cl)Cl)Cl	52663-77-1	DTXSID6074170	2,2',3,3',4,5,5',6,6'-Nonachlorobiphenyl	2,2',3,3',4,5,5',6,6'-Nonachloro-1,1'-biphenyl	PCBs	Chlorinated	active	active	active	active	active	active	active		inactive	active	active	9	0	9
399	c1(c(c(c(c(c1Cl)Cl)Cl)Cl)Cl)c1c(c(c(c(c1Cl)Cl)Cl)Cl)Cl	2051-24-3	DTXSID4047541	Decachlorobiphenyl	2,2',3,3',4,4',5,5',6,6'-Decachloro-1,1'-biphenyl	PCBs	Chlorinated	active	active	active	active	active	active	active		inactive	active	active	9	0	9
564	c1ccc(cc1)NC(=O)c1c(c(c(c(c1Cl)Cl)Cl)Cl)O	7426-07-5	DTXSID90225265	2,3,4,5-tetrachloro-6-hydroxy-N-phenylbenzamide	2,3,4,5-Tetrachloro-6-hydroxy-N-phenylbenzamide	Personal care products	Chlorinated	active	active	active	active	active	active		active	active		active	9	0	9
52	O=P(O)(OCCC(F)(F)C(F)(F)C(F)(F)C(F)(F)F)OCCC(F)(F)C(F)(F)C(F)(F)C(F)(F)C(F)(F)C(F)(F)F	1158182-59-2	DTXSID601019189	6:2 4:2 Diperfluorooctyl phosphate	3,3,4,4,5,5,6,6,6-Nonafluorohexyl 3,3,4,4,5,5,6,6,7,7,8,8,8-tridecafluorooctyl hydrogen phosphate	PFAS	Fluorinated	active		active	active	active	active	active		inactive	active	active	8	0	8
85	C(COP(=O)(O)OCCC(C(C(C(C(C(F)(F)F)(F)F)(F)F)(F)F)(F)F)(F)F)C(C(C(C(C(C(F)(F)F)(F)F)(F)F)(F)F)(F)F)(F)F	57677-95-9	DTXSID50561590	6:2 Fluorotelomer phosphate diester	Bis(3,3,4,4,5,5,6,6,7,7,8,8,8-tridecafluorooctyl) hydrogen phosphate	PFAS	Fluorinated	active		active	active	active	active	active		inactive	active	active	8	0	8
95	C(COP(=O)(O)OCCC(C(C(C(C(C(C(C(F)(F)F)(F)F)(F)F)(F)F)(F)F)(F)F)(F)F)(F)F)C(C(C(C(C(C(C(C(F)(F)F)(F)F)(F)F)(F)F)(F)F)(F)F)(F)F)(F)F	678-41-1	DTXSID90218051	8:2 Fluorotelomer phosphate diester	Bis(3,3,4,4,5,5,6,6,7,7,8,8,9,9,10,10,10-heptadecafluorodecyl) hydrogen phosphate	PFAS	Fluorinated	active		active	active	active	active	active		inactive	active	active	8	0	8
543	CC(C)(c1cc(c(c(c1)Br)O)Br)c1cc(c(c(c1)Br)O)Br	79-94-7	DTXSID1026081	3,3',5,5'-Tetrabromobisphenol A	4,4'-(Propane-2,2-diyl)bis(2,6-dibromophenol)	Phenols	Brominated	active, training	inactive, training	inactive, training	active, training	active, validation	active, training	active	active, training	active, training	inactive, training	active	2	6	8
74	ClC1=CC=C(Cl)C(=C1Cl)C1=C(Cl)C(Cl)=CC=C1Cl	38411-22-2	DTXSID6073499	2,2',3,3',6,6'-Hexachlorobiphenyl	2,2',3,3',6,6'-Hexachloro-1,1'-biphenyl	PCBs	Chlorinated	active	active	active	active	active	active	active	inactive	inactive, validation		active	8	0	8
324	c1cc(c(c(c1c1cc(cc(c1Cl)Cl)Cl)Cl)Cl)Cl	52663-66-8	DTXSID5073539	2,2',3,3',4,5'-Hexachlorobiphenyl	2,2',3,3',4,5'-Hexachloro-1,1'-biphenyl	PCBs	Chlorinated	active	active	active	active	active	active	active	inactive	inactive		active	8	0	8
329	c1cc(c(c(c1Cl)c1cc(cc(c1Cl)Cl)Cl)Cl)Cl	52744-13-5	DTXSID9073541	2,2',3,3',5,6'-Hexachlorobiphenyl	2,2',3,3',5,6'-Hexachloro-1,1'-biphenyl	PCBs	Chlorinated	active	active	active	active	active	active	active	inactive	inactive		active	8	0	8
334	c1cc(c(cc1Cl)c1cc(c(c(c1Cl)Cl)Cl)Cl)Cl	52712-04-6	DTXSID6074174	2,2',3,4,5,5'-Hexachlorobiphenyl	2,2',3,4,5,5'-Hexachloro-1,1'-biphenyl	PCBs	Chlorinated	active	active	active	active	active	active	active	inactive	inactive		active	8	0	8
336	c1cc(c(cc1Cl)c1c(cc(c(c1Cl)Cl)Cl)Cl)Cl	68194-14-9	DTXSID6074201	2,2',3,4,5',6-Hexachlorobiphenyl	2,2',3,4,5',6-Hexachloro-1,1'-biphenyl	PCBs	Chlorinated	active	active	active	active	active	active	active	inactive	inactive		active	8	0	8
337	c1c(cc(c(c1c1cc(c(cc1Cl)Cl)Cl)Cl)Cl)Cl	51908-16-8	DTXSID8074158	2,2',3,4',5,5'-Hexachlorobiphenyl	2,2',3,4',5,5'-Hexachloro-1,1'-biphenyl	PCBs	Chlorinated	active	active	active	active	active	active	active	inactive	inactive		active	8	0	8
339	c1c(cc(c(c1c1c(cc(cc1Cl)Cl)Cl)Cl)Cl)Cl	74472-41-6	DTXSID3074230	2,2',3,4',5,6'-Hexachlorobiphenyl	2,2',3,4',5,6'-Hexachloro-1,1'-biphenyl	PCBs	Chlorinated	active	active	active	active	active	active	active	inactive	inactive		active	8	0	8
342	c1cc(c(cc1Cl)c1c(c(cc(c1Cl)Cl)Cl)Cl)Cl	52663-63-5	DTXSID2074160	2,2',3,5,5',6-Hexachlorobiphenyl	2,2',3,5,5',6-Hexachloro-1,1'-biphenyl	PCBs	Chlorinated	active	active	active	active	active	active	active	inactive	inactive		active	8	0	8
344	c1c(cc(c(c1Cl)c1cc(c(cc1Cl)Cl)Cl)Cl)Cl	60145-22-4	DTXSID4074190	2,2',4,4',5,6'-Hexachlorobiphenyl		PCBs	Chlorinated	active	active	active	active	active	active	active	inactive	inactive		active	8	0	8
345	c1c(cc(c(c1Cl)c1c(cc(cc1Cl)Cl)Cl)Cl)Cl	33979-03-2	DTXSID3040302	2,2',4,4',6,6'-Hexachlorobiphenyl	2,2',4,4',6,6'-Hexachloro-1,1'-biphenyl	PCBs	Chlorinated	active	active	active	active	active	active	active	inactive	inactive		active	8	0	8
351	c1cc(cc(c1)Cl)c1c(c(c(c(c1Cl)Cl)Cl)Cl)Cl	41411-62-5	DTXSID20866044	2,3,3',4,5,6-Hexachlorobiphenyl	2,3,3',4,5,6-Hexachloro-1,1'-biphenyl	PCBs	Chlorinated	active	active	active	active	active	active	active	inactive	inactive		active	8	0	8
353	c1c(cc(c(c1Cl)Cl)Cl)c1cc(cc(c1Cl)Cl)Cl	39635-34-2	DTXSID10865965	2,3,3',4',5,5'-Hexachlorobiphenyl	2,3,3',4',5,5'-Hexachloro-1,1'-biphenyl	PCBs	Chlorinated	active	active	active	active	active	active	active	inactive	inactive, validation		active	8	0	8
355	c1cc(c(c(c1Cl)c1cc(c(c(c1)Cl)Cl)Cl)Cl)Cl	74472-45-0	DTXSID3074234	2,3,3',4',5',6-Hexachlorobiphenyl	2,3,3',4',5',6-Hexachloro-1,1'-biphenyl	PCBs	Chlorinated	active	active	active	active	active	active	active	inactive	inactive		active	8	0	8
357	c1cc(ccc1c1c(c(c(c(c1Cl)Cl)Cl)Cl)Cl)Cl	41411-63-6	DTXSID8074150	2,3,4,4',5,6-Hexachlorobiphenyl	2,3,4,4',5,6-Hexachloro-1,1'-biphenyl	PCBs	Chlorinated	active	active	active	active	active	active	active	inactive	inactive		active	8	0	8
358	c1c(cc(c(c1Cl)Cl)Cl)c1cc(c(cc1Cl)Cl)Cl	52663-72-6	DTXSID7074165	2,3',4,4',5,5'-Hexachlorobiphenyl	2,3',4,4',5,5'-Hexachloro-1,1'-biphenyl	PCBs	Chlorinated	active	active	active	active	active	active	active	inactive	inactive		active	8	0	8
189	CC1(C2(C(=O)/C(=C/c3ccc(cc3)/C=C\3/C(=O)C4(C(C3CC4)(C)C)CS(=O)(=O)O)/C1CC2)CS(=O)(=O)O)C	92761-26-7	DTXSID80869056	Ecamsule	(1,4-Phenylenebis{(E)methanylylidene[(3E)-7,7-dimethyl-2-oxobicyclo[2.2.1]heptan-1-yl-3-ylidene]})dimethanesulfonic acid	UV-filters	Non-halogenated		active	active	active	active	active	active	active	inactive		active	8	0	8
322	c1cc(c(c(c1c1ccc(c(c1Cl)Cl)Cl)Cl)Cl)Cl	38380-07-3	DTXSID50858932	2,2',3,3',4,4'-Hexachlorobiphenyl	2,2',3,3',4,4'-Hexachloro-1,1'-biphenyl	PCBs	Chlorinated	active	active	active	active	active	active	active	inactive	inactive, training		active	8	0	8
325	c1cc(c(c(c1)Cl)Cl)c1c(cc(c(c1Cl)Cl)Cl)Cl	61798-70-7	DTXSID8074780	PCB 131	2,2',3,3',4,6-Hexachloro-1,1'-biphenyl	PCBs	Chlorinated	active	active	active	active	active	active	active	inactive	inactive		active	8	0	8
326	Clc1ccc(Cl)c(c1Cl)c1c(Cl)c(Cl)c(Cl)cc1	38380-05-1	DTXSID9074141	2,2',3,3',4,6'-Hexachlorobiphenyl	2,2',3,3',4,6'-Hexachloro-1,1'-biphenyl	PCBs	Chlorinated	active	active	active	active	active	active	active	inactive	inactive		active	8	0	8
327	c1cc(c(c(c1c1c(ccc(c1Cl)Cl)Cl)Cl)Cl)Cl	35694-04-3	DTXSID4030045	2,2',3,3',4,6'-Hexachlorobiphenyl	2,2',3,3',5,5'-Hexachloro-1,1'-biphenyl	PCBs	Chlorinated	active	active	active	active	active	active	active	inactive	inactive		active	8	0	8
328	c1cc(c(c(c1)Cl)Cl)c1c(c(cc(c1Cl)Cl)Cl)Cl	52704-70-8	DTXSID1074173	2,2',3,3',5,6-Hexachlorobiphenyl	2,2',3,3',5,6-Hexachloro-1,1'-biphenyl	PCBs	Chlorinated	active	active	active	active	active	active	active	inactive	inactive		active	8	0	8
331	c1cc(c(cc1Cl)Cl)c1cc(c(c(c1Cl)Cl)Cl)Cl	35694-06-5	DTXSID0074138	2,2',3,4,4',5-Hexachlorobiphenyl	2,2',3,4,4',5-Hexachloro-1,1'-biphenyl	PCBs	Chlorinated	active	active	active	active	active	active	active		inactive		active	8	0	8
332	c1cc(c(c(c1c1cc(c(cc1Cl)Cl)Cl)Cl)Cl)Cl	35065-28-2	DTXSID8038300	2,2',3,4,4',5'-Hexachlorobiphenyl	2,2',3,4,4',5'-Hexachloro-1,1'-biphenyl	PCBs	Chlorinated	active	active	active	active	active	active	active	inactive	inactive, training		active	8	0	8
333	c1cc(c(cc1Cl)Cl)c1c(cc(c(c1Cl)Cl)Cl)Cl	56030-56-9	DTXSID5074183	2,2',3,4,4',6-Hexachlorobiphenyl	2,2',3,4,4',6-Hexachloro-1,1'-biphenyl	PCBs	Chlorinated	active	active	active	active	active	active	active	inactive	inactive		active	8	0	8
338	c1cc(c(cc1Cl)Cl)c1c(c(cc(c1Cl)Cl)Cl)Cl	68194-13-8	DTXSID1074200	2,2',3,4',5,6-Hexachlorobiphenyl	2,2',3,4',5,6-Hexachloro-1,1'-biphenyl	PCBs	Chlorinated	active	active	active	active	active	active	active	inactive	inactive		active	8	0	8
340	c1cc(c(c(c1Cl)c1cc(c(cc1Cl)Cl)Cl)Cl)Cl	38380-04-0	DTXSID1073498	2,2',3,4',5',6-Hexachlorobiphenyl	2,2',3,4',5',6-Hexachloro-1,1'-biphenyl	PCBs	Chlorinated	active	active	active	active	active	active	active	inactive	inactive		active	8	0	8
346	c1cc(c(cc1c1cc(c(c(c1Cl)Cl)Cl)Cl)Cl)Cl	38380-08-4	DTXSID0052706	2,3,3',4,4',5-Hexachlorobiphenyl	2,3,3',4,4',5-Hexachloro-1,1'-biphenyl	PCBs	Chlorinated	active	active	active	active	active	active	active	inactive	inactive		active	8	0	8
347	c1cc(c(c(c1c1cc(c(c(c1)Cl)Cl)Cl)Cl)Cl)Cl	69782-90-7	DTXSID6074205	2,3,3',4,4',5'-Hexachlorobiphenyl	2,3,3',4,4',5'-Hexachloro-1,1'-biphenyl	PCBs	Chlorinated	active	active	active	active	active	active	active	inactive	inactive		active	8	0	8
348	c1cc(c(cc1c1c(cc(c(c1Cl)Cl)Cl)Cl)Cl)Cl	74472-42-7	DTXSID8074231	2,3,3',4,4',6-Hexachlorobiphenyl	2,3,3',4,4',6-Hexachloro-1,1'-biphenyl	PCBs	Chlorinated	active	active	active	active	active	active	active	inactive	inactive		active	8	0	8
349	c1c(cc(cc1Cl)Cl)c1cc(c(c(c1Cl)Cl)Cl)Cl	39635-35-3	DTXSID4074146	2,3,3',4,5,5'-Hexachlorobiphenyl		PCBs	Chlorinated	active	active	active	active	active	active	active	inactive	inactive		active	8	0	8
352	c1c(cc(cc1Cl)Cl)c1c(cc(c(c1Cl)Cl)Cl)Cl	74472-43-8	DTXSID3074232	2,3,3',4,5',6-Hexachlorobiphenyl	2,3,3',4,5',6-Hexachloro-1,1'-biphenyl	PCBs	Chlorinated	active	active	active	active	active	active	active	inactive	inactive		active	8	0	8
354	c1cc(c(cc1c1c(c(cc(c1Cl)Cl)Cl)Cl)Cl)Cl	74472-44-9	DTXSID8074233	2,3,3',4',5,6-Hexachlorobiphenyl	2,3,3',4',5,6-Hexachloro-1,1'-biphenyl	PCBs	Chlorinated	active	active	active	active	active	active	active	inactive	inactive		active	8	0	8
356	c1c(cc(cc1Cl)Cl)c1c(c(cc(c1Cl)Cl)Cl)Cl	74472-46-1	DTXSID8073631	2,3,3',5,5',6-Hexachlorobiphenyl	2,3,3',5,5',6-Hexachloro-1,1'-biphenyl	PCBs	Chlorinated	active	active	active	active	active	active	active	inactive	inactive		active	8	0	8
584	C1=CC(=C(C(=C1)Cl)Cl)C2=CC(=C(C(=C2Cl)Cl)Cl)Cl	55215-18-4	DTXSID8073554	2,2',3,3',4,5-Hexachlorobiphenyl	2,2',3,3',4,5-Hexachloro-1,1'-biphenyl	PCBs	Chlorinated	active	active	active	active	active	active	active	inactive	inactive		active	8	0	8
335	c1ccc(c(c1)c1c(c(c(c(c1Cl)Cl)Cl)Cl)Cl)Cl	41411-61-4	DTXSID9074149	2,2',3,4,5,6-Hexachlorobiphenyl	2,2',3,4,5,6-Hexachloro-1,1'-biphenyl	PCBs	Chlorinated	active	active	active	active	active	active	active	inactive	inactive		active	8	0	8
360	c1c(cc(c(c1Cl)Cl)Cl)c1cc(c(c(c1)Cl)Cl)Cl	32774-16-6	DTXSID2038314	3,3',4,4',5,5'-Hexachlorobiphenyl	3,3',4,4',5,5'-Hexachloro-1,1'-biphenyl	PCBs	Chlorinated	active	active	active	active	active	active	active	inactive	inactive, training		active	8	0	8
41	CS(=O)(=O)c1cc(C(=C(Cl)Cl)c2ccc(Cl)cc2)ccc1Cl	62938-13-0	DTXSID10978766	1-Chloro-4-[2,2-dichloro-1-(4-chlorophenyl)ethenyl]-2-(methanesulfonyl)benzene	1-Chloro-4-[2,2-dichloro-1-(4-chlorophenyl)ethenyl]-2-(methanesulfonyl)benzene	Pesticide metabolites	Chlorinated	active	active	active	active	active	active	active		inactive		active	8	0	8
56	CS(=O)(=O)c1cc(Cl)c(cc1Cl)c1cc(Cl)c(Cl)cc1Cl	66640-61-7	DTXSID20216803	1,1'-Biphenyl, 2,2',4,5,5'-pentachloro-4'-(methylsulfonyl)-	2,2',4,5,5'-Pentachloro-4'-(methanesulfonyl)-1,1'-biphenyl	PCB metabolites	Chlorinated	active	active	active	active	active	active	active		inactive		active	8	0	8
135	c1cc(c(cc1Oc1ccc(cc1Br)Br)Br)Br	189084-61-5	DTXSID9052688	2,3',4,4'-Tetrabromodiphenyl ether	1,2-Dibromo-4-(2,4-dibromophenoxy)benzene	Flame retardants	Brominated	active	active	active	active	active	active	active		inactive		active	8	0	8
241	CS(=O)(=O)c1cc(ccc1C(=C(Cl)Cl)c1ccc(cc1)Cl)Cl	62938-14-1	DTXSID20212143	1-Chloro-4-(2,2-dichloro-1-(4-chlorophenyl)ethenyl)-3-(methylsulfonyl)benzene	4-Chloro-1-[2,2-dichloro-1-(4-chlorophenyl)ethenyl]-2-(methanesulfonyl)benzene	Pesticide metabolites	Chlorinated	active	active	active	active	active	active	active		inactive		active	8	0	8
599	COC1=C(OC2=C(Br)C=C(Br)C=C2)C=C(Br)C=C1Br	96920-28-4	DTXSID60579121	1,5-Dibromo-3-(2,4-dibromophenoxy)-2-methoxybenzene	1,5-Dibromo-3-(2,4-dibromophenoxy)-2-methoxybenzene	Flame retardant metabolite	Brominated	active	active	active	active	active	active	active		inactive		active	8	0	8
600	COC1=C(OC2=C(Br)C=C(Br)C=C2)C(Br)=CC(Br)=C1	102739-99-1	DTXSID80631538	1,5-Dibromo-2-(2,4-dibromophenoxy)-3-methoxybenzene	1,5-Dibromo-2-(2,4-dibromophenoxy)-3-methoxybenzene	Flame retardant metabolite	Brominated	active	active	active	active	active	active	active		inactive		active	8	0	8
8	c1c2c(cc(c1Cl)Cl)Oc1c(c(c(c(c1Cl)Cl)Cl)Cl)O2	39227-28-6	DTXSID8052067	1,2,3,4,7,8-Hexachlorodibenzodioxin	1,2,3,4,7,8-Hexachlorooxanthrene	Dioxin and Furans	Chlorinated	active	active	active	active	active	active	active		inactive		active	8	0	8
10	c1c2c(c(c(c1Cl)Cl)Cl)Oc1cc(c(c(c1O2)Cl)Cl)Cl	57653-85-7	DTXSID0023824	1,2,3,6,7,8-Hexachlorodibenzo-p-dioxin	1,2,3,6,7,8-Hexachlorooxanthrene	Dioxin and Furans	Chlorinated	active	active	active	active	active	active	active		inactive		active	8	0	8
12	c1c2c(c(c(c1Cl)Cl)Cl)Oc1c(cc(c(c1Cl)Cl)Cl)O2	19408-74-3	DTXSID6023781	1,2,3,7,8,9-Hexachlorodibenzo-p-dioxin	1,2,3,7,8,9-Hexachlorooxanthrene	Dioxin and Furans	Chlorinated	active	active	active	active	active	active	active		inactive		active	8	0	8
14	c1c2c(cc(c1Cl)Cl)Oc1c(cc(c(c1Cl)Cl)Cl)O2	40321-76-4	DTXSID7052078	1,2,3,7,8-Pentachlorodibenzo-p-dioxin	1,2,3,7,8-Pentachlorooxanthrene	Dioxin and Furans	Chlorinated	active	active	active	active	active	active	active		inactive		active	8	0	8
15	c1c2c(cc(c1Cl)Cl)oc1c2c(c(c(c1)Cl)Cl)Cl	57117-41-6	DTXSID7052234	1,2,3,7,8-Pentachlorodibenzofuran	1,2,3,7,8-Pentachlorodibenzo[b,d]furan	Dioxin and Furans	Chlorinated	active	active	active	active	active	active	active		inactive		active	8	0	8
28	c1c2c3cc(c(c(c3oc2cc(c1Cl)Cl)Cl)Cl)Cl	57117-31-4	DTXSID7030066	2,3,4,7,8-Pentachlorodibenzofuran	2,3,4,7,8-Pentachlorodibenzo[b,d]furan	Dioxin and Furans	Chlorinated	active	active	active	active	active	active	active		inactive		active	8	0	8
30	c1c2c3cc(c(cc3oc2cc(c1Cl)Cl)Cl)Cl	51207-31-9	DTXSID3052147	2,3,7,8-Tetrachlorodibenzofuran	2,3,7,8-Tetrachlorodibenzo[b,d]furan	Dioxin and Furans	Chlorinated	active	active	active	active	active	active	active		inactive		active	8	0	8
57	CS(=O)(=O)c1cc(Cl)c(cc1Cl)c1ccc(Cl)c(Cl)c1Cl	66640-59-3	DTXSID00216801	1,1'-Biphenyl, 2,2',3,4,5'-pentachloro-4'-(methylsulfonyl)-	2,2',3,4,5'-Pentachloro-4'-(methanesulfonyl)-1,1'-biphenyl	PCB metabolites	Chlorinated	active	active	active	active	active	active	active		inactive		active	8	0	8
291	c1c(c(cc(c1Br)Br)Br)c1cc(c(cc1Br)Br)Br	59080-40-9	DTXSID70858838	2,2',4,4',5,5'-Hexabromobiphenyl	2,2',4,4',5,5'-Hexabromo-1,1'-biphenyl	Flame retardants	Brominated	active		active	active	active	active	active		inactive	active	active	8	0	8
623	ClC1=CC2=C(OC3=CC(Cl)=C(Cl)C(Cl)=C3O2)C(Cl)=C1Cl	57653-85-7	DTXSID0023824	0	1,2,3,6,7,8-Hexachlorooxanthrene	Dioxin and Furans	Chlorinated	active	active	active	active	active	active	active		inactive		active	8	0	8
236a	CN(CC(=O)O)S(=O)(=O)C(F)(F)C(F)(F)C(F)(F)C(F)(F)C(F)(F)C(F)(F)C(F)(F)C(F)(F)F	2355-31-9	DTXSID10624392	2-(N-Methylperfluorooctanesulfonamido)acetic acid	N-(1,1,2,2,3,3,4,4,5,5,6,6,7,7,8,8,8-Heptadecafluorooctane-1-sulfonyl)-N-methylglycine	PFAS	Fluorinated	active			active	active	active	active		inactive	active	active	7	0	7
534	C(=O)(C(C(C(C(C(C(C(C(C(C(C(C(F)(F)F)(F)F)(F)F)(F)F)(F)F)(F)F)(F)F)(F)F)(F)F)(F)F)(F)F)(F)F)O	72629-94-8	DTXSID90868151	Perfluorotridecanoic acid	Pentacosafluorotridecanoic acid	PFAS	Fluorinated	active			active	active	active	active		active, training	active		6	1	7
25	C(COP(=O)(O)O)C(C(C(C(C(C(C(C(C(C(F)(F)F)(F)F)(F)F)(F)F)(F)F)(F)F)(F)F)(F)F)(F)F)(F)F	57678-05-4	DTXSID20206380	10:2 Fluorotelomer dihydrogen phosphate	3,3,4,4,5,5,6,6,7,7,8,8,9,9,10,10,11,11,12,12,12-Henicosafluorododecyl dihydrogen phosphate	PFAS	Fluorinated	active			active	active	active	active		inactive	active	active	7	0	7
196a	CCN(CC(=O)O)S(=O)(=O)C(F)(F)C(F)(F)C(F)(F)C(F)(F)C(F)(F)C(F)(F)C(F)(F)C(F)(F)F	2991-50-6	DTXSID5062760	2-(N-Ethylperfluorooctanesulfonamido)acetic acid	N-Ethyl-N-(1,1,2,2,3,3,4,4,5,5,6,6,7,7,8,8,8-heptadecafluorooctane-1-sulfonyl)glycine	PFAS	Fluorinated	active			active	active	active	active		inactive	active	active	7	0	7
559	c1cc(c(cc1Cl)O)Oc1ccc(cc1Cl)Cl	3380-34-5	DTXSID5032498	Triclosan	5-Chloro-2-(2,4-dichlorophenoxy)phenol	Pesticide	Chlorinated	inactive, training	inactive, training	inactive, training	active, validation	active, training	active, validation	active, training	active, training	active, training	inactive, validation	active	1	6	7
133	c1cc(c(cc1Br)Br)Oc1ccc(cc1Br)Br	5436-43-1	DTXSID3030056	2,2',4,4'-Tetrabromodiphenyl ether	1,1'-Oxybis(2,4-dibromobenzene)	Flame retardants	Brominated	inactive, training	active	active, training	active	active	active	active		inactive, training	inactive, validation	active	6	1	7
321	c1c(cc(cc1Cl)Cl)c1cc(c(c(c1)Cl)Cl)Cl	39635-33-1	DTXSID9074145	3,3',4,5,5'-Pentachlorobiphenyl	3,3',4,5,5'-Pentachloro-1,1'-biphenyl	PCBs	Chlorinated	active		active	active	active	active	active	inactive	active, training			6	1	7
303	c1cc(cc(c1)Cl)c1c(cc(c(c1Cl)Cl)Cl)Cl	70362-41-3	DTXSID1074206	2,3,3',4,6-Pentachlorobiphenyl	2,3,3',4,5'-Pentachloro-1,1'-biphenyl	PCBs	Chlorinated	active	active	active	active	active	active	active	inactive	inactive			7	0	7
304	c1cc(c(cc1c1cc(cc(c1Cl)Cl)Cl)Cl)Cl	74472-35-8	DTXSID9074224	2,3,3',4',5-Pentachlorobiphenyl	2,3,3',4,6-Pentachloro-1,1'-biphenyl	PCBs	Chlorinated	active	active	active	active	active	active	active	inactive	inactive			7	0	7
306	c1cc(c(cc1c1c(ccc(c1Cl)Cl)Cl)Cl)Cl	38380-03-9	DTXSID3038307	2,3,3',4',6-Pentachlorobiphenyl	2,3,3',4',6-Pentachloro-1,1'-biphenyl	PCBs	Chlorinated	active	active	active	active	active	active	active	inactive	inactive, training			7	0	7
308	c1cc(cc(c1)Cl)c1c(c(cc(c1Cl)Cl)Cl)Cl	74472-36-9	DTXSID4074225	2,3,3',5,6-Pentachlorobiphenyl	2,3,3',5,6-Pentachloro-1,1'-biphenyl	PCBs	Chlorinated	active	active	active	active	active	active	active	inactive	inactive			7	0	7
313	c1cc(c(cc1c1cc(c(cc1Cl)Cl)Cl)Cl)Cl	31508-00-6	DTXSID4032116	2,3',4,4',5-Pentachlorobiphenyl	2,3',4,4',5-Pentachloro-1,1'-biphenyl	PCBs	Chlorinated	active	active	active	active	active	active	active	inactive	inactive, training			7	0	7
314	c1cc(c(cc1c1c(cc(cc1Cl)Cl)Cl)Cl)Cl	56558-17-9	DTXSID5074185	2,3',4,4',6-Pentachlorobiphenyl	2,3',4,4',6-Pentachloro-1,1'-biphenyl	PCBs	Chlorinated	active	active	active	active	active	active	active	inactive	inactive			7	0	7
317	c1c(cc(cc1Cl)Cl)c1c(cc(cc1Cl)Cl)Cl	56558-18-0	DTXSID50866577	2,3',4,5',6-Pentachlorobiphenyl	2,3',4,5',6-Pentachloro-1,1'-biphenyl	PCBs	Chlorinated	active	active	active	active	active	active	active	inactive	inactive			7	0	7
132	c1cc(ccc1Oc1ccc(c(c1)Br)Br)Br	147217-81-0	DTXSID50879864	BDE-37	1,2-Dibromo-4-(4-bromophenoxy)benzene	Flame retardants	Brominated	active	active	active		active	active	active		inactive		active	7	0	7
450	c1cc(c(c(c1)Cl)Cl)c1ccc(c(c1Cl)Cl)Cl	52663-62-4	DTXSID60274189	2,2',3,3',4-Pentachlorobiphenyl		PCBs	Chlorinated	active	active	active	active	active	active	active	inactive	inactive			7	0	7
458	c1cc(c(cc1Cl)Cl)c1cc(cc(c1Cl)Cl)Cl	68194-07-0	DTXSID4074196	2,2',3,4',5-Pentachlorobiphenyl	2,2',3,4',5-Pentachloro-1,1'-biphenyl	PCBs	Chlorinated	active	active	active	active	active	active	active	inactive	inactive			7	0	7
246	[C@]12([C@]3(C([C@]4([C@]1([C@@]1([C@]4([C@@]3([C@]2(C1(Cl)Cl)Cl)Cl)Cl)Cl)Cl)Cl)(Cl)Cl)Cl)Cl	2385-85-5	DTXSID7020895	Mirex	1,1a,2,2,3,3a,4,5,5,5a,5b,6-Dodecachlorooctahydro-1H-1,3,4-(methanetriyl)cyclobuta[cd]pentalene	Pesticide	Chlorinated	active	active	active			active	active	inactive	inactive	active	active	7	0	7
464	c1cc(c(c(c1)Cl)Cl)c1c(cc(cc1Cl)Cl)Cl	60233-25-2	DTXSID9074193	2,2',3,4',6'-Pentachlorobiphenyl	2,2',3,4',6'-Pentachloro-1,1'-biphenyl	PCBs	Chlorinated	active	active	active	active	active	active	active	inactive	inactive			7	0	7
535	C(=O)(C(C(C(C(C(C(C(C(C(C(C(C(C(F)(F)F)(F)F)(F)F)(F)F)(F)F)(F)F)(F)F)(F)F)(F)F)(F)F)(F)F)(F)F)(F)F)O	376-06-7	DTXSID3059921	Perfluorotetradecanoic acid	Heptacosafluorotetradecanoic acid	PFAS	Fluorinated	active			active	active	active	active		inactive, training	active	active	7	0	7
288	ClCC1(C(Cl)Cl)C2CC(Cl)C1(CC2(Cl)Cl)C(Cl)Cl	165820-17-7	DTXSID70874058	2,5,5,8,8,9,10,10-OCTACHLOROBORNANE	2,5,5-Trichloro-7-(chloromethyl)-1,7-bis(dichloromethyl)bicyclo[2.2.1]heptane	Pesticide	Chlorinated	active	active	active			active	active	inactive	inactive	active	active	7	0	7
289	ClC[C@@]1(C(Cl)Cl)C2[C@@H](Cl)[C@H](Cl)C1(C(Cl)Cl)[C@@H](Cl)[C@@H]2Cl	66860-80-8	DTXSID601009902	Nonachlorobornane (Parlar 50)	(2R,3R,5R,6R,7R)-2,3,5,6-Tetrachloro-7-(chloromethyl)-1,7-bis(dichloromethyl)bicyclo[2.2.1]heptane	Pesticide	Chlorinated	active	active	active			active	active	inactive	inactive	active	active	7	0	7
290	[C@@H]12CC(Cl)(Cl)[C@](CC1(Cl)Cl)(C(Cl)Cl)[C@]2(CCl)C(Cl)Cl	154159-06-5	DTXSID90874151	(±)-Parlar 62	(1S,4S,7R)-2,2,5,5-Tetrachloro-7-(chloromethyl)-1,7-bis(dichloromethyl)bicyclo[2.2.1]heptane	Pesticide	Chlorinated	active	active	active			active	active	inactive	inactive	active	active	7	0	7
575	OC1=CC=C(C=C1)C1(C2=C(C=CC=C2)C2=C1C=CC=C2)C1=CC=C(O)C=C1	3236-71-3	DTXSID5037731	4,4'-(9H-Fluorene-9,9-diyl)diphenol	4,4'-(9H-Fluorene-9,9-diyl)diphenol	Phenols	Non-halogenated	inactive, training	active	inactive, validation	active	active	active	active	active	inactive	inactive, training	active	7	0	7
99a	C1C[C@H]([C@H](CC[C@H]([C@@H](CC[C@@H]([C@@H]1Br)Br)Br)Br)Br)Br	134237-50-6	DTXSID00873771	(+/-)-?-Hexabromocyclododecane	(1R,2R,5S,6R,9R,10S)-1,2,5,6,9,10-Hexabromocyclododecane	Flame retardants	Brominated	active	active	active	active			active		inactive	active	active	7	0	7
99d	C1C[C@H]([C@H](CC[C@@H]([C@H](CC[C@H]([C@@H]1Br)Br)Br)Br)Br)Br	25637-99-4	DTXSID8025383	Hexabromocyclododecane	-	Flame retardants	Brominated	active	active	active	active			active		inactive	active	active	7	0	7
496	C(=O)(C(C(C(C(C(C(C(C(C(F)(F)F)(F)F)(F)F)(F)F)(F)F)(F)F)(F)F)(F)F)(F)F)O	335-76-2	DTXSID3031860	Perfluorodecanoic acid	Nonadecafluorodecanoic acid	PFAS	Fluorinated	inactive, validation	inactive, training	inactive, training	active, training	active, training	active, training	active	active, training	active, training	inactive, validation	inactive, validation	1	5	6
497	C(=O)(C(C(C(C(C(C(C(C(C(C(C(F)(F)F)(F)F)(F)F)(F)F)(F)F)(F)F)(F)F)(F)F)(F)F)(F)F)(F)F)O	307-55-1	DTXSID8031861	Perfluorododecanoic acid	Tricosafluorododecanoic acid	PFAS	Fluorinated	active			active	active	active	active		inactive, training	active		6	0	6
202a	OC(=O)CNS(=O)(=O)C(F)(F)C(F)(F)C(F)(F)C(F)(F)C(F)(F)C(F)(F)C(F)(F)C(F)(F)F	2806-24-8	DTXSID40440941	N-[(1,1,2,2,3,3,4,4,5,5,6,6,7,7,8,8,8-Heptadecafluorooctyl)sulfonyl]glycine	N-(1,1,2,2,3,3,4,4,5,5,6,6,7,7,8,8,8-Heptadecafluorooctane-1-sulfonyl)glycine	PFAS	Fluorinated				active	active	active	active		inactive	active	active	6	0	6
499a	C(C(C(C(C(C(F)(F)S(=O)(=O)O)(F)F)(F)F)(F)F)(F)F)(C(C(C(C(F)(F)F)(F)F)(F)F)(F)F)(F)F	335-77-3	DTXSID3040148	Perfluorodecanesulfonic acid	Henicosafluorodecane-1-sulfonic acid	PFAS	Fluorinated	active			active	active	active	active		inactive, validation	active		6	0	6
92	OP(O)(=O)C(F)(F)C(F)(F)C(F)(F)C(F)(F)C(F)(F)C(F)(F)C(F)(F)C(F)(F)F	40143-78-0	DTXSID80879832	PFOPA	(Heptadecafluorooctyl)phosphonic acid	PFAS	Fluorinated	active			active	active	active	active		active			6	0	6
519	FC(F)(C(F)(F)P(=O)(O)O)C(F)(F)C(F)(F)C(F)(F)C(F)(F)C(F)(F)C(F)(F)F	40143-78-0	DTXSID80879832	PFOPA	(Heptadecafluorooctyl)phosphonic acid	PFAS	Fluorinated	active			active	active	active	active		active			6	0	6
274	CC(C)(C)CC(C)(C)c1ccccc1O	3884-95-5	DTXSID6027925	2-(1,1,3,3-Tetramethylbutyl)phenol	-	Phenols	Non-halogenated	active	active, training	inactive, validation	active	active	active		active	inactive			5	1	6
294	CCc1c(c(c(c(c1Br)Br)Br)Br)Br	85-22-3	DTXSID7021782	2,3,4,5,6-Pentabromoethylbenzene	1,2,3,4,5-Pentabromo-6-ethylbenzene	Flame retardants	Brominated	inactive, training	inactive, validation	inactive, training	active	active	active	active		inactive	active	active	6	0	6
124	c1(c(c(c(c(c1Br)Br)Br)Br)Br)Oc1c(c(c(c(c1Br)Br)Br)Br)Br	1163-19-5	DTXSID9020376	1,1'-Oxybis[2,3,4,5,6-pentabromobenzene]	1,1'-Oxybis(pentabromobenzene)	Flame retardants	Brominated	inactive, training	inactive, training	inactive, training	active	active	active	active		inactive, training	active	active	6	0	6
299	c1cc(c(c(c1)Cl)c1cc(c(cc1Cl)Cl)Cl)Cl	68194-06-9	DTXSID10867525	2,2',4,5,6'-Pentachlorobiphenyl	2,2',4,5,6'-Pentachloro-1,1'-biphenyl	PCBs	Chlorinated	active		active	active	active	active	active	inactive	inactive			6	0	6
301	c1cc(c(cc1c1ccc(c(c1Cl)Cl)Cl)Cl)Cl	32598-14-4	DTXSID8038306	2,3,3',4,4'-Pentachlorobiphenyl	2,3,3',4,4'-Pentachloro-1,1'-biphenyl	PCBs	Chlorinated	active		active	active	active	active	active	inactive	inactive, training			6	0	6
310	c1cc(ccc1c1cc(c(c(c1Cl)Cl)Cl)Cl)Cl	74472-37-0	DTXSID9074226	2,3,4,4',5-Pentachlorobiphenyl	2,3,4,4',5-Pentachloro-1,1'-biphenyl	PCBs	Chlorinated	active		active	active	active	active	active	inactive	inactive			6	0	6
311	c1cc(ccc1c1c(cc(c(c1Cl)Cl)Cl)Cl)Cl	74472-38-1	DTXSID4074227	2,3,4,4',6-Pentachlorobiphenyl	2,3,4,4',6-Pentachloro-1,1'-biphenyl	PCBs	Chlorinated	active		active	active	active	active	active	inactive	inactive			6	0	6
312	c1cc(ccc1c1c(c(cc(c1Cl)Cl)Cl)Cl)Cl	68194-11-6	DTXSID9074199	2,3,4',5,6-Pentachlorobiphenyl	2,3,4',5,6-Pentachloro-1,1'-biphenyl	PCBs	Chlorinated	active		active	active	active	active	active	inactive	inactive			6	0	6
319	c1cc(c(cc1Cl)c1cc(c(c(c1)Cl)Cl)Cl)Cl	70424-70-3	DTXSID0074213	2,3',4',5,5'-Pentachlorobiphenyl	2,3',4',5,5'-Pentachloro-1,1'-biphenyl	PCBs	Chlorinated	active		active	active	active	active	active	inactive	inactive			6	0	6
320	c1cc(c(cc1c1cc(c(c(c1)Cl)Cl)Cl)Cl)Cl	57465-28-8	DTXSID3032179	3,3',4,4',5-Pentachlorobiphenyl	3,3',4,4',5-Pentachloro-1,1'-biphenyl	PCBs	Chlorinated	active		active	active	active	active	active	inactive	inactive, training			6	0	6
377	c1c(c(cc(c1Cl)Cl)Cl)c1c(c(cc(c1Cl)Cl)Cl)Cl	52663-68-0	DTXSID5052832	2,2',3,4',5,5',6-Heptachloro-1,1'-biphenyl	2,2',3,4',5,5',6-Heptachloro-1,1'-biphenyl	PCBs	Chlorinated	inactive, training	inactive, training	inactive, training	active	active	active	active		inactive	active	active	6	0	6
433	c1ccc(cc1)c1c(cc(c(c1Cl)Cl)Cl)Cl	54230-22-7	DTXSID1074177	2,3,4,6-Tetrachlorobiphenyl	2,3,4,6-Tetrachloro-1,1'-biphenyl	PCBs	Chlorinated	active		active	active	active	active	active	inactive	inactive			6	0	6
438	c1cc(c(cc1Cl)Cl)c1cc(cc(c1)Cl)Cl	73575-52-7	DTXSID5074214	2,3',4,5'-Tetrachlorobiphenyl	2,3',4,5'-Tetrachloro-1,1'-biphenyl	PCBs	Chlorinated	active		active	active	active	active	active	inactive	inactive			6	0	6
448	c1c(cc(cc1Cl)Cl)c1cc(cc(c1)Cl)Cl	33284-52-5	DTXSID4058657	3,3',5,5'-Tetrachlorobiphenyl	3,3',5,5'-Tetrachloro-1,1'-biphenyl	PCBs	Chlorinated	active		active	active	active	active	active	inactive	inactive, training			6	0	6
451	c1cc(c(c(c1)Cl)Cl)c1cc(cc(c1Cl)Cl)Cl	60145-20-2	DTXSID0074188	2,2',3,3',5-Pentachlorobiphenyl	2,2',3,3',5-Pentachloro-1,1'-biphenyl	PCBs	Chlorinated	active		active	active	active	active	active	inactive	inactive			6	0	6
452	c1cc(c(c(c1)Cl)Cl)c1c(ccc(c1Cl)Cl)Cl	52663-60-2	DTXSID0073536	2,2',3,3',6-Pentachlorobiphenyl	2,2',3,3',6-Pentachloro-1,1'-biphenyl	PCBs	Chlorinated	active		active	active	active	active	active	inactive	inactive			6	0	6
453	c1cc(c(cc1Cl)Cl)c1ccc(c(c1Cl)Cl)Cl	65510-45-4	DTXSID9073599	2,2',3,4,4'-Pentachlorobiphenyl	2,2',3,4,4'-Pentachloro-1,1'-biphenyl	PCBs	Chlorinated	active		active	active	active	active	active	inactive	inactive			6	0	6
455	c1cc(c(cc1Cl)c1ccc(c(c1Cl)Cl)Cl)Cl	38380-02-8	DTXSID6073497	2,2',3,4,5'-Pentachlorobiphenyl		PCBs	Chlorinated	active		active	active	active	active	active	inactive	inactive			6	0	6
456	c1cc(c(c(c1)Cl)c1ccc(c(c1Cl)Cl)Cl)Cl	73575-57-2	DTXSID0074219	2,2',3,4,6'-Pentachlorobiphenyl	2,2',3,4,6'-Pentachloro-1,1'-biphenyl	PCBs	Chlorinated	active		active	active	active	active	active	inactive	inactive			6	0	6
459	c1cc(c(cc1Cl)Cl)c1c(ccc(c1Cl)Cl)Cl	68194-05-8	DTXSID1073608	2,2',3,4',6-Pentachlorobiphenyl		PCBs	Chlorinated	active		active	active	active	active	active	inactive	inactive			6	0	6
461	c1ccc(c(c1)c1c(c(cc(c1Cl)Cl)Cl)Cl)Cl	73575-56-1	DTXSID5074218	2,2',3,5,6-Pentachlorobiphenyl	2,2',3,5,6-Pentachloro-1,1'-biphenyl	PCBs	Chlorinated	active		active	active	active	active	active	inactive	inactive			6	0	6
462	c1cc(c(cc1Cl)c1c(ccc(c1Cl)Cl)Cl)Cl	38379-99-6	DTXSID3038301	2,2',3,5',6-Pentachlorobiphenyl	2,2',3,5',6-Pentachloro-1,1'-biphenyl	PCBs	Chlorinated	active		active	active	active	active	active	inactive	inactive, validation			6	0	6
463	c1cc(c(c(c1)Cl)Cl)c1cc(c(cc1Cl)Cl)Cl	41464-51-1	DTXSID2073510	2,2',3,4',5'-Pentachlorobiphenyl	2,2',3,4',5'-Pentachloro-1,1'-biphenyl	PCBs	Chlorinated	active		active	active	active	active	active	inactive	inactive			6	0	6
465	c1cc(c(cc1Cl)Cl)c1cc(c(cc1Cl)Cl)Cl	38380-01-7	DTXSID1073496	2,2',4,4',5-Pentachlorobiphenyl	2,2',4,4',5-Pentachloro-1,1'-biphenyl	PCBs	Chlorinated	active		active	active	active	active	active	inactive	inactive			6	0	6
594	C1=CC(=C(C(=C1)Cl)Cl)C2=CC(=C(C(=C2)Cl)Cl)Cl	76842-07-4	DTXSID2074243	0	2,3,3',4',5'-Pentachloro-1,1'-biphenyl	PCBs	Chlorinated	active		active	active	active	active	active	inactive	inactive, training			6	0	6
131	c1cc(cc(c1)Br)Oc1ccc(c(c1)Br)Br	147217-80-9	DTXSID90879863	BDE-35	1,2-Dibromo-4-(3-bromophenoxy)benzene	Flame retardants	Brominated	active		active	active	active	active	active		inactive			6	0	6
164	[C@@H]12[C@@H]([C@H]([C@H]([C@H]1Cl)Cl)Cl)[C@]1(C(=C([C@@]2(C1(Cl)Cl)Cl)Cl)Cl)Cl	5103-73-1	DTXSID40872581	cis-Nonachlordane	(1R,2s,3S,3aR,4S,7R,7aS)-1,2,3,4,5,6,7,8,8-Nonachloro-2,3,3a,4,7,7a-hexahydro-1H-4,7-methanoindene	Pesticide	Chlorinated	active	active				active	active	inactive	inactive	active	active	6	0	6
454	c1ccc(c(c1)c1cc(c(c(c1Cl)Cl)Cl)Cl)Cl	55312-69-1	DTXSID1074179	2,2',3,4,5-Pentachlorobiphenyl		PCBs	Chlorinated	active		active	active	active	active	active	inactive	inactive			6	0	6
232	ClC1=C(Cl)C2(Cl)C3C(Cl)C(Cl)(Cl)CC3C1(Cl)C2(Cl)Cl	103037-78-1	NA	4,​7-​Methano-​1H-​indene, 1,​2,​2,​4,​5,​6,​7,​8,​8-​nonachloro-​2,​3,​3a,​4,​7,​7a-​hexahydro-		Pesticide	Chlorinated	active	active				active	active	inactive	inactive	active	active	6	0	6
262	ClC1C(Cl)C2C(C1Cl)C1(Cl)C(=C(Cl)C2(Cl)C1(Cl)Cl)Cl	3734-49-4	DTXSID8042214	Nonachlor	1,2,3,4,5,6,7,8,8-Nonachloro-2,3,3a,4,7,7a-hexahydro-1H-4,7-methanoindene	Pesticide	Chlorinated	active	active				active	active	inactive	inactive	active	active	6	0	6
279	C12C(C(C3(C1O3)Cl)Cl)C1(C(=C(C2(C1(Cl)Cl)Cl)Cl)Cl)Cl	27304-13-8	DTXSID9044166	Oxychlordane	(1aR*,1bS*,2R*,5S*,5aR*,6S,6aS*)-2,3,4,5,6,6a,7,7-Octachloro-1b,2,5,5a,6,6a-hexahydro-1aH-2,5-methanoindeno[1,2-b]oxirene	Pesticide metabolites	Chlorinated	active	active				active	active	inactive	inactive	active	active	6	0	6
285	CC1(C(Cl)Cl)[C@H]2[C@@H](Cl)[C@H](Cl)[C@]1(C(Cl)Cl)[C@@H](Cl)[C@@H]2Cl	142534-71-2	DTXSID40874060	2,3,5,6,8,8,10,10-Octachlorobornane	(1R,2R,3R,4R,5R,6R)-2,3,5,6-Tetrachloro-1,7-bis(dichloromethyl)-7-methylbicyclo[2.2.1]heptane (incorrect configuration definition!)	Pesticide	Chlorinated	active	active				active	active	inactive	inactive	active	active	6	0	6
286	ClCC1(CCl)[C@H]2[C@@H](Cl)[C@H](Cl)[C@]1(C(Cl)Cl)[C@@H](Cl)[C@@H]2Cl	166021-27-8	NA	Parlar-40		Pesticide	Chlorinated	active	active				active	active	inactive	inactive	active	active	6	0	6
287	ClCC1(C(Cl)Cl)C2C(Cl)CC1(C(Cl)Cl)C(Cl)C2Cl	165820-16-6	DTXSID50874056	2,3,5,8,8,9,10,10-OCTACHLOROBORNANE	2,3,5-Trichloro-7-(chloromethyl)-1,7-bis(dichloromethyl)bicyclo[2.2.1]heptane	Pesticide	Chlorinated	active	active				active	active	inactive	inactive	active	active	6	0	6
300	c1cc(c(cc1Cl)c1c(cc(cc1Cl)Cl)Cl)Cl	60145-21-3	DTXSID5074189	2,2',4,5',6-Pentachlorobiphenyl	2,2',4,5',6-Pentachloro-1,1'-biphenyl	PCBs	Chlorinated	active	active	active		active	active	active	inactive	inactive			6	0	6
460	c1cc(c(cc1Cl)c1cc(cc(c1Cl)Cl)Cl)Cl	52663-61-3	DTXSID5073537	2,2',3,5,5'-Pentachlorobiphenyl	2,2',3,5,5'-Pentachloro-1,1'-biphenyl	PCBs	Chlorinated	active	active	active		active	active	active	inactive	inactive			6	0	6
554	[C@@H]12[C@@H]([C@H]([C@@H]([C@H]1Cl)Cl)Cl)[C@]1(C(=C([C@@]2(C1(Cl)Cl)Cl)Cl)Cl)Cl	39765-80-5	DTXSID5052709	trans-Nonachlor	(1R,2r,3S,3aR,4S,7R,7aS)-1,2,3,4,5,6,7,8,8-Nonachloro-2,3,3a,4,7,7a-hexahydro-1H-4,7-methanoindene	Pesticide	Chlorinated	active	active				active	active	inactive	inactive	active	active	6	0	6
601	OC1=C(Br)C(Br)=C(Br)C=C1Br	14400-94-3	DTXSID60162597	2,3,4,6-Tetrabromophenol	2,3,4,6-Tetrabromophenol	Pesticide	Brominated	active			active	active			active	active		active	6	0	6
602	C1=C(C(=C(C(=C1Br)Br)O)Br)Br	1745-99-9	NA	2,3,5,6 Tetrabromophenol		Pesticide	Brominated	active			active	active			active	active		active	6	0	6
514	OS(=O)(=O)C(F)(F)C(F)(F)C(F)(F)C(F)(F)C(F)(F)C(F)(F)C(F)(F)C(F)(F)C(F)(F)F	474511-07-4	DTXSID60873010	Perfluorononanesulfonic acid	Nonadecafluorononane-1-sulfonate	PFAS	Fluorinated	active			active	active	active	active					5	0	5
520a	C(C(C(C(C(F)(F)S(=O)(=O)O)(F)F)(F)F)(F)F)(C(C(C(F)(F)F)(F)F)(F)F)(F)F	1763-23-1	DTXSID3031864	Perfluorooctanesulfonic acid	Heptadecafluorooctane-1-sulfonic acid	PFAS	Fluorinated	inactive, validation	inactive, training	inactive, validation	active, training	active, training	active, training	active, training	inactive, training	active, validation	inactive, training		0	5	5
343	c1c(c(cc(c1Cl)Cl)Cl)c1cc(c(cc1Cl)Cl)Cl	35065-27-1	DTXSID2032180	2,2',4,4',5,5'-Hexachlorobiphenyl	2,2',4,4',5,5'-Hexachloro-1,1'-biphenyl	PCBs	Chlorinated	inactive, training	inactive, validation	inactive, training	active	active	active	active	inactive	inactive, training	inactive, training	active	5	0	5
31	c1c(c(cc(c1Br)Br)Br)O	14401-61-7	DTXSID30162600	Phenol, 2,4,5-tribromo-	2,4,5-Tribromophenol	Pesticide	Brominated	active			active	active				active		active	5	0	5
51	O=P(O)(OCCC(F)(F)C(F)(F)C(F)(F)C(F)(F)F)OCCC(F)(F)C(F)(F)C(F)(F)C(F)(F)F	135098-69-0	DTXSID901019190	4:2 4:2 Diperfluorooctyl phosphate	Bis(3,3,4,4,5,5,6,6,6-nonafluorohexyl) hydrogen phosphate	PFAS	Fluorinated				active	active	active	active		inactive	active		5	0	5
610	C1=CC2=C(C=C1)C=C1C(C=CC3=C1C=CC=C3)=C2	56-55-3	DTXSID5023902	Benz(a)anthracene	Tetraphene	PAHs	Non-halogenated	inactive, validation	inactive, training	inactive, training	active, training	active, training	active, validation	active	active, validation	inactive	inactive, training		1	4	5
614	C1=CC2=C(C=C1)C1=C3C2=CC2=C4C(C=CC(C=C1)=C34)=CC=C2	193-39-5	DTXSID8024153	Indeno(1,2,3-cd)pyrene	Indeno[1,2,3-cd]pyrene	PAHs	Non-halogenated	inactive, training	inactive, training	inactive, training	active	active	active	active		inactive	active		5	0	5
115	c1ccc(c(c1)Oc1ccc(cc1Br)Br)Br	147217-75-2	DTXSID40872703	2,2',4-Tribromodiphenyl ether	2,4-Dibromo-1-(2-bromophenoxy)benzene	Flame retardants	Brominated	active		active		active	active	active		inactive			5	0	5
126	Brc1cc(Br)c(Oc2cc(Br)ccc2)cc1	147217-77-4	DTXSID10577713	2,4-Dibromo-1-(3-bromophenoxy)benzene	2,4-Dibromo-1-(3-bromophenoxy)benzene	Flame retardants	Brominated	active		active		active	active	active		inactive			5	0	5
127	c1cc(ccc1Oc1ccc(cc1Br)Br)Br	41318-75-6	DTXSID4052710	2,4,4'-Tribromodiphenyl ether	2,4-Dibromo-1-(4-bromophenoxy)benzene	Flame retardants	Brominated	active		active		active	active	active		inactive, training			5	0	5
158	C1C2C(C(C1Cl)Cl)C1(C(=C(C2(C1(Cl)Cl)Cl)Cl)Cl)Cl	57-74-9	DTXSID7020267	Chlordane	1,2,4,5,6,7,8,8-Octachloro-2,3,3a,4,7,7a-hexahydro-1H-4,7-methanoindene	Pesticide	Chlorinated		active	inactive	inactive, training	active, validation	active, training	active	inactive	inactive		active	3	2	5
272	CCCCC(CC)COC(=O)C(=C(c1ccccc1)c1ccccc1)C#N	6197-30-4	DTXSID9025299	2-Ethylhexyl-2-cyano-3,3-diphenylacrylate	2-Ethylhexyl 2-cyano-3,3-diphenylprop-2-enoate	UV-filters	Non-halogenated	inactive, training	active	active, training			active	active		inactive	inactive, training	active	4	1	5
298	c1cc(c(cc1Cl)c1cc(c(cc1Cl)Cl)Cl)Cl	37680-73-2	DTXSID8038304	2,2',4,5,5'-Pentachlorobiphenyl	2,2',4,5,5'-Pentachloro-1,1'-biphenyl	PCBs	Chlorinated	active		active		active	active	active	inactive	inactive, training			5	0	5
302	c1cc(c(c(c1c1cc(cc(c1)Cl)Cl)Cl)Cl)Cl	70424-68-9	DTXSID0074211	2,3,3',4,5'-Pentachlorobiphenyl	2,3,3',4',5-Pentachloro-1,1'-biphenyl	PCBs	Chlorinated	active		active		active	active	active	inactive	inactive			5	0	5
307	c1c(cc(cc1Cl)Cl)c1cc(cc(c1Cl)Cl)Cl	39635-32-0	DTXSID50865964	2,3,3',5,5'-Pentachlorobiphenyl	2,3,3',5,5'-Pentachloro-1,1'-biphenyl	PCBs	Chlorinated	active		active		active	active	active	inactive	inactive, training			5	0	5
309	c1cc(c(c(c1Cl)c1cc(cc(c1)Cl)Cl)Cl)Cl	68194-10-5	DTXSID4074198	2,3,3',5',6-Pentachlorobiphenyl	2,3,3',5',6-Pentachloro-1,1'-biphenyl	PCBs	Chlorinated	active		active		active	active	active	inactive	inactive			5	0	5
316	c1c(cc(cc1Cl)Cl)c1cc(c(cc1Cl)Cl)Cl	68194-12-7	DTXSID6073609	2,3',4,5,5'-Pentachlorobiphenyl	2,3',4,5,5'-Pentachloro-1,1'-biphenyl	PCBs	Chlorinated	active		active		active	active	active	inactive	inactive			5	0	5
318	c1cc(c(cc1Cl)Cl)c1cc(c(c(c1)Cl)Cl)Cl	65510-44-3	DTXSID50867160	2',3,4,4',5-Pentachlorobiphenyl	2,3',4,4',5'-Pentachloro-1,1'-biphenyl	PCBs	Chlorinated	active		active		active	active	active	inactive	inactive			5	0	5
413	c1cc(c(c(c1)Cl)Cl)c1cccc(c1Cl)Cl	38444-93-8	DTXSID3073503	2,2',3,3'-Tetrachlorobiphenyl	2,2',3,3'-Tetrachloro-1,1'-biphenyl	PCBs	Chlorinated	active		active	active	active		active	inactive	inactive			5	0	5
414	c1ccc(c(c1)c1ccc(c(c1Cl)Cl)Cl)Cl	52663-59-9	DTXSID5073535	2,2',3,4-Tetrachlorobiphenyl	2,2',3,4-Tetrachloro-1,1'-biphenyl	PCBs	Chlorinated	active		active	active	active		active	inactive	inactive			5	0	5
415	c1cc(c(c(c1)Cl)Cl)c1ccc(cc1Cl)Cl	36559-22-5	DTXSID80873557	2,2',3,4'-Tetrachloro-1,1'-biphenyl	2,2',3,4'-Tetrachloro-1,1'-biphenyl	PCBs	Chlorinated	active		active	active	active		active	inactive	inactive			5	0	5
416	c1ccc(c(c1)c1cc(cc(c1Cl)Cl)Cl)Cl	70362-46-8	DTXSID00867918	2,2',3,5-Tetrachlorobiphenyl	2,2',3,5-Tetrachloro-1,1'-biphenyl	PCBs	Chlorinated	active		active	active	active		active	inactive	inactive			5	0	5
417	c1cc(c(c(c1)Cl)Cl)c1cc(ccc1Cl)Cl	41464-39-5	DTXSID8038302	2,2',3,5'-tetrachlorobiphenyl	2,2',3,5'-Tetrachloro-1,1'-biphenyl	PCBs	Chlorinated	active		active	active	active		active	inactive	inactive			5	0	5
418	c1ccc(c(c1)c1c(ccc(c1Cl)Cl)Cl)Cl	70362-45-7	DTXSID9074779	PCB 045	2,2',3,6-Tetrachloro-1,1'-biphenyl	PCBs	Chlorinated	active		active	active	active		active	inactive	inactive			5	0	5
419	c1cc(c(c(c1)Cl)Cl)c1c(cccc1Cl)Cl	41464-47-5	DTXSID40866046	2,2',3,6'-Tetrachlorobiphenyl	2,2',3,6'-Tetrachloro-1,1'-biphenyl	PCBs	Chlorinated	active		active	active	active		active	inactive	inactive			5	0	5
420	c1cc(c(cc1Cl)Cl)c1ccc(cc1Cl)Cl	2437-79-8	DTXSID0022513	2,2',4,4'-Tetrachlorobiphenyl	2,2',4,4'-Tetrachloro-1,1'-biphenyl	PCBs	Chlorinated	active		active	active	active		active	inactive	inactive, training			5	0	5
421	c1ccc(c(c1)c1cc(c(cc1Cl)Cl)Cl)Cl	70362-47-9	DTXSID6074207	2,2',4,5-Tetrachlorobiphenyl	2,2',4,5-Tetrachloro-1,1'-biphenyl	PCBs	Chlorinated	active		active	active	active		active	inactive	inactive			5	0	5
425	c1cc(c(c(c1)Cl)c1ccc(cc1Cl)Cl)Cl	68194-04-7	DTXSID9074195	2,2',4,6'-Tetrachlorobiphenyl	2,2',4,6'-Tetrachloro-1,1'-biphenyl	PCBs	Chlorinated	active		active	active	active		active	inactive	inactive, training			5	0	5
427	c1cc(c(c(c1)Cl)c1cc(ccc1Cl)Cl)Cl	41464-41-9	DTXSID3073509	2,2',5,6'-Tetrachlorobiphenyl		PCBs	Chlorinated	active		active	active	active		active	inactive	inactive			5	0	5
428	c1cc(cc(c1)Cl)c1ccc(c(c1Cl)Cl)Cl	74338-24-2	DTXSID4074221	2,3,3',4-Tetrachlorobiphenyl	2,3,3',4-Tetrachloro-1,1'-biphenyl	PCBs	Chlorinated	active		active	active	active		active	inactive	inactive			5	0	5
429	c1cc(c(c(c1)Cl)Cl)c1ccc(c(c1)Cl)Cl	41464-43-1	DTXSID3074153	2,3,3',4'-Tetrachlorobiphenyl	2,3,3',4'-Tetrachloro-1,1'-biphenyl	PCBs	Chlorinated	active		active	active	active		active	inactive	inactive			5	0	5
431	c1cc(ccc1c1ccc(c(c1Cl)Cl)Cl)Cl	33025-41-1	DTXSID3073474	2,3,4,4'-Tetrachlorobiphenyl	2,3,4,4'-Tetrachloro-1,1'-biphenyl	PCBs	Chlorinated	active		active	active	active		active	inactive	inactive			5	0	5
434	c1cc(ccc1c1cc(cc(c1Cl)Cl)Cl)Cl	74472-34-7	DTXSID4074223	2,3,4',5-Tetrachlorobiphenyl	2,3,4',5-Tetrachloro-1,1'-biphenyl	PCBs	Chlorinated	active		active	active	active		active	inactive	inactive			5	0	5
435	c1cc(ccc1c1c(ccc(c1Cl)Cl)Cl)Cl	52663-58-8	DTXSID3074159	2,3,4',6-Tetrachlorobiphenyl	2,3,4',6-Tetrachloro-1,1'-biphenyl	PCBs	Chlorinated	active		active	active	active		active	inactive	inactive			5	0	5
436	c1ccc(cc1)c1c(c(cc(c1Cl)Cl)Cl)Cl	33284-54-7	DTXSID0074136	2,3,5,6-Tetrachlorobiphenyl	2,3,5,6-Tetrachloro-1,1'-biphenyl	PCBs	Chlorinated	active		active	active	active		active	inactive	inactive			5	0	5
437	c1cc(c(cc1c1ccc(cc1Cl)Cl)Cl)Cl	32598-10-0	DTXSID3073472	2,3',4,4'-Tetrachlorobiphenyl	2,3',4,4'-Tetrachloro-1,1'-biphenyl	PCBs	Chlorinated	active		active	active	active		active	inactive	inactive			5	0	5
439	c1cc(cc(c1)Cl)c1c(cc(cc1Cl)Cl)Cl	60233-24-1	DTXSID4074192	2,3',4,6-Tetrachlorobiphenyl	2,3',4,6-Tetrachloro-1,1'-biphenyl	PCBs	Chlorinated	active		active	active	active		active	inactive	inactive			5	0	5
441	c1cc(c(cc1c1cc(ccc1Cl)Cl)Cl)Cl	32598-11-1	DTXSID3038309	2,3',4',5-Tetrachlorobiphenyl	2,3',4',5-Tetrachloro-1,1'-biphenyl	PCBs	Chlorinated	active		active	active	active		active	inactive	inactive			5	0	5
442	c1cc(c(c(c1)Cl)c1ccc(c(c1)Cl)Cl)Cl	41464-46-4	DTXSID8074154	2,3',4',6-Tetrachlorobiphenyl	2,3',4',6-Tetrachloro-1,1'-biphenyl	PCBs	Chlorinated	active		active	active	active		active	inactive	inactive			5	0	5
444	c1cc(ccc1c1cc(c(cc1Cl)Cl)Cl)Cl	32690-93-0	DTXSID8073473	2,4,4',5-Tetrachlorobiphenyl	2,4,4',5-Tetrachloro-1,1'-biphenyl	PCBs	Chlorinated	active		active	active	active		active	inactive	inactive, training			5	0	5
445	c1cc(ccc1c1c(cc(cc1Cl)Cl)Cl)Cl	32598-12-2	DTXSID5074133	2,4,4',6-Tetrachlorobiphenyl	2,4,4',6-Tetrachloro-1,1'-biphenyl	PCBs	Chlorinated	active		active	active	active		active	inactive	inactive			5	0	5
446	c1cc(c(cc1c1ccc(c(c1)Cl)Cl)Cl)Cl	32598-13-3	DTXSID5022514	3,3',4,4'-Tetrachlorobiphenyl	3,3',4,4'-Tetrachloro-1,1'-biphenyl	PCBs	Chlorinated	active		active	active	active		active	inactive	inactive, training			5	0	5
449	c1cc(ccc1c1cc(c(c(c1)Cl)Cl)Cl)Cl	70362-50-4	DTXSID6074209	3,4,4',5-Tetrachlorobiphenyl	3,4,4',5-Tetrachloro-1,1'-biphenyl	PCBs	Chlorinated	active		active	active	active		active	inactive	inactive			5	0	5
503	[O-]S(=O)(=O)C1(F)C(F)(F)C(F)(F)C(F)(C(F)(F)C(F)(F)F)C(F)(F)C1(F)F	133201-07-7	DTXSID50892472	Perfluoro-4-(perfluoroethyl)cyclohexylsulfonate	-	PFAS	Fluorinated	active				active	active	active	inactive	inactive		active	5	0	5
513	C(=O)(C(C(C(C(C(C(C(C(F)(F)F)(F)F)(F)F)(F)F)(F)F)(F)F)(F)F)(F)F)O	375-95-1	DTXSID8031863	Perfluorononanoic acid	Heptadecafluorononanoic acid	PFAS	Fluorinated	inactive, validation	inactive, training	inactive, training	inactive, training	active, validation	inactive, training	active	active, training	active, training	inactive, validation	active	2	3	5
569	CC1=CC(=CC=C1O)C(C)(C)C1=CC(C)=C(O)C=C1	79-97-0	DTXSID8047890	3,3'-Dimethylbisphenol A	4,4'-(Propane-2,2-diyl)bis(2-methylphenol)	Phenols	Non-halogenated	active, training	active, validation	inactive, training				active	active	inactive	inactive, training	active, training	2	3	5
536	C(=O)(C(C(C(C(C(C(C(C(C(C(F)(F)F)(F)F)(F)F)(F)F)(F)F)(F)F)(F)F)(F)F)(F)F)(F)F)O	2058-94-8	DTXSID8047553	Perfluoroundecanoic acid	Henicosafluoroundecanoic acid	PFAS	Fluorinated	inactive, training	inactive, training	inactive, training	active, validation	active, training	active, training	active	inactive, training	inactive, training	inactive, training	inactive, training	1	3	4
211	c1(c(c(c(c(c1Cl)Cl)Cl)Cl)Cl)Cl	118-74-1	DTXSID2020682	Hexachlorobenzene	Hexachlorobenzene	Pesticide	Chlorinated	inactive, training	inactive, training	inactive, validation	active	active	active			inactive	inactive, training	active	4	0	4
111	c1c(c(cc(c1Br)Br)Br)Oc1cc(c(cc1Br)Br)Br	68631-49-2	DTXSID4030047	2,2',4,4',5,5'-Hexabromodiphenyl ether	1,1'-Oxybis(2,4,5-tribromobenzene)	Flame retardants	Brominated	inactive, training	inactive, validation	inactive, training	active	active	active	active		inactive, validation	inactive, training	inactive, training	4	0	4
60	CCCCCCCCc1ccc(cc1)O	1806-26-4	DTXSID9022312	4-Octylphenol	4-Octylphenol	Phenols	Non-halogenated	inactive, training	inactive, training	inactive, training	active, training	active, training	active, training		active, training	inactive, validation	inactive, training		0	4	4
264	CCCCCCCCCc1ccc(O)cc1	104-40-5	DTXSID5033836	4-Nonylphenol	4-Nonylphenol	Phenols	Non-halogenated	inactive, training	inactive, training	inactive, validation	active, training	active, training	active, training		active, training	inactive, training	inactive, training		0	4	4
617	C1=CC2=C3C(=C1)C1=C4C(C=CC5=C4C3=C(C=C2)C=C5)=CC=C1	191-24-2	DTXSID5023908	Benzo(g,h,i)perylene	Benzo[ghi]perylene	PAHs	Non-halogenated	inactive, training	inactive, validation	inactive, training	active	active	active	active		inactive	inactive, training	inactive, training	4	0	4
29	c1c2c(cc(c1Cl)Cl)Oc1cc(c(cc1O2)Cl)Cl	1746-01-6	DTXSID2021315	2,3,7,8-Tetrachlorodibenzo-p-dioxin	2,3,7,8-Tetrachlorooxanthrene	Dioxin and Furans	Chlorinated	inactive, validation	inactive, validation	inactive, training	active	active	active	active		inactive	inactive, training	inactive, training	4	0	4
54	Cc1ccc(cc1)/C=C\1/C2CCC(C1=O)(C2(C)C)C	36861-47-9	DTXSID8047896	Enzacamene	7,7-Dimethyl-3-[(4-methylphenyl)methylidene]bicyclo[2.2.1]heptan-2-one	UV-filters	Non-halogenated		active	active			active			inactive		active	4	0	4
97	[NH4+].[O-]C(=O)C(F)(F)C(F)OC(F)(F)C(F)(F)C(F)(F)OC(F)(F)F	958445-44-8	DTXSID00874026	Ammonium 4,8-dioxa-3H-perfluorononanoate	Ammonium 2,2,3-trifluoro-3-[1,1,2,2,3,3-hexafluoro-3-(trifluoromethoxy)propoxy]propanoate	PFAS	Fluorinated	active							inactive	active	active	active	4	0	4
162	C1[C@@H]2[C@H]([C@@H]([C@@H]1Cl)Cl)[C@]1(C(=C([C@@]2(C1(Cl)Cl)Cl)Cl)Cl)Cl	5103-71-9	DTXSID6038326	cis-Chlordane	(1R,2S,3aS,4S,7R,7aS)-1,2,4,5,6,7,8,8-Octachloro-2,3,3a,4,7,7a-hexahydro-1H-4,7-methanoindene	Pesticide	Chlorinated		active	inactive	inactive		active	active	inactive	inactive		active	4	0	4
180	C1[C@@H]2[C@H]3[C@@H]([C@H]1[C@H]1[C@@H]2O1)[C@]1(C(=C([C@@]3(C1(Cl)Cl)Cl)Cl)Cl)Cl	60-57-1	DTXSID9020453	Dieldrin	rel-(1aR,2R,2aS,3S,6R,6aR,7S,7aS)-3,4,5,6,9,9-Hexachloro-1a,2,2a,3,6,6a,7,7a-octahydro-2,7:3,6-dimethanonaphtho[2,3-b]oxirene	Pesticide	Chlorinated		active, training	inactive, training			active	active	inactive	inactive		active	3	1	4
192	C1[C@@H]2[C@@H]3[C@@H]([C@@H]1[C@H]1[C@@H]2O1)[C@@]1(C(=C([C@@]3(C1(Cl)Cl)Cl)Cl)Cl)Cl	72-20-8	DTXSID6020561	Endrin	rel-(1aR,2R,2aR,3R,6S,6aS,7S,7aS)-3,4,5,6,9,9-Hexachloro-1a,2,2a,3,6,6a,7,7a-octahydro-2,7:3,6-dimethanonaphtho[2,3-b]oxirene	Pesticide	Chlorinated		active	inactive	inactive		active	active	inactive	inactive		active	4	0	4
213	C1=CC(C2C1C1(C(=C(C2(C1(Cl)Cl)Cl)Cl)Cl)Cl)Cl	76-44-8	DTXSID3020679	Heptachlor	1,4,5,6,7,8,8-Heptachloro-3a,4,7,7a-tetrahydro-1H-4,7-methanoindene	Pesticide	Chlorinated	inactive, training	active, training	inactive, training	inactive, training	inactive, validation	active, validation	active	inactive, training	inactive	inactive, training	active	2	2	4
422	c1cc(c(cc1Cl)Cl)c1cc(ccc1Cl)Cl	41464-40-8	DTXSID8073508	2,2',4,5'-Tetrachlorobiphenyl	2,2',4,5'-Tetrachloro-1,1'-biphenyl	PCBs	Chlorinated	active		active		active		active	inactive	inactive			4	0	4
426	c1cc(c(cc1Cl)c1cc(ccc1Cl)Cl)Cl	35693-99-3	DTXSID3038305	2,2',5,5'-Tetrachlorobiphenyl	2,2',5,5'-Tetrachloro-1,1'-biphenyl	PCBs	Chlorinated	active		active		active		active	inactive	inactive, training			4	0	4
443	c1cc(c(cc1Cl)c1cc(cc(c1)Cl)Cl)Cl	41464-42-0	DTXSID8074152	2,3',5,5'-Tetrachlorobiphenyl	2,3',5,5'-Tetrachloro-1,1'-biphenyl	PCBs	Chlorinated	active		active		active		active	inactive	inactive			4	0	4
485	Oc1c(Cl)c(Cl)c(Cl)c(Cl)c1Cl	87-86-5	DTXSID7021106	Pentachlorophenol	Pentachlorophenol	Pesticide	Chlorinated	inactive, training	inactive, training	inactive, training	active, training	inactive, validation	inactive, training		active, training	active, validation	inactive, training	active, training	0	4	4
552	C1[C@H]2[C@@H]([C@H]([C@@H]1Cl)Cl)[C@]1(C(=C([C@@]2(C1(Cl)Cl)Cl)Cl)Cl)Cl	5103-74-2	DTXSID4038346	trans-Chlordane	(1R,2R,3aS,4S,7R,7aS)-1,2,4,5,6,7,8,8-Octachloro-2,3,3a,4,7,7a-hexahydro-1H-4,7-methanoindene	Pesticide metabolites	Chlorinated		active	inactive	inactive		active	active	inactive	inactive		active	4	0	4
565	CC1COCc2cc3c(cc12)C(C(C3(C)C)C)(C)C	1222-05-5	DTXSID8027373	Cyclopenta[g]-2-benzopyran, 1,3,4,6,7,8-hexahydro-4,6,6,7,8,8-hexamethyl-	4,6,6,7,8,8-Hexamethyl-1,3,4,6,7,8-hexahydroindeno[5,6-c]pyran	Personal care products	Non-halogenated		active	active					active	inactive, validation		active	4	0	4
574	OC1=CC=C(C=C1)C1(CCCCC1)C1=CC=C(O)C=C1	843-55-0	DTXSID4047963	Bisphenol Z	2~3~,2~4~,2~5~,2~6~-Tetrahydro-2~2~H-[1~1~,2~1~:2~1~,3~1~-terphenyl]-1~4~,3~4~-diol	Phenols	Non-halogenated	inactive, training	active	inactive, training				active	active	inactive	inactive, training	active	4	0	4
580	CC1C(C)(C)C2=C(C=C3C(=O)OCC(C)C3=C2)C1(C)C	507442-49-1	DTXSID10881089	Galaxolidone	4,6,6,7,8,8-Hexamethyl-4,6,7,8-tetrahydroindeno[5,6-c]pyran-1(3H)-one	Personal care product metabolite	Non-halogenated		active	active					active	inactive		active	4	0	4
615	C1=CC2=CC3=CC=C4C=CC=C5C=CC(=C2C=C1)C3=C45	50-32-8	DTXSID2020139	Benzo(a)pyrene	Benzo[pqr]tetraphene	PAHs	Non-halogenated	inactive, training	active	inactive, training	active	active		active	inactive	inactive	inactive, training		4	0	4
621	COC1=CC=C(C=C1)C(C1=CC=C(OC)C=C1)C(Cl)(Cl)Cl	72-43-5	DTXSID9020827	Methoxychlor	1,1'-(2,2,2-Trichloroethane-1,1-diyl)bis(4-methoxybenzene)	Pesticide	Chlorinated	inactive, validation	active	active, training	inactive, training	inactive, validation	inactive, training	active, validation	inactive, training	inactive		active	2	2	4
618	ClC1=CC(Cl)=C(Cl)C(Cl)=C1Cl	608-93-5	DTXSID7024247	Pentachlorobenzene	1,2,3,4,5-Pentachlorobenzene	Pesticide	Chlorinated	inactive, training	inactive, training	inactive, training	active	active	active		inactive	inactive	inactive, training	inactive, validation	3	0	3
32	c1c(cc(c(c1Br)O)Br)Br	118-79-6	DTXSID6021959	2,4,6-Tribromophenol	2,4,6-Tribromophenol	Pesticide	Brominated	inactive, training	inactive, training	inactive, validation	inactive, validation	active, training	inactive, training			active, training	inactive, training	active	1	2	3
33	c1ccc(c(c1)C(c1ccc(cc1)Cl)C(Cl)Cl)Cl	53-19-0	DTXSID9020372	o,p'-DDD	1-Chloro-2-[2,2-dichloro-1-(4-chlorophenyl)ethyl]benzene	Pesticide	Chlorinated	inactive, training	active, training	inactive, training	inactive, training	inactive, training	inactive, training	active	inactive	inactive, training	inactive, training	active	2	1	3
35	c1ccc(c(c1)C(c1ccc(cc1)Cl)C(Cl)(Cl)Cl)Cl	789-02-6	DTXSID6022345	o,p'-DDT	1-Chloro-2-[2,2,2-trichloro-1-(4-chlorophenyl)ethyl]benzene	Pesticide	Chlorinated	inactive, training	active, training	inactive, training	inactive, training	inactive, training	inactive, training	active	inactive, training	inactive, training		active	2	1	3
59	[H][C@]12[C@@H]3O[C@@H]3[C@H](Cl)[C@@]1([H])[C@@]1(Cl)C(Cl)=C(Cl)C2(Cl)C1(Cl)Cl	1024-57-3	DTXSID1024126	Heptachlor epoxide B	(1aS,1bR,5R,5aS,6R,6aS)-2,3,4,5,6,7,7-Heptachloro-1b,2,5,5a,6,6a-hexahydro-1aH-2,5-methanoindeno[1,2-b]oxirene (incorrect configuration definition!)	Pesticide metabolites	Chlorinated		active		inactive			active	inactive	inactive		active	3	0	3
98	C1[C@@H]2C=C[C@H]1[C@H]1[C@@H]2[C@]2(C(=C([C@@]1(C2(Cl)Cl)Cl)Cl)Cl)Cl	309-00-2	DTXSID8020040	Aldrin	(1R,4S,4aS,5S,8R,8aR)-1,2,3,4,10,10-Hexachloro-1,4,4a,5,8,8a-hexahydro-1,4:5,8-dimethanonaphthalene	Pesticide	Chlorinated		active					active	inactive	inactive		active	3	0	3
110	c1cc(ccc1Oc1ccc(cc1)Br)Br	2050-47-7	DTXSID9024015	4,4'-Dibromodiphenyl ether	1,1'-Oxybis(4-bromobenzene)	Flame retardants	Brominated	inactive, training	inactive, training	active, training		active		active		inactive	inactive, validation	inactive, validation	2	1	3
144	c1cc(c(cc1O)O)C(=O)c1ccc(cc1O)O	131-55-5	DTXSID5041306	2,2',4,4'-Tetrahydroxybenzophenone	Bis(2,4-dihydroxyphenyl)methanone	UV-filters	Non-halogenated	inactive, training	inactive, training	inactive, training	active, validation	inactive, validation	inactive, training		active, validation		inactive, training	active, training	0	3	3
150	CC(C)(c1ccc(cc1)O)c1ccc(cc1)O	80-05-7	DTXSID7020182	Bisphenol A	4,4'-(Propane-2,2-diyl)diphenol	Phenols	Non-halogenated	inactive, training	inactive, training	inactive, training	inactive, training	inactive, training	inactive, training	active, training	active, training	inactive, validation	inactive, training	active, validation	0	3	3
163	[C@H]12[C@H]([C@@H]([C@H]3[C@@H]1O3)Cl)[C@@]1(C(=C([C@]2(C1(Cl)Cl)Cl)Cl)Cl)Cl	1024-57-3	DTXSID1024126	Heptachlor epoxide B	(1aS,1bR,5R,5aS,6R,6aS)-2,3,4,5,6,7,7-Heptachloro-1b,2,5,5a,6,6a-hexahydro-1aH-2,5-methanoindeno[1,2-b]oxirene (incorrect configuration definition!)	Pesticide metabolites	Chlorinated		active		inactive			active	inactive	inactive		active	3	0	3
172	c1cc(ccc1C(c1ccc(cc1)Cl)C(Cl)(Cl)Cl)Cl	50-29-3	DTXSID4020375	Dichlorodiphenyltrichloroethane	1,1'-(2,2,2-Trichloroethane-1,1-diyl)bis(4-chlorobenzene)	Pesticide	Chlorinated	inactive, training	inactive, training	active, training	inactive, training	inactive, training	inactive, validation	active	inactive, validation	inactive, training		active	2	1	3
283	ClC(Cl)C(c1ccc(Cl)cc1)c1ccc(Cl)cc1	72-54-8	DTXSID4020373	p,p'-DDD	1,1'-(2,2-Dichloroethane-1,1-diyl)bis(4-chlorobenzene)	Pesticide	Chlorinated	inactive, training	inactive, training	active, validation	inactive, training	inactive, training	active, training	active	inactive, training	inactive			1	2	3
361	c1ccc(c(c1)c1ccc(cc1Cl)Cl)Cl	37680-66-3	DTXSID1073492	2,2',4-Trichlorobiphenyl	2,2',4-Trichloro-1,1'-biphenyl	PCBs	Chlorinated	active		active				active	inactive	inactive			3	0	3
371	c1ccc(c(c1)c1cc(ccc1Cl)Cl)Cl	37680-65-2	DTXSID6073491	2,2',5-Trichlorobiphenyl	2,2',5-Trichloro-1,1'-biphenyl	PCBs	Chlorinated	active		active				active	inactive	inactive			3	0	3
379	c1ccc(c(c1)c1c(cccc1Cl)Cl)Cl	38444-73-4	DTXSID9074777	2,2',6-Trichlorobiphenyl	2,2',6-Trichloro-1,1'-biphenyl	PCBs	Chlorinated	active		active				active	inactive	inactive, training			3	0	3
401	c1cc(cc(c1)Cl)c1ccc(cc1Cl)Cl	55712-37-3	DTXSID5074181	2,3',4-Trichlorobiphenyl	2,3',4-Trichloro-1,1'-biphenyl	PCBs	Chlorinated	active		active				active	inactive	inactive			3	0	3
402	c1cc(cc(c1)Cl)c1cc(ccc1Cl)Cl	38444-81-4	DTXSID4074778	PCB 026	2,3',5-Trichloro-1,1'-biphenyl	PCBs	Chlorinated	active		active				active	inactive	inactive			3	0	3
403	c1cc(cc(c1)Cl)c1c(cccc1Cl)Cl	38444-76-7	DTXSID9074143	2,3',6-Trichlorobiphenyl	2,3',6-Trichloro-1,1'-biphenyl	PCBs	Chlorinated	active		active				active	inactive	inactive			3	0	3
404	c1cc(ccc1c1ccc(cc1Cl)Cl)Cl	7012-37-5	DTXSID2038310	2,4,4'-Trichlorobiphenyl	2,4,4'-Trichloro-1,1'-biphenyl	PCBs	Chlorinated	active		active				active	inactive	inactive, training			3	0	3
408	c1cc(ccc1c1cc(ccc1Cl)Cl)Cl	16606-02-3	DTXSID9073410	2,4',5-Trichlorobiphenyl	2,4',5-Trichloro-1,1'-biphenyl	PCBs	Chlorinated	active		active				active	inactive	inactive			3	0	3
409	c1cc(c(c(c1)Cl)c1ccc(cc1)Cl)Cl	38444-77-8	DTXSID8073500	2,4',6-Trichlorobiphenyl	2,4',6-Trichloro-1,1'-biphenyl	PCBs	Chlorinated	active		active				active	inactive	inactive			3	0	3
423	c1ccc(cc1)c1cccc(c1Cl)Cl	16605-91-7	DTXSID0073409	2,3-Dichlorobiphenyl	2,3-Dichloro-1,1'-biphenyl	PCBs	Chlorinated	active		active					inactive	active, validation			2	1	3
578	CC1=C(C(=C(C(C)=C1[N+]([O-])=O)[N+]([O-])=O)C(C)(C)C)[N+]([O-])=O	81-15-2	DTXSID1021405	2,4,6-Trinitro-1,3-dimethyl-5-tert-butylbenzene	1-tert-Butyl-3,5-dimethyl-2,4,6-trinitrobenzene	Personal care products	Non-halogenated	inactive, validation	active, training	inactive, validation	active					inactive	inactive, training	active	2	1	3
611	C1=CC2=C(C=C1)C1=C(C=C2)C2=C(C=CC=C2)C=C1	218-01-9	DTXSID0022432	Chrysene	Chrysene	PAHs	Non-halogenated	inactive, training	inactive, training	inactive, training	active	active		active	inactive	inactive	inactive, training		3	0	3
613	C1=CC2=CC3=C(C=C2C=C1)C1=C2C3=CC=CC2=CC=C1	207-08-9	DTXSID0023909	Benzo(k)fluoranthene	Benzo[k]fluoranthene	PAHs	Non-halogenated	inactive, training	inactive, training	inactive, training	active	active		active	inactive	inactive	inactive, training	inactive, training	3	0	3
616	C1=CC2=CC=C3C=C4C(C=CC5=CC=CC=C45)=CC3=C2C=C1	53-70-3	DTXSID9020409	Dibenz(a,h)anthracene	Benzo[k]tetraphene	PAHs	Non-halogenated	inactive, validation	inactive, validation	inactive, training	inactive, training	active, validation	active, training	active		inactive	inactive, validation	inactive, validation	1	2	3
622	ClC1=C(Cl)C2(Cl)C3COS(=O)(=O)OCC3C1(Cl)C2(Cl)Cl	1031-07-8	DTXSID3037541	Endosulfan sulfate	6,7,8,9,10,10-Hexachloro-1,5,5a,6,9,9a-hexahydro-3H-6,9-methano-3lambda~6~-2,4,3lambda~6~-benzodioxathiepine-3,3-dione	Pesticide metabolites	Chlorinated	inactive, training	active, training	active	inactive, training	inactive, training	inactive, training		inactive	inactive		active	2	1	3
100a	[C@@H]1([C@@H]([C@@H]([C@H]([C@H]([C@@H]1Cl)Cl)Cl)Cl)Cl)Cl	319-84-6	DTXSID2020684	alpha-1,2,3,4,5,6-Hexachlorocyclohexane	(1R,2R,3R,4R,5S,6S)-1,2,3,4,5,6-Hexachlorocyclohexane	Pesticide	Chlorinated	inactive, training	active, training	inactive, training	inactive			active	inactive	inactive	inactive, training	active	2	1	3
100d	[C@@H]1([C@@H]([C@@H]([C@@H]([C@H]([C@H]1Cl)Cl)Cl)Cl)Cl)Cl	6108-10-7	DTXSID0024135	epsilon-Hexachlorocyclohexane	(1R,2R,3s,4S,5S,6s)-1,2,3,4,5,6-Hexachlorocyclohexane	Pesticide	Chlorinated		active	inactive	inactive			active	inactive	inactive		active	3	0	3
525a	C(C(C(C(C(F)(F)S(=O)(=O)N)(F)F)(F)F)(F)F)(C(C(C(F)(F)F)(F)F)(F)F)(F)F	754-91-6	DTXSID3038939	Perfluorooctanesulfonamide	1,1,2,2,3,3,4,4,5,5,6,6,7,7,8,8,8-Heptadecafluorooctane-1-sulfonamide	PFAS	Fluorinated	inactive, training	inactive, training	inactive, training	inactive, training	inactive, training	inactive, training	active	inactive, training	active, training	inactive, training	active	2	1	3
34	c1ccc(c(c1)C(=C(Cl)Cl)c1ccc(cc1)Cl)Cl	3424-82-6	DTXSID4022313	o,p'-DDE	1-Chloro-2-[2,2-dichloro-1-(4-chlorophenyl)ethenyl]benzene	Pesticide	Chlorinated	inactive, training	inactive, training	active				active	inactive	inactive			2	0	2
40	CC1(C2CCC1(C(=O)C2=Cc1ccc(cc1)C(=O)O)C)C	68801-01-4	NA	3-(4-carboxybenzylidene)camphor		UV-filter metabolite	Non-halogenated		active							inactive		active	2	0	2
90	OP(O)(=O)C(F)(F)C(F)(F)C(F)(F)C(F)(F)C(F)(F)C(F)(F)F	40143-76-8	DTXSID90880439	Phosphonic acid, (tridecafluorohexyl)-	(Tridecafluorohexyl)phosphonic acid	PFAS	Fluorinated	active							inactive	active			2	0	2
102	CCCCOC(=O)c1ccccc1C(=O)OCc1ccccc1	85-68-7	DTXSID3020205	Benzyl butyl phthalate	Benzyl butyl benzene-1,2-dicarboxylate	Phthalates	Non-halogenated	inactive, training	active	inactive, training	inactive, training	inactive, training	inactive, training		active, validation	inactive, training	inactive, training	inactive, training	1	1	2
171	c1cc(ccc1C(=C(Cl)Cl)c1ccc(cc1)Cl)Cl	72-55-9	DTXSID9020374	p,p'-DDE	1,1'-(2,2-Dichloroethene-1,1-diyl)bis(4-chlorobenzene)	Pesticide	Chlorinated	inactive, training		active, training	inactive, training	inactive, validation	inactive, training	active	inactive, training	inactive, validation	inactive, training		1	1	2
190	C1[C@@H]2[C@H](CO[S@@](=O)O1)[C@@]1(C(=C([C@]2(C1(Cl)Cl)Cl)Cl)Cl)Cl	5959-98-8	DTXSID60208262	Endosulfan	3-(2-Chloroethyl)-2-methylpyridine--hydrogen chloride (1/1)	Pesticide	Chlorinated		active		inactive		inactive		inactive	inactive		active	2	0	2
191	C1[C@@H]2[C@H](CO[S@](=O)O1)[C@@]1(C(=C([C@]2(C1(Cl)Cl)Cl)Cl)Cl)Cl	33213-65-9	DTXSID8037540	Endosulfan	(5aR,6S,9S,9aS)-6,7,8,9,10,10-Hexachloro-1,5,5a,6,9,9a-hexahydro-3H-6,9-methano-3lambda~4~-2,4,3lambda~4~-benzodioxathiepin-3-one	Pesticide	Chlorinated		active		inactive		inactive		inactive	inactive		active	2	0	2
305	c1cc(cc(c1)Cl)c1cccc(c1)Cl	2050-67-1	DTXSID70872817	3,3'-Dichloro-1,1'-biphenyl	3,3'-Dichloro-1,1'-biphenyl	PCBs	Chlorinated	active		active					inactive	inactive			2	0	2
315	c1ccc(cc1)c1ccc(c(c1)Cl)Cl	2974-92-7	DTXSID6073310	3,4-Dichlorobiphenyl	3,4-Dichloro-1,1'-biphenyl	PCBs	Chlorinated	active		active					inactive	inactive			2	0	2
323	c1cc(cc(c1)Cl)c1ccc(cc1)Cl	2974-90-5	DTXSID10863067	3,4'-Dichlorobiphenyl	3,4'-Dichloro-1,1'-biphenyl	PCBs	Chlorinated	active		active					inactive	inactive			2	0	2
341	c1cc(ccc1c1ccc(cc1)Cl)Cl	2050-68-2	DTXSID0022515	4,4'-Dichlorobiphenyl	4,4'-Dichloro-1,1'-biphenyl	PCBs	Chlorinated	active		active					inactive	inactive			2	0	2
350	c1ccc(c(c1)c1cccc(c1Cl)Cl)Cl	38444-78-9	DTXSID3073501	2,2',3-Trichlorobiphenyl	2,2',3-Trichloro-1,1'-biphenyl	PCBs	Chlorinated	active		active					inactive	inactive			2	0	2
389	c1cc(cc(c1)Cl)c1cccc(c1Cl)Cl	38444-84-7	DTXSID8073502	2,3,3'-Trichlorobiphenyl	2,3,3'-Trichloro-1,1'-biphenyl	PCBs	Chlorinated	active		active					inactive	inactive			2	0	2
400	c1cc(c(c(c1)Cl)Cl)c1ccc(cc1)Cl	38444-85-8	DTXSID7091549	2,3,4'-Trichlorobiphenyl	2,3,4'-Trichloro-1,1'-biphenyl	PCBs	Chlorinated	active		active					inactive	inactive			2	0	2
405	c1ccc(cc1)c1cc(c(cc1Cl)Cl)Cl	15862-07-4	DTXSID0073405	2,4,5-Trichlorobiphenyl	2,4,5-Trichloro-1,1'-biphenyl	PCBs	Chlorinated	active		active					inactive	inactive			2	0	2
410	c1ccc(c(c1)c1ccc(c(c1)Cl)Cl)Cl	38444-86-9	DTXSID8040303	2',3,4-Trichlorobiphenyl	2,3',4'-Trichloro-1,1'-biphenyl	PCBs	Chlorinated	active		active					inactive	inactive			2	0	2
411	c1cc(ccc1c1ccc(c(c1)Cl)Cl)Cl	38444-90-5	DTXSID00865914	3,4,4'-Trichlorobiphenyl	3,4,4'-Trichloro-1,1'-biphenyl	PCBs	Chlorinated	active		active					inactive	inactive			2	0	2
412	c1ccc(c(c1)c1ccccc1Cl)Cl	13029-08-8	DTXSID4044533	2,2'-Dichlorobiphenyl	2,2'-Dichloro-1,1'-biphenyl	PCBs	Chlorinated	active, training	inactive, training	active, training					inactive	inactive	inactive, training		0	2	2
430	c1ccc(c(c1)c1cccc(c1)Cl)Cl	25569-80-6	DTXSID3074024	2,3'-Dichlorobiphenyl	2,3'-Dichloro-1,1'-biphenyl	PCBs	Chlorinated	active		active					inactive	inactive			2	0	2
440	c1ccc(cc1)c1ccc(cc1Cl)Cl	33284-50-3	DTXSID8040301	2,4-Dichlorobiphenyl	2,4-Dichloro-1,1'-biphenyl	PCBs	Chlorinated	active		active					inactive	inactive			2	0	2
447	c1ccc(c(c1)c1ccc(cc1)Cl)Cl	34883-43-7	DTXSID0022511	2,4'-Dichlorobiphenyl	2,4'-Dichloro-1,1'-biphenyl	PCBs	Chlorinated	active		active					inactive	inactive			2	0	2
457	c1ccc(cc1)c1cc(ccc1Cl)Cl	34883-39-1	DTXSID7073480	2,5-Dichlorobiphenyl	2,5-Dichloro-1,1'-biphenyl	PCBs	Chlorinated	active		active					inactive	inactive			2	0	2
506	OS(=O)(=O)C(F)(F)C(F)(F)C(F)(F)C(F)(F)C(F)(F)C(F)(F)C(F)(F)F	375-92-8	DTXSID8059920	Perfluoroheptanesulfonic acid	Pentadecafluoroheptane-1-sulfonic acid	PFAS	Fluorinated								inactive	active		active	2	0	2
508	FC(F)(C(F)(F)P(=O)(O)O)C(F)(F)C(F)(F)C(F)(F)C(F)(F)F	40143-76-8	DTXSID90880439	Phosphonic acid, (tridecafluorohexyl)-		PFAS	Fluorinated	active							inactive	active			2	0	2
529	C(=O)(C(C(C(C(F)(F)F)(F)F)(F)F)(F)F)O	2706-90-3	DTXSID6062599	Perfluoropentanoic acid	Nonafluoropentanoic acid	PFAS	Fluorinated	active			inactive	inactive			inactive	active, training			1	1	2
531	OS(=O)(=O)C(F)(F)C(F)(F)C(F)(F)C(F)(F)C(F)(F)F	2706-91-4	DTXSID8062600	Perfluoropentanesulfonic acid	Undecafluoropentane-1-sulfonic acid	PFAS	Fluorinated	active				inactive			inactive	active			2	0	2
533	OS(=O)(=O)C(F)(F)C(F)(F)C(F)(F)F	423-41-6	DTXSID30870531	Perfluoropropanesulfonic acid	Heptafluoropropane-1-sulfonic acid	PFAS	Fluorinated	active			inactive	inactive			inactive		active		2	0	2
570	CC(C1=CC=C(O)C=C1)C1=CC=C(O)C=C1	2081-08-5	DTXSID3047891	Bisphenol E		Phenols	Non-halogenated		active						active	inactive			2	0	2
612	C1=CC=C2C(=C1)C1=CC=CC3=C4C=CC=CC4=CC2=C13	205-99-2	DTXSID0023907	Benzo(b)fluoranthene	Benzo[e]acephenanthrylene	PAHs	Non-halogenated	inactive, training	active	inactive, training	inactive, validation	inactive, validation	inactive, training	active	inactive, training	inactive	inactive, training	inactive, training	2	0	2
100e	[C@@H]1([C@@H]([C@@H]([C@H]([C@@H]([C@@H]1Cl)Cl)Cl)Cl)Cl)Cl	58-89-9	DTXSID2020686	Lindane	(1R,2S,3r,4R,5S,6r)-1,2,3,4,5,6-Hexachlorocyclohexane	Pesticide	Chlorinated	inactive, training	active, training	inactive, validation	inactive			active	inactive	inactive	inactive, training	inactive, training	1	1	2
50	O=P(O)(O)OCCC(F)(F)C(F)(F)C(F)(F)C(F)(F)F	150065-76-2	NA	1-​Hexanol, 3,​3,​4,​4,​5,​5,​6,​6,​6-​nonafluoro-​, 1-​(dihydrogen phosphate)		PFAS	Fluorinated	active				inactive			inactive				1	0	1
80	C(COP(=O)(O)O)C(C(C(C(C(C(F)(F)F)(F)F)(F)F)(F)F)(F)F)(F)F	57678-01-0	DTXSID90558000	6:2 Fluorotelomer phosphate monoester	3,3,4,4,5,5,6,6,7,7,8,8,8-Tridecafluorooctyl dihydrogen phosphate	PFAS	Fluorinated							active	inactive	inactive			1	0	1
101	CC(C)(C)c1ccc(cc1)C(=O)CC(=O)c1ccc(cc1)OC	70356-09-1	DTXSID9044829	1-(4-tert-Butylphenyl)-3-(4-methoxyphenyl)propane-1,3-dione	1-(4-tert-Butylphenyl)-3-(4-methoxyphenyl)propane-1,3-dione	UV-filters	Non-halogenated							active	inactive	inactive			1	0	1
153	Oc1ccc(Cc2ccc(O)cc2)cc1	620-92-8	DTXSID9022445	Bis(4-hydroxyphenyl)methane	4,4'-Methylenediphenol	Phenols	Non-halogenated	inactive, training	inactive, validation	inactive, training					active	inactive			1	0	1
154	Oc1ccc(cc1)S(=O)(=O)c1ccc(O)cc1	80-09-1	DTXSID3022409	4,4'-Sulfonyldiphenol	4,4'-Sulfonyldiphenol	Phenols	Non-halogenated	inactive, training	inactive, training	inactive, training	inactive, training	inactive, validation	inactive, validation		active		inactive, validation	inactive, training	1	0	1
273	CCCCC(CC)COC(=O)C=Cc1ccc(cc1)OC	83834-59-7	DTXSID9047205	Octinoxate	2-Ethylhexyl (2E)-3-(4-methoxyphenyl)prop-2-enoate	UV-filters	Non-halogenated						active		inactive	inactive			1	0	1
277	c1ccc(cc1)c1ccccc1O	90-43-7	DTXSID2021151	2-Phenylphenol		Phenols	Non-halogenated			inactive	inactive					inactive		active	1	0	1
494	C(C(C(F)(F)S(=O)(=O)O)(F)F)(C(F)(F)F)(F)F	375-73-5	DTXSID5030030	Perfluorobutanesulfonic acid	Nonafluorobutane-1-sulfonic acid	PFAS	Fluorinated	active			inactive	inactive	inactive		inactive	inactive, training			1	0	1
504	OS(=O)(=O)C(F)(F)C(F)(F)F	354-88-1	DTXSID30870511	Perfluoroethanesulfonic acid	Pentafluoroethane-1-sulfonic acid	PFAS	Fluorinated	active		inactive	inactive	inactive						inactive	1	0	1
505	C(=O)(C(C(C(C(C(C(F)(F)F)(F)F)(F)F)(F)F)(F)F)(F)F)O	375-85-9	DTXSID1037303	Perfluoroheptanoic acid	Tridecafluoroheptanoic acid	PFAS	Fluorinated	inactive, validation	inactive, validation	inactive, training	inactive, training	inactive, training	inactive, validation		inactive, training	active, validation	inactive, validation	inactive, training	0	1	1
507	C(=O)(C(C(C(C(C(F)(F)F)(F)F)(F)F)(F)F)(F)F)O	307-24-4	DTXSID3031862	Perfluorohexanoic acid	Undecafluorohexanoic acid	PFAS	Fluorinated	inactive, training	inactive, training	inactive, validation	inactive, training	inactive, training	inactive, validation		inactive, training	active, training	inactive, training	inactive, training	0	1	1
532	C(=O)(C(C(F)(F)F)(F)F)O	422-64-0	DTXSID8059970	Perfluoropropanoic acid	Pentafluoropropanoic acid	PFAS	Fluorinated		inactive	inactive	inactive	inactive	inactive			active		inactive	1	0	1
577	CC1CC(C)(C)C2=C(C=C(C)C(=C2)C(C)=O)C1(C)C	21145-77-7	DTXSID7041544	0	1-(3,5,5,6,8,8-Hexamethyl-5,6,7,8-tetrahydronaphthalen-2-yl)ethan-1-one	Personal care products	Non-halogenated	inactive, training	inactive, validation	inactive, training	inactive, training	inactive, validation	inactive, training			inactive, training	inactive, training	active	1	0	1
608	C1=CC2=C(C=C1)C1=C3C2=CC=CC3=CC=C1	206-44-0	DTXSID3024104	Fluoranthene	Fluoranthene	PAHs	Non-halogenated	inactive, training	inactive, training	inactive, training	inactive, validation	inactive, training	inactive, training	active	inactive, training	inactive	inactive, training	inactive, validation	1	0	1
609	C1=CC2=C3C(C=CC4=CC=CC(C=C2)=C34)=C1	129-00-0	DTXSID3024289	Pyrene	Pyrene	PAHs	Non-halogenated	inactive, training	inactive, training	inactive, training	inactive, training	inactive, training	inactive, training	active	inactive, training	inactive	inactive, training	inactive, training	1	0	1
100b	[C@@H]1([C@@H]([C@H]([C@@H]([C@H]([C@@H]1Cl)Cl)Cl)Cl)Cl)Cl	319-85-7	DTXSID7020685	beta-Hexachlorocyclohexane	(1r,2r,3r,4r,5r,6r)-1,2,3,4,5,6-Hexachlorocyclohexane	Pesticide	Chlorinated	inactive, training	inactive, validation	inactive, training	inactive			active	inactive	inactive	inactive, training	inactive, training	1	0	1
509a	C(C(C(C(F)(F)S(=O)(=O)O)(F)F)(F)F)(C(C(F)(F)F)(F)F)(F)F	355-46-4	DTXSID7040150	Perfluorohexanesulfonic acid	Tridecafluorohexane-1-sulfonic acid	PFAS	Fluorinated								inactive	active, training			0	1	1
515a	C(=O)(C(C(C(C(C(C(C(F)(F)F)(F)F)(F)F)(F)F)(F)F)(F)F)(F)F)O	335-67-1	DTXSID8031865	Perfluorooctanoic acid	Pentadecafluorooctanoic acid	PFAS	Fluorinated	inactive, training	inactive, training	inactive, training	inactive, training	inactive, training	inactive, training	inactive, training	inactive, validation	active, training	inactive, validation	inactive, validation	0	1	1
2	CC(Cl)(Cl)Cl	71-55-6	DTXSID0021381	1,1,1-Trichloroethane	1,1,1-Trichloroethane	Halogenated alkanes	Chlorinated	inactive, training	inactive, training	inactive, training		inactive				inactive	inactive, training	inactive, validation	0	0	0
23	c1cc(ccc1Cl)Cl	106-46-7	DTXSID1020431	1,4-Dichlorobenzene	1,4-Dichlorobenzene	Pesticide	Chlorinated	inactive, training	inactive, training	inactive, training	inactive, training	inactive, training	inactive, training		inactive, training	inactive	inactive, training	inactive, validation	0	0	0
36	c1cc(c(cc1Cl)Cl)O	120-83-2	DTXSID1020439	2,4-Dichlorophenol	2,4-Dichlorophenol	Pesticide metabolites	Chlorinated	inactive, validation	inactive, validation	inactive, training	inactive, training	inactive, training	inactive, training		inactive, training		inactive, training	inactive, training	0	0	0
37	c1cc(c(cc1Cl)O)Cl	583-78-8	DTXSID7025003	2,5-Dichlorophenol	2,5-Dichlorophenol	Pesticide metabolites	Chlorinated	inactive, validation	inactive, training	inactive, training	inactive, validation	inactive, validation	inactive, training				inactive, validation	inactive, training	0	0	0
38	Cc1ccc(o1)C	625-86-5	DTXSID7022093	2,5-Dimethylfuran	2,5-Dimethylfuran	Dioxin and Furans	Non-halogenated	inactive, validation	inactive, training	inactive, training	inactive					inactive	inactive, training	inactive	0	0	0
39	CC1(C)C2C(O)CC1(C)C(=O)/C/2=C/c1ccc(cc1)C(=O)O	NA	NA	3-(4-carboxybenzylidene)-6-hydroxycamphor		UV-filter metabolite	Non-halogenated									inactive			0	0	0
53	c1ccc(cc1)C(=O)c1ccc(cc1)O	1137-42-4	DTXSID5036684	4-Hydroxybenzophenone	(4-Hydroxyphenyl)(phenyl)methanone	UV-filters	Non-halogenated	inactive, training	inactive, training	inactive, training	inactive					inactive	inactive, training	inactive, validation	0	0	0
141	c1ccccc1	71-43-2	DTXSID3039242	Benzene	Benzene	Industrial bulk chemical	Non-halogenated	inactive, validation	inactive, training	inactive, training						inactive, training	inactive, validation	inactive, training	0	0	0
142	c1ccc(cc1)C#N	100-47-0	DTXSID7021491	Benzonitrile	Benzonitrile	Industrial bulk chemical	Non-halogenated	inactive, training	inactive, training	inactive, training	inactive	inactive	inactive			inactive	inactive, training	inactive, training	0	0	0
143	c1ccc(cc1)C(=O)c1ccc(cc1O)O	131-56-6	DTXSID8022406	2,4-Dihydroxybenzophenone	(2,4-Dihydroxyphenyl)(phenyl)methanone	UV-filters	Non-halogenated	inactive, training	inactive, training	inactive, training	inactive, training	inactive, training	inactive, validation			inactive			0	0	0
155	CCCCOC(=O)c1ccc(cc1)O	94-26-8	DTXSID3020209	Butylparaben	Butyl 4-hydroxybenzoate	Parabens	Non-halogenated	inactive, training	inactive, training	inactive, training	inactive, training	inactive, training	inactive, training		inactive, training	inactive	inactive, training	inactive, training	0	0	0
156	C(Cl)(Cl)Br	75-27-4	DTXSID1020198	Bromodichloromethane	Bromo(dichloro)methane	Halogenated alkanes	Chlorinated; Brominated	inactive, training	inactive, training	inactive, training		inactive				inactive	inactive, training	inactive, training	0	0	0
166	CN1[C@@H](CCC1=O)c1cccnc1	486-56-6	DTXSID1047576	Cotinine	(5S)-1-Methyl-5-(pyridin-3-yl)pyrrolidin-2-one	Tobacco smoke	Non-halogenated	inactive, training	inactive, training	inactive, training	inactive, validation	inactive, training	inactive, training		inactive	inactive	inactive, training	inactive, training	0	0	0
169	CCCCOC(=O)c1ccccc1C(=O)OCCCC	84-74-2	DTXSID2021781	Dibutyl phthalate	Dibutyl benzene-1,2-dicarboxylate	Phthalates	Non-halogenated	inactive, training		inactive, training	inactive, validation	inactive, training	inactive, training		inactive, validation	inactive, training	inactive, training	inactive, training	0	0	0
174	CCCCC(CC)COC(=O)c1ccccc1C(=O)OCC(CC)CCCC	117-81-7	DTXSID5020607	Di(2-ethylhexyl) phthalate	Bis(2-ethylhexyl) benzene-1,2-dicarboxylate	Phthalates	Non-halogenated	inactive, training	inactive, validation	inactive, training	inactive, training	inactive, validation	inactive, training	inactive, validation	inactive, training	inactive, training	inactive, validation	inactive, training	0	0	0
176	CCOC(=O)c1ccccc1C(=O)OCC	84-66-2	DTXSID7021780	Diethyl phthalate	Diethyl benzene-1,2-dicarboxylate	Phthalates	Non-halogenated	inactive, training	inactive, training	inactive, training	inactive, training	inactive, training	inactive, training		inactive, training	inactive	inactive, training	inactive, training	0	0	0
177	C(Cl)(Br)Br	124-48-1	DTXSID1020300	Chlorodibromomethane	Dibromo(chloro)methane	Halogenated alkanes	Chlorinated; Brominated	inactive, validation	inactive, training	inactive, training						inactive	inactive, training	inactive	0	0	0
182	CCCCOP(=O)(O)OCCCC	107-66-4	DTXSID3040728	Phosphoric acid, dibutyl ester	Dibutyl hydrogen phosphate	Flame retardants	Non-halogenated	inactive, training	inactive, validation	inactive, training	inactive	inactive	inactive		inactive	inactive	inactive, validation	inactive, training	0	0	0
184	C1=COC=CO1	290-67-5	DTXSID10183191	1,4-Dioxin	1,4-Dioxine	Dioxin and Furans	Non-halogenated				inactive					inactive			0	0	0
188	CCCCC(CC)COC(=O)c1ccccc1C(=O)OCC(CC)CCCC	117-84-0	DTXSID1021956	Di(2-ethylhexyl) phthalate	Dioctyl benzene-1,2-dicarboxylate	Phthalates	Non-halogenated			inactive	inactive	inactive	inactive		inactive	inactive		inactive	0	0	0
193	CCOC(=O)c1ccc(cc1)O	120-47-8	DTXSID9022528	Ethylparaben	Ethyl 4-hydroxybenzoate	Parabens	Non-halogenated	inactive, training	inactive, training	inactive, training	inactive, training	inactive, validation	inactive, training		inactive, training	inactive	inactive, training	inactive, training	0	0	0
199	CCOC(=O)C	141-78-6	DTXSID1022001	Ethyl acetate	Ethyl acetate	Industrial bulk chemical	Non-halogenated	inactive, training	inactive, validation	inactive, training	inactive	inactive	inactive		inactive	inactive	inactive, training	inactive, training	0	0	0
200	CCc1ccccc1	100-41-4	DTXSID3020596	Ethylbenzene	Ethylbenzene	Industrial bulk chemical	Non-halogenated	inactive, training	inactive, training	inactive, training	inactive				inactive	inactive	inactive, validation	inactive	0	0	0
205	c1ccoc1	110-00-9	DTXSID6020646	Furan	Furan	Dioxin and Furans	Non-halogenated	inactive, training	inactive, training	inactive, training			inactive			inactive	inactive, training	inactive	0	0	0
223	O=C1N(C)[C@H](c2cccnc2)CC1O	34834-67-8	DTXSID30873224	Hydroxycotinine	(3R,5S)-3-Hydroxy-1-methyl-5-(pyridin-3-yl)pyrrolidin-2-one	Tobacco smoke	Non-halogenated	inactive		inactive	inactive	inactive	inactive		inactive	inactive		inactive	0	0	0
225	CC(C)C#N	78-82-0	DTXSID5026461	2-Methylpropanenitrile	2-Methylpropanenitrile	Industrial bulk chemical	Non-halogenated	inactive, training	inactive, validation	inactive, training	inactive, training	inactive, training	inactive, training		inactive	inactive	inactive, training	inactive, training	0	0	0
230	CCCCOC(=O)c1ccccc1C(=O)O	131-70-4	DTXSID4040002	Monobutyl phthalate	2-(Butoxycarbonyl)benzoic acid	Phthalate metabolite	Non-halogenated	inactive, validation	inactive, training	inactive, training	inactive, training	inactive, validation	inactive, training	inactive, training	inactive, training	inactive	inactive, training	inactive, training	0	0	0
238	CCCCC(CC)COC(=O)c1ccccc1C(=O)O	4376-20-9	DTXSID2025680	MEHP	2-{[(2-Ethylhexyl)oxy]carbonyl}benzoic acid	Phthalate metabolite	Non-halogenated	inactive, validation	inactive, training	inactive, training	inactive, training	inactive, training	inactive, training	inactive, validation	inactive, validation	inactive	inactive, training		0	0	0
240	CCOC(=O)c1ccccc1C(=O)O	2306-33-4	DTXSID3052696	Monoethyl phthalate	2-(Ethoxycarbonyl)benzoic acid	Phthalates	Non-halogenated		inactive	inactive	inactive	inactive	inactive		inactive			inactive	0	0	0
244	CC(C)(C)OC	1634-04-4	DTXSID3020833	Methyl tert-butyl ether	2-Methoxy-2-methylpropane	Industrial bulk chemical	Non-halogenated	inactive, validation	inactive, training	inactive, validation	inactive	inactive	inactive		inactive	inactive	inactive, training	inactive, validation	0	0	0
245	CC(C)COC(=O)c1ccccc1C(=O)O	30833-53-5	DTXSID5052701	Isobutyl hydrogen phthalate	2-[(2-Methylpropoxy)carbonyl]benzoic acid	Phthalate metabolite	Non-halogenated		inactive	inactive	inactive	inactive	inactive		inactive	inactive		inactive	0	0	0
247	COC(=O)c1ccccc1C(=O)O	4376-18-5	DTXSID9040001	Monomethyl phthalate	2-(Methoxycarbonyl)benzoic acid	Phthalate metabolite	Non-halogenated	inactive, training	inactive, training	inactive, training	inactive, training	inactive, training	inactive, validation	inactive, validation	inactive, training		inactive, training	inactive, training	0	0	0
250	OC(=O)c1c(cccc1)C(=O)OCc1ccccc1	2528-16-7	DTXSID9043938	Monobenzyl phthalate	2-[(Benzyloxy)carbonyl]benzoic acid	Phthalates	Non-halogenated	inactive, training	inactive, training	inactive, training			inactive		inactive	inactive	inactive, training	inactive, validation	0	0	0
252	COC(=O)c1ccc(cc1)O	99-76-3	DTXSID4022529	Methylparaben	Methyl 4-hydroxybenzoate	Parabens	Non-halogenated	inactive, training	inactive, training	inactive, training	inactive, training	inactive, training	inactive, validation		inactive, training	inactive	inactive, training	inactive, training	0	0	0
253	Cc1cccc(c1)C	108-38-3	DTXSID6026298	m-Xylene	1,3-Xylene	Industrial bulk chemical	Non-halogenated		inactive	inactive	inactive, training	inactive, training	inactive, validation		inactive	inactive		inactive	0	0	0
259	C[N+](=O)[O-]	75-52-5	DTXSID2020977	Nitromethane	Nitromethane	Industrial bulk chemical	Non-halogenated	inactive, training	inactive, training	inactive, training	inactive	inactive	inactive			inactive	inactive, validation	inactive, training	0	0	0
278	COc1ccc(c(c1)O)C(=O)c1ccccc1	131-57-7	DTXSID3022405	2-Hydroxy-4-methoxybenzophenone	(2-Hydroxy-4-methoxyphenyl)(phenyl)methanone	UV-filters	Non-halogenated	inactive, training	inactive, training	inactive, training	inactive, training	inactive, training	inactive, training			inactive	inactive, training	inactive, training	0	0	0
280	Cc1ccccc1C	95-47-6	DTXSID3021807	o-Xylene	1,2-Xylene	Industrial bulk chemical	Non-halogenated	inactive, training	inactive, training	inactive, training	inactive	inactive			inactive	inactive	inactive, training	inactive, training	0	0	0
296	c1ccc(cc1)c1ccccc1Cl	2051-60-7	DTXSID6040298	2-Chlorobiphenyl	2-Chloro-1,1'-biphenyl	PCBs	Chlorinated								inactive	inactive			0	0	0
406	c1ccc(cc1)c1ccc(cc1)Cl	2051-62-9	DTXSID3040300	4-Chlorobiphenyl	4-Chloro-1,1'-biphenyl	PCBs	Chlorinated	inactive, training	inactive, training	inactive, training					inactive	inactive			0	0	0
537	c1cc(ccc1C(=O)O)O	99-96-7	DTXSID3026647	4-Hydroxybenzoic acid		Phenols	Non-halogenated		inactive	inactive	inactive	inactive	inactive			inactive		inactive	0	0	0
538	CCCOC(=O)c1ccc(cc1)O	94-13-3	DTXSID4022527	Propylparaben	Propyl 4-hydroxybenzoate	Parabens	Non-halogenated	inactive, training	inactive, training	inactive, training	inactive, training	inactive, validation	inactive, training		inactive, validation	inactive	inactive, training	inactive, training	0	0	0
539	Cc1ccc(cc1)C	106-42-3	DTXSID2021868	p-Xylene	1,4-Xylene	Industrial bulk chemical	Non-halogenated	inactive, training	inactive, validation	inactive, training	inactive	inactive			inactive	inactive	inactive, training	inactive, training	0	0	0
541	C=Cc1ccccc1	100-42-5	DTXSID2021284	Styrene	Ethenylbenzene	Industrial bulk chemical	Non-halogenated	inactive, training	inactive, training	inactive, training	inactive					inactive	inactive, training	inactive, training	0	0	0
547	C(=C(Cl)Cl)(Cl)Cl	127-18-4	DTXSID2021319	Tetrachloroethylene	Tetrachloroethene	Industrial bulk chemical	Chlorinated	inactive, training	inactive, training	inactive, training						inactive	inactive, training	inactive, training	0	0	0
550	Cc1ccccc1	108-88-3	DTXSID7021360	Toluene	Toluene	Industrial bulk chemical	Non-halogenated	inactive, validation	inactive, training	inactive, training	inactive					inactive	inactive, training	inactive, training	0	0	0
556	C(Br)(Br)Br	75-25-2	DTXSID1021374	Bromoform	Tribromomethane	Halogenated alkanes	Brominated	inactive, validation	inactive, training	inactive, training						inactive	inactive, training	inactive, training	0	0	0
558	C(Cl)(Cl)Cl	67-66-3	DTXSID1020306	Chloroform	Trichloromethane	Halogenated alkanes	Chlorinated	inactive, training	inactive, training	inactive, validation		inactive				inactive	inactive, validation	inactive, validation	0	0	0
566	OS(=O)(=O)CCC(F)(F)C(F)(F)C(F)(F)C(F)(F)F	757124-72-4	DTXSID30891564	4:2 Fluorotelomer sulfonic acid	3,3,4,4,5,5,6,6,6-Nonafluorohexane-1-sulfonic acid	PFAS	Fluorinated					inactive			inactive				0	0	0
603	C1=CC2=C3C1=CC=CC3=CC=C2	208-96-8	DTXSID3023845	Acenaphthylene	Acenaphthylene	PAHs	Non-halogenated	inactive, training	inactive, training	inactive, training	inactive, training	inactive, training	inactive, training		inactive, training	inactive	inactive, training	inactive, validation	0	0	0
604	C1CC2=C3C1=CC=CC3=CC=C2	83-32-9	DTXSID3021774	Acenaphthene	1,2-Dihydroacenaphthylene	PAHs	Non-halogenated	inactive, training	inactive, training	inactive, training	inactive, training	inactive, training	inactive, training		inactive, training	inactive	inactive, validation	inactive, training	0	0	0
605	C1C2=C(C=CC=C2)C2=C1C=CC=C2	86-73-7	DTXSID8024105	Fluorene	9H-Fluorene	PAHs	Non-halogenated	inactive, training	inactive, validation	inactive, validation	inactive, training	inactive, training	inactive, training		inactive, training	inactive	inactive, training		0	0	0
606	C1=CC2=C(C=C1)C1=C(C=CC=C1)C=C2	85-01-8	DTXSID6024254	Phenanthrene	Phenanthrenato	PAHs	Non-halogenated	inactive, training	inactive, training	inactive, training	inactive, training	inactive, training	inactive, training		inactive, training	inactive	inactive, validation		0	0	0
619	COC1=C(Cl)C(Cl)=C(Cl)C(Cl)=C1Cl	1825-21-4	DTXSID2021103	Pentachloroanisole	1,2,3,4,5-Pentachloro-6-methoxybenzene	Pesticide metabolites	Chlorinated	inactive, validation	inactive, validation	inactive, training	inactive, training	inactive, validation	inactive, training			inactive	inactive, training	inactive, training	0	0	0
624	CCC(CCC(C)=O)COC(=O)C1=CC=CC=C1C(O)=O	40321-98-0	DTXSID00865994	Mono(2-ethyl-5-oxohexyl)phthalate	2-{[(2-Ethyl-5-oxohexyl)oxy]carbonyl}benzoic acid	Phthalate metabolite	Non-halogenated			inactive			inactive		inactive	inactive, training			0	0	0
625	CCCCCCCCOC(=O)C1=C(C=CC=C1)C(O)=O	5393-19-1	DTXSID4052714	Octyl hydrogen phthalate	2-[(Octyloxy)carbonyl]benzoic acid	Phthalate metabolite	Non-halogenated			inactive					inactive	inactive			0	0	0
626	CCC(CCC(C)O)COC(=O)C1=CC=CC=C1C(O)=O	40321-99-1	DTXSID50873160	Mono-2-ethyl-5-hydroxyhexyl phthalate	2-{[(2-Ethyl-5-hydroxyhexyl)oxy]carbonyl}benzoic acid	Phthalate metabolite	Non-halogenated			inactive						inactive, training			0	0	0

## Sheet: SE-PR_TH-specific
Chem No	SMILES	CASRN	DTXSID	Preferred name	IUPAC name	TRHR antagonist	TSHR agonist	TSHR antagonist	DIO1	DIO2	DIO3	NIS	TPO	TTR	TR_beta agonist	TR_beta antagonist	ACTIVES PREDICTED	ACTIVES KNOWN	ACTIVES TOTAL
398	O=C1NC(=C2C(=O)NC(=C12)C1=CC=C(C=C1)C1=CC=CC=C1)C1=CC=C(C=C1)C1=CC=CC=C1	88949-33-1	DTXSID20893830	Pigment Red 264	3,6-Di([1,1'-biphenyl]-4-yl)-2,5-dihydropyrrolo[3,4-c]pyrrole-1,4-dione	active	active	active	active	active	active	active	active	inactive	active	active	10	0	10
744	CC1=C(CC2=CC(=C(O)C(=C2)C(C)(C)C)C(C)(C)C)C(C)=C(CC2=CC(=C(O)C(=C2)C(C)(C)C)C(C)(C)C)C(C)=C1CC1=CC(=C(O)C(=C1)C(C)(C)C)C(C)(C)C	1709-70-2	DTXSID6027428	Ionox 330	4,4',4''-[(2,4,6-Trimethylbenzene-1,3,5-triyl)tris(methylene)]tris(2,6-di-tert-butylphenol)	active	active	active	active	active	active	active	active	inactive	active	active	10	0	10
772	CC1=CC(=CC=C1\N=N\C1=CC(=CC=C1O)C1CCCCC1)C1(CCCCC1)C1=CC=C(\N=N\C2=CC(=CC=C2O)C2CCCCC2)C(C)=C1	6706-82-7	DTXSID50879809	Solvent Yellow 29	2,2'-{(1~3~,3~3~-Dimethyl-2~3~,2~4~,2~5~,2~6~-tetrahydro-2~2~H-[1~1~,2~1~:2~1~,3~1~-terphenyl]-1~4~,3~4~-diyl)bis[(E)diazene-2,1-diyl]}bis(4-cyclohexylphenol)	active	active	active	active	active	active	active	active	inactive	active	active	10	0	10
773	CCCCCCCCCC1=CC(N=NC2=C(C)C=C(C=C2)C2=CC(C)=C(C=C2)N=NC2=C(O)C=CC(CCCCCCCCC)=C2)=C(O)C=C1	67990-27-6	DTXSID5052383	C.I.Solvent Yellow	2,2'-[(3,3'-Dimethyl[1,1'-biphenyl]-4,4'-diyl)bis(diazene-2,1-diyl)]bis(4-nonylphenol)	active	active	active	active	active	active	active	active	inactive	active	active	10	0	10
1874	CC1=CC(NC(=O)C2=CC3=C(C=CC=C3)C(N=NC3=C(C)C=CC(=C3)C(=O)OCCCl)=C2O)=C(C)C=C1NC(=O)C1=CC2=C(C=CC=C2)C(N=NC2=C(C)C=CC(=C2)C(=O)OCCCl)=C1O	68259-05-2	DTXSID00887313	Benzoic acid, 3,3'-[(2,5-dimethyl-1,4-phenylene)bis[iminocarbonyl(2-hydroxy-3,1-naphthalenediyl)-2,1-diazenediyl]]bis[4-methyl-, 1,1'-bis(2-chloroethyl) ester	Bis(2-chloroethyl) 3,3'-{(2,5-dimethyl-1,4-phenylene)bis[carbamoyl(2-hydroxynaphthalene-3,1-diyl)diazene-2,1-diyl]}bis(4-methylbenzoate)	active	active	active	active	active	active	active	active	inactive	active	active	10	0	10
2491	O=C1C2=CC=CC=C2C(=O)C2=C1C=CC1=C2NC2=C(N1)C1=C(C=C2)C(=O)C2=C(C=CC=C2)C1=O	81-77-6	DTXSID2026280	Vat Blue 4	6,15-Dihydrodinaphtho[2,3-a:2',3'-h]phenazine-5,9,14,18-tetrone	active	active	active	active	active	active	active	active	inactive	active	active	10	0	10
2508	CC1=C(N=NC2=CC=C(C=C2Cl)C2=CC(Cl)=C(C=C2)N=NC2=C(C)NN(C2=O)C2=CC=CC=C2)C(=O)N(N1)C1=CC=CC=C1	3520-72-7	DTXSID6052031	Benzidine orange	4,4'-[(3,3'-Dichloro[1,1'-biphenyl]-4,4'-diyl)bis(diazene-2,1-diyl)]bis(5-methyl-2-phenyl-1,2-dihydro-3H-pyrazol-3-one)	active	active	active	active	active	active	active	active	inactive	active	active	10	0	10
3015	ClC1=C2C(=O)N=C(NC3=CC=C(NC4=NC(=O)C5=C4C(Cl)=C(Cl)C(Cl)=C5Cl)C=C3)C2=C(Cl)C(Cl)=C1Cl	5590-18-1	DTXSID4052219	3,3'-(1,4-Phenylenediimino)bis(4,5,6,7-tetrachloro-1H-isoindol-1-one)	3,3'-(1,4-Phenylenediazanediyl)bis(4,5,6,7-tetrachloro-1H-isoindol-1-one)	active	active	active	active	active	active	active	active		active	active	10	0	10
3169	CCCCCCCCCCCCC1=CC=C(C=C1)N=NC1=C(O)C=CC(N=NC2=CC=C(C)C=C2C)=C1O	68310-04-3	DTXSID1052406	2-[(4-Dodecylphenyl)azo]-4-(2,4-xylylazo)resorcinol	4-[(2,4-Dimethylphenyl)diazenyl]-2-[(4-dodecylphenyl)diazenyl]benzene-1,3-diol	active	active	active	active	active	active	active	active	inactive	active	active	10	0	10
3170	CCCCCCCCCCCCC1=CC=C(C=C1)N=NC1=CC=C(O)C(N=NC2=CC=C(CCCCCCCCCCCC)C=C2)=C1O	65087-00-5	DTXSID0052334	2,4-Bis[(4-dodecylphenyl)azo]resorcinol	2,4-Bis[(4-dodecylphenyl)diazenyl]benzene-1,3-diol	active	active	active	active	active	active	active	active	inactive	active	active	10	0	10
3262	CC(C)C1=CC(=C(C)C=C1O)C1(OC(=O)C2=C1C=CC=C2)C1=CC(C(C)C)=C(O)C=C1C	125-20-2	DTXSID2051633	3,3-Bis(4-hydroxy-5-isopropyl-o-tolyl)phthalide	3,3-Bis[4-hydroxy-2-methyl-5-(propan-2-yl)phenyl]-2-benzofuran-1(3H)-one	active	active	active	active	active	active	active	active	inactive	active	active	10	0	10
362	CC1=CC2=C(NC3=CC4=C(NC5=CC=C(C)C=C5C4=O)C=C3C2=O)C=C1	980-26-7	DTXSID2052655	C.I. Pigment Red 122	2,9-Dimethyl-5,12-dihydroquinolino[2,3-b]acridine-7,14-dione	active	active	active	active	active		active	active	inactive	active	active	9	0	9
740	O=C=NC1=CC=C(OP(=S)(OC2=CC=C(C=C2)N=C=O)OC2=CC=C(C=C2)N=C=O)C=C1	4151-51-3	DTXSID9063320	Tris(4-isocyanatophenyl) thiophosphate	O,O,O-Tris(4-isocyanatophenyl) phosphorothioate	active	active	active	active	active	active		active	inactive	active	active	9	0	9
746	CC(C)(C1=CC(CC=C)=C(O)C=C1)C1=CC=C(O)C(CC=C)=C1	1745-89-7	DTXSID1061942	4,4'-Isopropylidenebis(2-allylphenol)	4,4'-(Propane-2,2-diyl)bis[2-(prop-2-en-1-yl)phenol]	active	active		active	active	active	active	active	inactive	active	active	9	0	9
1259	FC(F)(F)C(F)(F)C(F)(F)C(F)(F)C(F)(F)C(F)(F)C(F)(F)C(F)(F)C(F)(F)C(F)(F)C(F)(F)C(F)(F)C(F)(F)C(F)(F)C(F)(F)C(F)(F)F	355-49-7	DTXSID40188997	Perfluorohexadecane	Tetratriacontafluorohexadecane	active	active	active	active	active	active	active		inactive	active	active	9	0	9
1662	CCN1C2=CC=CC=C2C2=CC3=C(OC4=C(Cl)C5=NC6=CC7=C(C=C6OC5=C(Cl)C4=N3)N(CC)C3=CC=CC=C73)C=C12	6358-30-1	DTXSID2036293	8,18-Dichloro-5,15-diethyl-5,15-dihydrodiindolo[3,2-b:3′,2′-m]triphenodioxazine	8,18-Dichloro-5,15-diethyl-5,15-dihydrocarbazolo[3',2':5,6][1,4]oxazino[2,3-b]indolo[2,3-i]phenoxazine	active	active	active	active	active	active	active	active	inactive		active	9	0	9
1663	BrC1=C2C=CC=C3C(=O)C4=CC(Br)=C5C=CC=C6C(=O)C(=C1)C(=C23)C4=C56	4378-61-4	DTXSID8044674	C.I. Vat Orange 3	4,10-Dibromonaphtho[7,8,1,2,3-nopqr]tetraphene-6,12-dione	active	active	active	active	active	active	active		inactive	active	active	9	0	9
1850	[Sb+3].CCCCCN(CCCCC)C([S-])=S.CCCCCN(CCCCC)C([S-])=S.CCCCCN(CCCCC)C([S-])=S	15890-25-2	DTXSID5027776	Antimony diamyldithiocarbamate	Antimony(3+) tris(dipentylcarbamodithioate)	active	active	active	active	active	active	active		inactive	active	active	9	0	9
1924	COC1=CC(NC(=O)C(N=NC2=CC=C(C=C2Cl)C2=CC(Cl)=C(C=C2)N=NC(C(C)=O)C(=O)NC2=CC(OC)=C(Cl)C=C2OC)C(C)=O)=C(OC)C=C1Cl	5567-15-7	DTXSID1021453	C.I. Pigment Yellow 83	2,2'-[(3,3'-Dichloro[1,1'-biphenyl]-4,4'-diyl)bis(diazene-2,1-diyl)]bis[N-(4-chloro-2,5-dimethoxyphenyl)-3-oxobutanamide]	active	active	active	active	active	active	active	active	inactive		active	9	0	9
1925	CC(=O)C(N=NC1=C(Cl)C=C(C=C1)C1=CC(Cl)=C(C=C1)N=NC(C(C)=O)C(=O)NC1=CC=CC=C1)C(=O)NC1=CC=CC=C1	6358-85-6	DTXSID1021451	C.I. Pigment Yellow 12	2,2'-[(3,3'-Dichloro[1,1'-biphenyl]-4,4'-diyl)bis(diazene-2,1-diyl)]bis(3-oxo-N-phenylbutanamide)	active	active	active	active	active	active	active	active	inactive		active	9	0	9
1946	O=C1N2C3=CC=CC=C3N=C2C2=C3C1=CC=C1C4=NC5=CC=CC=C5N4C(=O)C(C=C2)=C31	4424-06-0	DTXSID8025913	C.I. Pigment Orange 43	Bisbenzimidazo[2,1-b:2',1'-i]benzo[lmn][3,8]phenanthroline-8,17-dione	active	active	active	active	active	active	active		inactive	active	active	9	0	9
1959	N#CC1=C(C=CC2=CC=C(C=CC3=C(C=CC=C3)C#N)C=C2)C=CC=C1	13001-39-3	DTXSID4065317	Benzonitrile, 2,2'-(1,4-phenylenedi-2,1-ethenediyl)bis-	2,2'-[1,4-Phenylenedi(ethene-2,1-diyl)]dibenzonitrile	active	active	active	active	active	active	active		inactive	active	active	9	0	9
2054	[Na+].[Na+].OS(=O)(=O)C1=CC=C(NC2=CC=C(C=C2)C(C2=CC=C(NC3=CC=C(C=C3)S([O-])(=O)=O)C=C2)=C2C=CC(C=C2)=[NH+]C2=CC=C(C=C2)S([O-])(=O)=O)C=C1	28983-56-4	DTXSID90889705	Methyl Blue	-	active		active	active	active	active	active	active	inactive	active	active	9	0	9
2212	CN1C(=O)C2=CC=C3C4=C5C(=CC=C6C(=O)N(C)C(=O)C(C=C4)=C56)C4=C3C2=C(C=C4)C1=O	5521-31-3	DTXSID9029273	C.I. Pigment Red 179	2,9-Dimethylisoquinolino[4',5',6':6,5,10]anthra[2,1,9-def]isoquinoline-1,3,8,10(2H,9H)-tetrone	active	active	active	active	active	active	active		inactive	active	active	9	0	9
2474	CC1=CC=C(NC2=CC=C(NC3=CC=C(C)C=C3)C3=C2C(=O)C2=C(C=CC=C2)C3=O)C=C1	128-80-3	DTXSID9044376	D & C Green No. 6	1,4-Bis(4-methylanilino)anthracene-9,10-dione	active	active	active	active	active	active	active	active	inactive		active	9	0	9
2824	CCOC1=C(NC(=O)C2=CC3=C(C=CC=C3)C(N=NC3=CC=C(C=C3)C(N)=O)=C2O)C=CC=C1	2786-76-7	DTXSID7029243	C.I. Pigment Red 170	4-[(4-Carbamoylphenyl)diazenyl]-N-(2-ethoxyphenyl)-3-hydroxynaphthalene-2-carboxamide	active	active	active	active	active	active	active	active	inactive		active	9	0	9
2828	CCCCC(CC)CNC1=CC=C2C=CC=CC2=C1N=NC1=CC(C)=C(C=C1)N=NC1=CC(C)=CC=C1	56358-10-2	DTXSID30866555	2-Naphthalenamine, N-(2-ethylhexyl)-1-[2-[3-methyl-4-[2-(3-methylphenyl)diazenyl]phenyl]diazenyl]-	N-(2-Ethylhexyl)-1-({3-methyl-4-[(3-methylphenyl)diazenyl]phenyl}diazenyl)naphthalen-2-amine	active	active	active	active	active	active	active	active	inactive		active	9	0	9
2886	[Na+].[Na+].NC1=CC(N)=C(C=C1)N=NC1=CC=C(C=C1)N=NC1=C(C=C2C=C(C(N=NC3=CC=C(C=C3)N=NC3=C(N)C=C(N)C=C3)=C(O)C2=C1N)S([O-])(=O)=O)S([O-])(=O)=O	6428-31-5	DTXSID3064356	C.I. Direct Black 19, disodium salt	Disodium 4-amino-3,6-bis({4-[(2,4-diaminophenyl)diazenyl]phenyl}diazenyl)-5-hydroxynaphthalene-2,7-disulfonate	active	active	active	active	active	active		active	inactive	active	active	9	0	9
3014	ClC1=C(Cl)C(Cl)=C(Cl)C2=C1C(=O)C(C2=O)C1=CC=C2C=CC=C(N3C(=O)C4=C(C3=O)C(Cl)=C(Cl)C(Cl)=C4Cl)C2=N1	30125-47-4	DTXSID2067539	C.I. Pigment Yellow 138	4,5,6,7-Tetrachloro-2-[2-(4,5,6,7-tetrachloro-1,3-dioxo-2,3-dihydro-1H-inden-2-yl)quinolin-8-yl]-1H-isoindole-1,3(2H)-dione	active	active	active	active	active	active	active		inactive	active	active	9	0	9
3122	O=C(NC1=CC=CC2=C1C(=O)C1=CC=CC(NC(=O)C3=CC=C(C=C3)C(=O)NC3=CC=CC4=C3C(=O)C3=C(C(NC(=O)C5=CC=CC=C5)=CC=C3)C4=O)=C1C2=O)C1=CC=CC=C1	6417-50-1	DTXSID4064345	1,4-Benzenedicarboxamide, N,N'-bis[5-(benzoylamino)-9,10-dihydro-9,10-dioxo-1-anthracenyl]-	N~1~,N~4~-Bis(5-benzamido-9,10-dioxo-9,10-dihydroanthracen-1-yl)benzene-1,4-dicarboxamide	active	active	active	active	active	active	active	active	inactive		active	9	0	9
3206	CCCCCCCCCC(C)(C)SSC1=NN=C(SSC(C)(C)CCCCCCCCC)S1	59656-20-1	DTXSID9069344	1,3,4-Thiadiazole, 2,5-bis(tert-dodecyldithio)-	2,5-Bis[(2-methylundecan-2-yl)disulfanyl]-1,3,4-thiadiazole	active	active	active	active	active	active	active	active	inactive		active	9	0	9
3266	NC1=CC=C(C2=CC=C(N)C3=C2C(=O)C2=CC=CC=C2C3=O)C2=C1C(=O)C1=CC=CC=C1C2=O	4051-63-2	DTXSID2052079	Pigment Red 177	4,4'-Diamino[1,1'-bianthracene]-9,9',10,10'-tetrone	active	active	active	active	active	active	active	active	inactive		active	9	0	9
37	O=C(NCCCCCCNC(=O)NCC1=CC=CC=C1)NCC1=CC=CC=C1	39072-70-3	DTXSID1074622	Urea, N,N''-1,6-hexanediylbis[N'-(phenylmethyl)-	N,N'-Hexane-1,6-diylbis(N'-benzylurea)	active	active		active		active	active	active	inactive	active	active	8	0	8
49	CCCCCCCC[Si](C)(O[Si](C)(C)C)O[Si](C)(C)C	17955-88-3	DTXSID6051807	1,1,1,3,5,5,5-Heptamethyl-3-octyltrisiloxane	1,1,1,3,5,5,5-Heptamethyl-3-octyltrisiloxane	active	active	active	active	active	active			inactive	active	active	8	0	8
363	O=C1C2=CC3=C(C=C2NC2=C1C=CC=C2)C(=O)C1=C(N3)C=CC=C1	1047-16-1	DTXSID5027354	Quinacridone	5,12-Dihydroquinolino[2,3-b]acridine-7,14-dione	active	active	active	active	active		active	active	inactive		active	8	0	8
364	ClC1=CC=C2NC3=CC4=C(NC5=CC=C(Cl)C=C5C4=O)C=C3C(=O)C2=C1	3089-17-6	DTXSID1029253	2,9-Dichloro-5,12-dihydroquino[2,3-b]acridine-7,14-dione	2,9-Dichloro-5,12-dihydroquinolino[2,3-b]acridine-7,14-dione	active	active	active	active	active		active	active	inactive		active	8	0	8
627	S=P(OC1=CC=CC=C1)(OC1=CC=CC=C1)OC1=CC=CC=C1	597-82-0	DTXSID4029191	Phosphorothioic acid, O,O,O-triphenyl ester	O,O,O-Triphenyl phosphorothioate	active	active	active	active	active		active		inactive	active	active	8	0	8
778	CCCCCCCCCCCCC1=CC(C)=CC(N2N=C3C=CC=CC3=N2)=C1O	23328-53-2	DTXSID3051886	2-(2H-Benzotriazol-2-yl)-6-dodecyl-4-methylphenol	2-(2H-Benzotriazol-2-yl)-6-dodecyl-4-methylphenol	active	active	active	active	active	active	active		inactive		active	8	0	8
1721	C[Si]1(C)O[Si](C)(C)O[Si](C)(C)O[Si](C)(C)O[Si](C)(C)O[Si](C)(C)O1	540-97-6	DTXSID6027183	Dodecamethylcyclohexasiloxane	Dodecamethylcyclohexasiloxane	active	active	active	active	active	active			inactive	active	active	8	0	8
2052	[Na+].[Na+].[O-]S(=O)(=O)C1=CC(NC2=NC(NC3=CC=CC=C3)=NC(=N2)N2CCOCC2)=CC=C1C=CC1=CC=C(NC2=NC(NC3=CC=CC=C3)=NC(=N2)N2CCOCC2)C=C1S([O-])(=O)=O	16090-02-1	DTXSID0027777	4,4'-Bis(2-morpholino-4-anilino-s-triazinyl-6-amino)stilbene-2,2'-disulfonic acid disodium salt	Disodium 2,2'-(ethene-1,2-diyl)bis(5-{[4-anilino-6-(morpholin-4-yl)-1,3,5-triazin-2-yl]amino}benzene-1-sulfonate)	active		active	active	active	active		active	inactive	active	active	8	0	8
2077	[NH4+].[NH4+].CCN(CC1=CC(=CC=C1)S([O-])(=O)=O)C1=CC=C(C=C1)C(=C1C=CC(C=C1)=[N+](CC)CC1=CC=CC(=C1)S([O-])(=O)=O)C1=C(C=CC=C1)S([O-])(=O)=O	2650-18-2	DTXSID4034310	C.I. Acid Blue 9	Bisammonium 2-{(Z)-(4-{ethyl[(3-sulfonatophenyl)methyl]amino}phenyl)[(4Z)-4-{ethyl[(3-sulfonatophenyl)methyl]iminio}cyclohexa-2,5-dien-1-ylidene]methyl}benzene-1-sulfonate		active	active	active	active	active	active	active	inactive		active	8	0	8
2081	[Cl-].CCCCCCCCCCCCCC[N+](C)(C)CC1=CC=CC=C1	139-08-2	DTXSID6036384	Tetradecyldimethylbenzylammonium chloride	N-Benzyl-N,N-dimethyltetradecan-1-aminium chloride	active	active		active	active	active	active	active	inactive		active	8	0	8
2825	OC1=C(C=C2C=CC=CC2=C1N=NC1=C(Cl)C=CC(Cl)=C1)C(=O)NC1=CC=C2NC(=O)NC2=C1	6992-11-6	DTXSID5064542	4-((2,5-Dichlorophenyl)azo)-N-(2,3-dihydro-2-oxo-1H-benzimidazol-5-yl)-3-hydroxynaphthalene-2-carboxamide	4-[(2,5-Dichlorophenyl)diazenyl]-3-hydroxy-N-(2-oxo-2,3-dihydro-1H-benzimidazol-5-yl)naphthalene-2-carboxamide	active	active	active	active	active		active	active	inactive		active	8	0	8
2826	CC1=C(NC(=O)C2=C(O)C(N=NC3=C(Cl)C=C(Cl)C(Cl)=C3)=C3C=CC=CC3=C2)C=CC=C1	6535-46-2	DTXSID1064403	C.I. Pigment Red 112	3-Hydroxy-N-(2-methylphenyl)-4-[(2,4,5-trichlorophenyl)diazenyl]naphthalene-2-carboxamide	active	active	active	active	active	active	active		inactive		active	8	0	8
2885	[Na+].[Na+].[Na+].OC1=C(N=NC2=C(C3=CC=CC=C3C=C2)S([O-])(=O)=O)C(=CC2=CC(=CC(NC3=NC(Cl)=NC(Cl)=N3)=C12)S([O-])(=O)=O)S([O-])(=O)=O	57583-69-4	DTXSID00889776	2,7-Naphthalenedisulfonic acid, 5-[(4,6-dichloro-1,3,5-triazin-2-yl)amino]-4-hydroxy-3-[2-(1-sulfo-2-naphthalenyl)diazenyl]-, sodium salt (1:3)	Trisodium 5-[(4,6-dichloro-1,3,5-triazin-2-yl)amino]-4-hydroxy-3-[(1-sulfonatonaphthalen-2-yl)diazenyl]naphthalene-2,7-disulfonate	active		active	active	active	active		active	inactive	active	active	8	0	8
3136	CCCCCCCC\C=C/CCCCCCCCNCCCN	7173-62-8	DTXSID0027644	N-Oleyl-1,3-propanediamine	N~1~-[(9Z)-Octadec-9-en-1-yl]propane-1,3-diamine	active	active	active	active	active	active	active		inactive	active		8	0	8
3205	CCCCCC(C)(C)CSSC1=NN=C(SSCC(C)(C)CCCCC)S1	89347-09-1	DTXSID9029063	1,3,4-Thiadiazole, 2,5-bis(tert-nonyldithio)-	2,5-Bis[(2,2-dimethylheptyl)disulfanyl]-1,3,4-thiadiazole	active	active	active	active	active	active	active		inactive		active	8	0	8
38	CCCCCCCCCCCCCCCCCCNC(=O)NCCCNC(=O)NCCCCCCCCCCCCCCCCCC	35674-65-8	DTXSID6052033	1,1'-Propane-1,3-diylbis(3-octadecylurea)	N,N'-Propane-1,3-diylbis(N'-octadecylurea)	active	active	active	active	active	active	active		inactive			7	0	7
48	C[Si](C)(C)O[Si](O[Si](C)(C)C)(O[Si](C)(C)C)O[Si](C)(C)C	3555-47-3	DTXSID9042463	Tetrakis(trimethylsiloxy)silane	Tetrakis(trimethylsilyl) orthosilicate	active	active	active	active	active				inactive	active	active	7	0	7
699	OP(O)(=O)CN(CCN(CP(O)(O)=O)CP(O)(O)=O)CCN(CP(O)(O)=O)CP(O)(O)=O	15827-60-8	DTXSID0027775	Phosphonic acid, [[(phosphonomethyl)imino]bis[2,1-ethanediylnitrilobis(methylene)]]tetrakis-	[Ethane-1,2-diylnitrilobis(methylene)]pentakis(phosphonic acid)	active	active	active	active	active	active			inactive	active		7	0	7
713	CC1=CC(C)=C(C(=O)P(=O)(C2=CC=CC=C2)C2=CC=CC=C2)C(C)=C1	75980-60-8	DTXSID4052502	Diphenyl(2,4,6-trimethylbenzoyl)phosphine oxide	(Diphenylphosphoryl)(2,4,6-trimethylphenyl)methanone	active, training	inactive, validation	inactive, training	active	active	active	active		inactive	active	active	6	1	7
745	[Na+].CC1=C(Br)C(O)=C(Br)C=C1\C(=C1\C=C(Br)C(=O)C(Br)=C1C)C1=C(C=CC=C1)S([O-])(=O)=O	62625-32-5	DTXSID3044704	Bromocresol green sodium salt	Sodium 2-[(E)-(3,5-dibromo-4-hydroxy-2-methylphenyl)(3,5-dibromo-2-methyl-4-oxocyclohexa-2,5-dien-1-ylidene)methyl]benzene-1-sulfonate	inactive, training	active	active	active	active	active	active			inactive, training	active	7	0	7
771	CC1=CC(CC2=CC(C)=CC(=C2O)C(C)(C)C)=C(O)C(=C1)C(C)(C)C	119-47-1	DTXSID4020870	2,2'-Methylenebis(4-methyl-6-tert-butylphenol)	2,2'-Methylenebis(6-tert-butyl-4-methylphenol)	inactive, training	active, validation	inactive, training	active, training	active, training	active, training	active	active	inactive	inactive, training	active	3	4	7
1537	[Na+].CCCCCCCCCCCCCOCCOCCOCCOS([O-])(=O)=O	25446-78-0	DTXSID2036457	Ethanol, 2-[2-[2-(tridecyloxy)ethoxy]ethoxy]-, hydrogen sulfate, sodium salt	Sodium 2-{2-[2-(tridecyloxy)ethoxy]ethoxy}ethyl sulfate	active		active	active	active	active		active	inactive		active	7	0	7
1540	[Na+].CCCCCCCCCCCCOCCOCCOCCOS([O-])(=O)=O	13150-00-0	DTXSID3052852	Sodium lauryltrioxyethylene sulfate	Sodium 2-{2-[2-(dodecyloxy)ethoxy]ethoxy}ethyl sulfate	active		active	active	active	active		active	inactive		active	7	0	7
1712	C[Si]1(C)O[Si](C)(C)O[Si](C)(C)O[Si](C)(C)O[Si](C)(C)O1	541-02-6	DTXSID1027184	Decamethylcyclopentasiloxane	2,2,4,4,6,6,8,8,10,10-Decamethyl-1,3,5,7,9,2,4,6,8,10-pentoxapentasilecane	active	active	active	active	active				inactive	active	active	7	0	7
2045	[Na+].[Na+].COC1=C(NC(=O)NC2=C(OC)C=C(C=C2)N=NC2=CC=CC(=C2)S([O-])(=O)=O)C=CC(=C1)N=NC1=CC(=CC=C1)S([O-])(=O)=O	10114-86-0	DTXSID1064952	Disodium 3,3'-(carbonylbis(imino(3-methoxy-4,1-phenylene)azo))bis(benzenesulphonate)	Disodium 3,3'-{carbonylbis[azanediyl(3-methoxy-4,1-phenylene)diazene-2,1-diyl]}di(benzene-1-sulfonate)	active		active	active	active	active		active	inactive		active	7	0	7
2076	[Na+].[Na+].CCN(CC1=CC(=CC=C1)S([O-])(=O)=O)C1=CC=C(C=C1)C(=C1C=CC(C=C1)=[N+](CC)CC1=CC(=CC=C1)S([O-])(=O)=O)C1=C(C=CC=C1)S([O-])(=O)=O	3844-45-9	DTXSID2020189	FD&C Blue No. 1	Disodium 2-{(Z)-(4-{ethyl[(3-sulfonatophenyl)methyl]amino}phenyl)[(4Z)-4-{ethyl[(3-sulfonatophenyl)methyl]iminio}cyclohexa-2,5-dien-1-ylidene]methyl}benzene-1-sulfonate	inactive, training		active	active	active	active	active	active, training	inactive	inactive, training	active	6	1	7
2952	CC=CC=CC=CC=CC=CC=CC=C	15220-87-8	DTXSID8049757	Propylene pentamer	Pentadeca-1,3,5,7,9,11,13-heptaene	active		active	active	active	active			inactive	active	active	7	0	7
3040	CCCCCCCCCCCCCCCC[N+](C)(C)[O-]	7128-91-8	DTXSID2051471	Hexadecyl(dimethyl)amine oxide	N,N-Dimethylhexadecan-1-amine N-oxide	active	active	active	active	active	active			inactive		active	7	0	7
3053	CCCCC(CC)CN(CC(CC)CCCC)CN1C=NC=N1	91273-04-0	DTXSID40869077	1H-1,2,4-Triazole-1-methanamine, N,N-bis(2-ethylhexyl)-	2-Ethyl-N-(2-ethylhexyl)-N-[(1H-1,2,4-triazol-1-yl)methyl]hexan-1-amine	active	active	active	active	active	active			inactive		active	7	0	7
3067	CCCCCCCCCCCCCCCCCCCCCCO	661-19-8	DTXSID4027286	1-Docosanol	Docosan-1-ol	active	active	active	active	active	active	active		inactive	inactive, training	inactive, training	7	0	7
3138	[Na+].[Na+].[Na+].OC1=C(\N=N/C2=C3C=CC=CC3=C(C=C2)S([O-])(=O)=O)C2=C(C=C(C=C2C=C1)S([O-])(=O)=O)S([O-])(=O)=O	2611-82-7	DTXSID9021213	SX purple	Trisodium 7-hydroxy-8-[(Z)-(4-sulfonatonaphthalen-1-yl)diazenyl]naphthalene-1,3-disulfonate	active		active	active	active	active		active	inactive	active		7	0	7
3194	O=C=NCCCCCCN1C(=O)N(CCCCCCN=C=O)C(=O)N(CCCCCCN=C=O)C1=O	3779-63-3	DTXSID7027548	1,3,5-Triazine-2,4,6(1H,3H,5H)-trione, 1,3,5-tris(6-isocyanatohexyl)-	1,3,5-Tris(6-isocyanatohexyl)-1,3,5-triazinane-2,4,6-trione	active	active	active	active		active			inactive	active	active	7	0	7
3204	CCCCCCCCCCCCSSC1=NNC(=S)S1	50530-43-3	DTXSID90198541	5-(Dodecyldithio)-1,3,4-thiadiazole-2(3H)-thione	5-(Dodecyldisulfanyl)-1,3,4-thiadiazole-2(3H)-thione	active	active	active	active	active	active			inactive		active	7	0	7
91	CCCCCCCCCCCCCC(=O)NCCC[N+](C)(C)[O-]	67806-10-4	DTXSID5042453	Tetradecanamide, N-[3-(dimethyloxidoamino)propyl]-	N,N-Dimethyl-3-(tetradecanoylamino)propan-1-amine N-oxide	active		active	active	active	active	active		inactive			6	0	6
322	CO[Si](CCC(F)(F)C(F)(F)C(F)(F)C(F)(F)C(F)(F)C(F)(F)F)(OC)OC	85857-16-5	DTXSID80235136	Trimethoxy((perfluorohexyl)ethyl)silane	Trimethoxy(3,3,4,4,5,5,6,6,7,7,8,8,8-tridecafluorooctyl)silane	active		active		active	active	active		inactive	active		6	0	6
413	CC1=C(N=NC2=CC=C(Cl)C=C2[N+]([O-])=O)C2=NC3=C(C=CC=C3)C(=O)N2N1	74336-59-7	DTXSID30888434	Pyrazolo[5,1-b]quinazolin-9(1H)-one, 3-[2-(4-chloro-2-nitrophenyl)diazenyl]-2-methyl-	3-[(4-Chloro-2-nitrophenyl)diazenyl]-2-methylpyrazolo[5,1-b]quinazolin-9(1H)-one	active	active	active	active			active		inactive		active	6	0	6
619	S=C(SSSSC(=S)N1CCCCC1)N1CCCCC1	120-54-7	DTXSID0044789	Bis(piperidinothiocarbonyl) tetrasulphide	(Tetrasulfane-1,4-diyl)bis[(piperidin-1-yl)methanethione]		active	active	active	active	active			inactive		active	6	0	6
742	CCCCCCCCCCCCC1=CC=C(O)C=C1	104-43-8	DTXSID1022508	4-Dodecylphenol	4-Dodecylphenol	inactive, validation	active, validation	inactive, training	active, training	active, training	active, training		active	inactive	active		2	4	6
766	CC(C)(C)C1=CC(O)=C(C=C1)C(C)(C)C	5875-45-6	DTXSID0064046	Phenol, 2,5-bis(1,1-dimethylethyl)-	2,5-Di-tert-butylphenol	active	active	inactive	active	active	active		active	inactive			6	0	6
767	CC(C)(C)C1=CC(=C(O)C=C1)C(C)(C)C	96-76-4	DTXSID2026602	2,4-Di-tert-butylphenol	2,4-Di-tert-butylphenol	active, training	active, training	inactive, training	active, training	active, training	active, training		active, training	inactive			0	6	6
946	CCCCCCCCCCCCCCCCCC(=O)NCCNC(=O)CCCCCCCCCCCCCCCCC	110-30-5	DTXSID4026840	N,N'-Ethylene distearylamide	N,N'-(Ethane-1,2-diyl)dioctadecanamide	active		active	active	active	active	active		inactive			6	0	6
1543	[Na+].CCCCCCCCCCCCOCCOCCOS([O-])(=O)=O	3088-31-1	DTXSID0027519	Diethylene glycol monolauryl ether sulfate sodium salt	Sodium 2-[2-(dodecyloxy)ethoxy]ethyl sulfate			active	active	active	active		active	inactive		active	6	0	6
1598	[Na+].CCN(CC)C1=CC2=[O+]C3=C(C=CC(=C3)N(CC)CC)C(=C2C=C1)C1=C(C=C(C=C1)S([O-])(=O)=O)S([O-])(=O)=O	3520-42-1	DTXSID7021235	C.I. Acid Red 52	Sodium 4-[3,6-bis(diethylamino)xanthen-10-ium-9-yl]benzene-1,3-disulfonate	inactive, training	active	active, training	active	active	active			inactive	inactive, training	active	5	1	6
1621	CCCCCCCCCCCC(=O)[NH+]([O-])CCCN(C)C	61792-31-2	DTXSID6052297	Lauramidopropylamine oxide	N-[3-(Dimethylamino)propyl]-1-oxododecan-1-amine N-oxide	active		active	active	active	active			inactive		active	6	0	6
1877	[Na+].[O-]S(=O)(=O)C1=CC=CC(=C1)\N=N\C1=CC=C(NC2=CC=CC=C2)C=C1	587-98-4	DTXSID5041722	C.I. Acid Yellow 36, monosodium salt	Sodium 3-[(E)-(4-anilinophenyl)diazenyl]benzene-1-sulfonate	active	active		active	active		active		inactive		active	6	0	6
2046	[Na+].[Na+].CC1=CC(C)=C(C(C)=C1NC1=C2C(=O)C3=C(C=CC=C3)C(=O)C2=C(NC2=C(C)C=C(C)C(=C2C)S([O-])(=O)=O)C=C1)S([O-])(=O)=O	4474-24-2	DTXSID2041705	C.I. Acid Blue 80	Disodium 3,3'-[(9,10-dioxo-9,10-dihydroanthracene-1,4-diyl)diazanediyl]bis(2,4,6-trimethylbenzene-1-sulfonate)			active	active	active	active		active	inactive		active	6	0	6
2053	[Na+].[Na+].[O-]S(=O)(=O)C1=CC=CC=C1C=CC1=CC=C(C=C1)C1=CC=C(C=CC2=CC=CC=C2S([O-])(=O)=O)C=C1	27344-41-8	DTXSID6036467	Disodium 4,4'-bis(2-sulfostyryl)biphenyl	Disodium 2,2'-[[1,1'-biphenyl]-4,4'-diyldi(ethene-2,1-diyl)]di(benzene-1-sulfonate)	inactive, training	inactive, training	active	active, training	active, training	active, training		active	inactive	inactive, training	active	3	3	6
2078	[Cl-].CCCCCCCCCCCC[N+](C)(C)CC1=CC=CC=C1	139-07-1	DTXSID2040787	Benzyldimethyldodecylammonium chloride	N-Benzyl-N,N-dimethyldodecan-1-aminium chloride	active	active		active	active	active			inactive		active	6	0	6
2475	CCCCC(CC)CNC1=CC=C(NCC(CC)CCCC)C2=C1C(=O)C1=CC=CC=C1C2=O	29887-08-9	DTXSID2051974	C.I.Solvent Blue 58	1,4-Bis[(2-ethylhexyl)amino]anthracene-9,10-dione	active	active			active	active	active		inactive		active	6	0	6
2528	CCCCCCCCN1SC(Cl)=C(Cl)C1=O	64359-81-5	DTXSID5032315	4,5-Dichloro-2-octyl-3(2H)-isothiazolone	4,5-Dichloro-2-octyl-1,2-thiazol-3(2H)-one	active, training	active	active, training	active, training	active, training	active, training			inactive	inactive, training		1	5	6
2837	CC(C)CCCC(C)CCCC(C)CCCC1(C)CCC2=C(O1)C(C)=C(C)C(O)=C2C	10191-41-0	DTXSID8021355	alpha-Tocopherol	2,5,7,8-Tetramethyl-2-(4,8,12-trimethyltridecyl)-3,4-dihydro-2H-1-benzopyran-6-ol		active		active	active	active	active	active	inactive			6	0	6
2936	O=C1NC(=O)C(=C2NC(C3=CC=CC=C23)=C2C(=O)NC(=O)NC2=O)C(=O)N1	36888-99-0	DTXSID7068007	2,4,6(1H,3H,5H)-Pyrimidinetrione, 5,5'-(1H-isoindole-1,3(2H)-diylidene)bis-	5,5'-(1H-Isoindole-1,3(2H)-diylidene)di(1,3-diazinane-2,4,6-trione)	active	active	active	active		active		active				6	0	6
2948	CCCCCCCCCCCCCC[N+](C)(C)CC([O-])=O	2601-33-4	DTXSID4041288	1-Tetradecanaminium, N-(carboxymethyl)-N,N-dimethyl-, inner salt	[Dimethyl(tetradecyl)azaniumyl]acetate	active		active	active	active	active			inactive		active	6	0	6
3009	[Cl-].CCCCCCCCCCCCCCCCCC[N+](C)(C)C	112-03-8	DTXSID1026902	N,N,N-Trimethyloctadecan-1-aminium chloride	N,N,N-Trimethyloctadecan-1-aminium chloride	active, training	active	inactive, validation	active	active	active		active	inactive	inactive, training		5	1	6
3024	CCCCCCCCCCCCCCCCCC1=NCCN1CCN	3010-23-9	DTXSID3062782	2-Heptadecyl-4,5-dihydro-1H-imidazole-1-ethanamine	2-(2-Heptadecyl-4,5-dihydro-1H-imidazol-1-yl)ethan-1-amine	active		active	active	active	active	active		inactive			6	0	6
3039	[Cl-].CCCCCCCCCCCCCCCC[N+](C)(C)C	112-02-7	DTXSID6026901	Hexadecyl trimethyl ammonium chloride	N,N,N-Trimethylhexadecan-1-aminium chloride	active	active		active	active	active		active	inactive	inactive, training		6	0	6
3137	CCCCCCCCCCCCN(CCCN)CCCN	2372-82-9	DTXSID3041243	N-(3-Aminopropyl)-N-dodecylpropane-1,3-diamine	N~1~-(3-Aminopropyl)-N~1~-dodecylpropane-1,3-diamine	active	active	active	active	active	active			inactive			6	0	6
130	[NH4+].CCCCCCCCCCCCOS([O-])(=O)=O	2235-54-3	DTXSID2027462	Ammonium dodecyl sulfate	Ammonium dodecyl sulfate			active	active	active	active			inactive		active, training	4	1	5
324	CCCCCCCCCCCCCCCC[Si](OC)(OC)OC	16415-12-6	DTXSID9066047	Silane, hexadecyltrimethoxy-	Hexadecyl(trimethoxy)silane	active		active	active	active	active			inactive			5	0	5
593	CCCCCCCCCCCCOCCOCC(O)=O	27306-90-7	DTXSID70181754	Laureth-7 carboxylic acid	[2-(Dodecyloxy)ethoxy]acetic acid			active	active	active	active		inactive	inactive		active	5	0	5
760	CC(C)(C)CC(C)(C)C1=CC=C(O)C=C1	140-66-9	DTXSID9022360	4-(1,1,3,3-Tetramethylbutyl)phenol	4-(2,4,4-Trimethylpentan-2-yl)phenol	inactive, validation	active, training	inactive, validation	active, training	active, training	active, validation		active, training	inactive, training			0	5	5
937	[K+].[K+].CCCCCCCCCC(CCCCCCCC([O-])=O)S([O-])(=O)=O	67968-63-2	DTXSID60987363	Dipotassium 9-sulfonatooctadecanoate	Dipotassium 9-sulfonatooctadecanoate	active		active	active	active	active			inactive			5	0	5
947	CCCCCCCCCCCCCCCCCC(N)=O	124-26-5	DTXSID9027025	Octadecanamide	Octadecanamide		inactive	active	active	active	active			inactive		active	5	0	5
1035	CN(C)S(=O)(=O)N(SC(F)(Cl)Cl)C1=CC=C(C)C=C1	731-27-1	DTXSID8042478	Tolylfluanid	N-{[Dichloro(fluoro)methyl]sulfanyl}-N',N'-dimethyl-N-(4-methylphenyl)sulfuric diamide	inactive, training	active, training	active, training	active	active	active			inactive			3	2	5
1205	OC(=O)CCCCCNC1=NC(NCCCCCC(O)=O)=NC(NCCCCCC(O)=O)=N1	80584-91-4	DTXSID9072868	6,6',6''-(1,3,5-Triazine-2,4,6-triyltriazanediyl)trihexanoic acid	6,6',6''-(1,3,5-Triazine-2,4,6-triyltriazanediyl)trihexanoic acid	active			active	active	active			inactive	active		5	0	5
1538	CCCCCCCCCCCCCOCCOCCOCCO	4403-12-7	DTXSID0063442	Triethylene glycol monotridecyl ether	2-{2-[2-(Tridecyloxy)ethoxy]ethoxy}ethan-1-ol	active		active	active	active	active			inactive			5	0	5
1541	CCCCCCCCCCCCOCCOCCOCCO	3055-94-5	DTXSID6058631	Triethylene glycol monododecyl ether	2-{2-[2-(Dodecyloxy)ethoxy]ethoxy}ethan-1-ol			active	active	active	active			inactive		active	5	0	5
1709	C[Si]1(C)O[Si](C)(C)O[Si](C)(C)O[Si](C)(C)O1	556-67-2	DTXSID7027205	Octamethylcyclotetrasiloxane	2,2,4,4,6,6,8,8-Octamethyl-1,3,5,7,2,4,6,8-tetroxatetrasilocane	active	active	active	active					inactive		active	5	0	5
1851	CCCCN(CCCC)C(=S)SCSC(=S)N(CCCC)CCCC	10254-57-6	DTXSID5029718	4,4'-Methylene bis(dibutyldithiocarbamate)	Methylene bis(dibutylcarbamodithioate)	active		active	active	active	active			inactive			5	0	5
1920	CC(=O)C(\N=N\C1=CC=C(Cl)C=C1[N+]([O-])=O)C(=O)NC1=CC=C2NC(=O)NC2=C1	12236-62-3	DTXSID9041732	C.I. Pigment Orange 36	2-[(E)-(4-Chloro-2-nitrophenyl)diazenyl]-3-oxo-N-(2-oxo-2,3-dihydro-1H-benzimidazol-5-yl)butanamide		active		active			active	active	inactive		active	5	0	5
2051	[Na+].[Na+].CC1=CC(=C(NC2=C3C(=O)C4=CC=CC=C4C(=O)C3=C(NC3=C(C=C(C)C=C3)S([O-])(=O)=O)C=C2)C=C1)S([O-])(=O)=O	4403-90-1	DTXSID2024903	D&C Green 5	Disodium 2,2'-[(9,10-dioxo-9,10-dihydroanthracene-1,4-diyl)diazanediyl]bis(5-methylbenzene-1-sulfonate)			active	active	active	active		active	inactive			5	0	5
2082	[Cl-].CCCCCCCCCCCCCCCCCC[N+](C)(C)CC1=CC=CC=C1	122-19-0	DTXSID2025139	N,N-Dimethyl-N-benzyl-N-octadecylammonium chloride	N-Benzyl-N,N-dimethyloctadecan-1-aminium chloride	inactive, training	active, validation	inactive, training	active	active	active		active	inactive	inactive, validation		4	1	5
2171	CCN(CCOC(C)OCC(C)C)C1=CC=C(C=C1)N=NC1=CC=CC=C1	34432-92-3	DTXSID60865718	N-Ethyl-N-(2-(1-(2-methylpropoxy)ethoxy)ethyl)-4-(phenylazo)aniline	N-Ethyl-N-{2-[1-(2-methylpropoxy)ethoxy]ethyl}-4-(phenyldiazenyl)aniline	active	active	active				active		inactive		active	5	0	5
2174	Cl.CC1=CC(=CC=C1N)C(C1=CC=C(N)C=C1)=C1C=CC(=N)C=C1	632-99-5	DTXSID6021246	C.I. Basic Violet 14	4-[(4-Aminophenyl)(4-iminocyclohexa-2,5-dien-1-ylidene)methyl]-2-methylaniline--hydrogen chloride (1/1)	inactive, training	inactive, training	inactive, training	active	active		active	active	inactive	inactive, training	active	5	0	5
2175	CC(C)(C)CC(C)(C)C1=CC=C(NC2=CC=C(C=C2)C(C)(C)CC(C)(C)C)C=C1	15721-78-5	DTXSID3029310	N,N-Bis(4-tert-octylphenyl)amine	4-(2,4,4-Trimethylpentan-2-yl)-N-[4-(2,4,4-trimethylpentan-2-yl)phenyl]aniline	inactive, validation	inactive, training	inactive, training	active	active	active	active	active	inactive	inactive, training	inactive, training	5	0	5
2668	[Na+].[Na+].[Na+].NC1=C2C(=CC(=C1)S([O-])(=O)=O)C=C(C=C2S([O-])(=O)=O)S([O-])(=O)=O	901-79-1	DTXSID50238033	Trisodium 8-aminonaphthalene-1,3,6-trisulphonate	Trisodium 8-aminonaphthalene-1,3,6-trisulfonate	active	active		active				active		active		5	0	5
2764	CCCCC(CC)COC(=O)C(C#N)=C(C1=CC=CC=C1)C1=CC=CC=C1	6197-30-4	DTXSID9025299	2-Ethylhexyl-2-cyano-3,3-diphenylacrylate	2-Ethylhexyl 2-cyano-3,3-diphenylprop-2-enoate	inactive, training	active	active, training			active	active		inactive	inactive, training	active	4	1	5
2993	CC(C)C1CC[C@H]2C(CC[C@H]3[C@](C)(CO)CCC[C@]23C)C1	13393-93-6	DTXSID8027745	1-Phenanthrenemethanol, tetradecahydro-1,4a-dimethyl-7-(1-methylethyl)-, (1R,4aR,4bS,10aR)-	(8xi)-13xi-Abietan-18-ol		active	active			active			inactive	active	active	5	0	5
3004	[Cl-].CCCCCCCC[N+](C)(C)CCCCCCCC	5538-94-3	DTXSID6035491	Dioctyldimethylammonium chloride	N,N-Dimethyl-N-octyloctan-1-aminium chloride	active	active		active	active	active			inactive			5	0	5
3044	CCCCC(CC)CN(CC(CC)CCCC)CN1N=NC2=C(C)C=CC=C12	80584-90-3	DTXSID20868583	2-Ethyl-N-(2-ethylhexyl)-N-[(4-methyl-1H-benzotriazol-1-yl)methyl]hexan-1-amine	2-Ethyl-N-(2-ethylhexyl)-N-[(4-methyl-1H-benzotriazol-1-yl)methyl]hexan-1-amine	active	active	active				active		inactive		active	5	0	5
3074	[Cl-].CCCCCCCCCC[N+](C)(C)CCCCCCCCCC	7173-51-5	DTXSID9032537	Didecyldimethylammonium chloride	N-Decyl-N,N-dimethyldecan-1-aminium chloride	inactive, training	active	inactive, training	active, validation	active, training	active, training		active, training	inactive			1	4	5
3207	CCCCCCCCCCCCCC[C@@H](O)[C@@H](O)[C@@H](N)CO	554-62-1	DTXSID80203951	Phytosphingosine	(2S,3S,4R)-2-Aminooctadecane-1,3,4-triol	active	active		active	active	active			inactive			5	0	5
3239	O=CC1=CC=CC=C1C=O	643-79-8	DTXSID6032514	1,2-Benzenedicarboxaldehyde	Benzene-1,2-dicarbaldehyde	inactive, training	active	inactive, validation	active, training	active, training	active, training		active, training	inactive	inactive, training		1	4	5
47	C[Si](C)(C)O[Si](C)(C)O[Si](C)(C)C	107-51-7	DTXSID9040710	Octamethyltrisiloxane	Octamethyltrisiloxane	active	active	active						inactive	active		4	0	4
126	[Na+].CCCCCCCCCCCCOS([O-])(=O)=O	151-21-3	DTXSID1026031	Sodium dodecyl sulfate	Sodium dodecyl sulfate	inactive, validation			active, training	active, validation	active, training			inactive		active	1	3	4
200	[Na+].[Na+].[O-]C1=CC2=C(C=C1)C1(OC(=O)C3=C1C=CC=C3)C1=C(O2)C=C([O-])C=C1	518-47-8	DTXSID9025328	Fluorescein sodium	Disodium 3-oxo-3H-spiro[[2]benzofuran-1,9'-xanthene]-3',6'-bis(olate)	active	inactive, training	inactive, training	active	active		active		inactive	inactive, training	inactive, training	4	0	4
201	OC1=CC2=C(C=C1)C1(OC(=O)C3=C1C=CC=C3)C1=C(O2)C=C(O)C=C1	2321-07-5	DTXSID0038887	Fluorescein	3',6'-Dihydroxy-3H-spiro[[2]benzofuran-1,9'-xanthen]-3-one	active, training	inactive, training	inactive, training	inactive, validation	inactive, training	inactive, training	active	active	inactive	inactive, validation	active	3	1	4
340	CCCCCCCCCCCCCCCC(=O)OC\C=C(/C)\C=C\C=C(/C)\C=C\C1=C(C)CCCC1(C)C	79-81-2	DTXSID1021241	Retinol palmitate	O~15~-Hexadecanoylretinol	inactive, training	inactive, training	inactive, training	active	active	active		active	inactive	inactive, training	inactive, training	4	0	4
397	ClC1=CC=C(C=C1)C1=C2C(=O)NC(=C2C(=O)N1)C1=CC=C(Cl)C=C1	84632-65-5	DTXSID5044736	Pigment Red 254	3,6-Bis(4-chlorophenyl)-2,5-dihydropyrrolo[3,4-c]pyrrole-1,4-dione	active		active					active	inactive		active	4	0	4
694	CCCCCCCCC=CCCCCCCCCOP(=O)OCCCCCCCCC=CCCCCCCCC	64051-29-2	DTXSID4070037	Phosphonic acid, di-9-octadecenyl ester	Dioctadec-9-en-1-yl phosphonate			active	active	active	active			inactive			4	0	4
712	CC1=CC(C)=C(C(=O)P(=O)(C(=O)C2=C(C)C=C(C)C=C2C)C2=CC=CC=C2)C(C)=C1	162881-26-7	DTXSID8044597	(Phenylphosphoryl)bis[(2,4,6-trimethylphenyl)methanone]	(Phenylphosphoryl)bis[(2,4,6-trimethylphenyl)methanone]	inactive, training	inactive, validation	inactive, training	active	active	active	active		inactive	inactive, training	inactive, validation	4	0	4
758	O=C1C=CC(C=C1)=NNC1=CC=CC2=CC=CC=C12	6370-47-4	DTXSID50980020	4-[2-(Naphthalen-1-yl)hydrazinylidene]cyclohexa-2,5-dien-1-one	4-[2-(Naphthalen-1-yl)hydrazinylidene]cyclohexa-2,5-dien-1-one	active	active					active		inactive		active	4	0	4
769	CC(C)(C)C1=CC(=C(O)C(=C1)C(C)(C)C)C(C)(C)C	732-26-3	DTXSID2021311	2,4,6-Tris(tert-butyl)phenol	2,4,6-Tri-tert-butylphenol	inactive, training	inactive, training	inactive, training	inactive, training	inactive, training	active, training		active, validation	inactive	active, training	active	1	3	4
884	CC(C)(C1=CC=C(OCC2CO2)C=C1)C1=CC=C(OCC2CO2)C=C1	1675-54-3	DTXSID6024624	Bisphenol A diglycidyl ether	2,2'-{Propane-2,2-diylbis[(4,1-phenylene)oxymethylene]}bis(oxirane)	inactive, validation	inactive, training	inactive, training	active, validation	active, validation	active, validation	active		inactive, training	inactive, training		1	3	4
945	CCCCCCC(O)CCCCCCCCCCC(=O)NCCNC(=O)CCCCCCCCCCC(O)CCCCCC	123-26-2	DTXSID6036205	N,N'-Ethylenebis(12-hydroxyoctadecanamide)	N,N'-(Ethane-1,2-diyl)bis(12-hydroxyoctadecanamide)	active		active	active	active				inactive			4	0	4
1544	COCCOCCOCCOB(OCCOCCOCCOC)OCCOCCOCCOC	30989-05-0	DTXSID40184974	Tris(2-(2-(2-methoxyethoxy)ethoxy)ethyl) orthoborate	Tris{2-[2-(2-methoxyethoxy)ethoxy]ethyl} borate		active	active	active	active				inactive			4	0	4
1571	CCCCCCCC\C=C/CCCCCCCCN(CCO)CCO	13127-82-7	DTXSID3042213	N-Oleyldiethanolamide	2,2'-{[(9Z)-Octadec-9-en-1-yl]azanediyl}di(ethan-1-ol)	active			active	active	active			inactive			4	0	4
1572	CCCCCCCCC=CCCCCCCCCN(CCO)CCO	25307-17-9	DTXSID40860105	Ethanol, 2,2'-(9-octadecen-1-ylimino)bis-	2,2'-[(Octadec-9-en-1-yl)azanediyl]di(ethan-1-ol)	active			active	active	active			inactive			4	0	4
1597	[Cl-].CCN(CC)C1=CC2=[O+]C3=C(C=CC(=C3)N(CC)CC)C(=C2C=C1)C1=C(C=CC=C1)C(O)=O	81-88-9	DTXSID6042369	Rhodamine B	9-(2-Carboxyphenyl)-3,6-bis(diethylamino)xanthen-10-ium chloride	active	active	inactive, training	inactive, training	inactive, training	inactive, training	active		inactive	inactive, validation	active	4	0	4
1617	CCCCCCCCCCCC(=O)OCC(CC)CCCC	20292-08-4	DTXSID50864937	Dodecanoic acid, 2-ethylhexyl ester	2-Ethylhexyl dodecanoate	active	inactive	inactive	active	active	active			inactive			4	0	4
1625	CCCCCCCCCCCCCCCCCCCCCC(=O)NC1CCCCC1	17427-97-3	DTXSID20169805	N-Cyclohexyldocosanamide	N-Cyclohexyldocosanamide			active	active	active	active			inactive			4	0	4
1715	CC1C(C)(C)C2=CC3=C(C=C2C1(C)C)C(C)COC3	1222-05-5	DTXSID8027373	Cyclopenta[g]-2-benzopyran, 1,3,4,6,7,8-hexahydro-4,6,6,7,8,8-hexamethyl-	4,6,6,7,8,8-Hexamethyl-1,3,4,6,7,8-hexahydroindeno[5,6-c]pyran		active	active					active	inactive, validation		active	4	0	4
1891	[Na+].CCCCC(CC)COC(=O)CC(C(=O)OCC(CC)CCCC)S([O-])(=O)=O	577-11-7	DTXSID8022959	Docusate sodium	Sodium 1,4-bis[(2-ethylhexyl)oxy]-1,4-dioxobutane-2-sulfonate	inactive, training	inactive, validation	inactive, training	active, validation	active, training	active, validation		active, validation	inactive	inactive, validation		0	4	4
1921	COC1=CC=CC=C1NC(=O)C(N=NC1=CC=C(C=C1OC)[N+]([O-])=O)C(C)=O	6358-31-2	DTXSID7025920	C.I. Pigment Yellow 74	2-[(2-Methoxy-4-nitrophenyl)diazenyl]-N-(2-methoxyphenyl)-3-oxobutanamide		active		active			active		inactive		active	4	0	4
1958	S(SC1=NC2=C(S1)C=CC=C2)C1=NC2=C(S1)C=CC=C2	120-78-5	DTXSID1020146	2,2'-Dithiobisbenzothiazole	2,2'-Disulfanediylbis(1,3-benzothiazole)	inactive, training	inactive, validation	inactive, training	active	active	active	active		inactive	inactive, training	inactive, training	4	0	4
1988	C1=CC2=CC3=CC=C4C=CC=C5C=CC(=C2C=C1)C3=C45	50-32-8	DTXSID2020139	Benzo(a)pyrene	Benzo[pqr]tetraphene	inactive, training	active	inactive, training	active	active		active	inactive	inactive	inactive, training		4	0	4
2423	CCCCCCCCCC1=CC=C(OCC(O)=O)C=C1	3115-49-9	DTXSID4062850	Acetic acid, 2-(4-nonylphenoxy)-	(4-Nonylphenoxy)acetic acid		active		active	active	active			inactive			4	0	4
2461	CCCCCCCC\C=C/CCCCCCCC(=O)OCC(CO)(CO)CO	10332-32-8	DTXSID30893109	Pentaerythritol monooleate	3-Hydroxy-2,2-bis(hydroxymethyl)propyl (9Z)-octadec-9-enoate	active			active	active	active			inactive			4	0	4
2481	CCCCCCCCCCCCCCOC(=O)CCN1C(=O)C2(CC(C)(C)NC(C)(C)C2)OC11CCCCCCCCCCC1	85099-50-9	DTXSID0074633	7-Oxa-3,20-diazadispiro[5.1.11.2]heneicosane-20-propanoic acid, 2,2,4,4-tetramethyl-21-oxo-, tetradecyl ester	Tetradecyl 3-(2,2,4,4-tetramethyl-21-oxo-7-oxa-3,20-diazadispiro[5.1.11~8~.2~6~]henicosan-20-yl)propanoate	active		active	active	active				inactive			4	0	4
2489	CCCCC\C=C/C\C=C/C\C=C/CCCCC(O)=O	506-26-3	DTXSID7046170	Gamolenic acid	(6Z,9Z,12Z)-Octadeca-6,9,12-trienoic acid				active	active	active		active	inactive	inactive, training	inactive, training	4	0	4
2492	CCCCOCCOCCOCOCCOCCOCCCC	143-29-3	DTXSID3027112	Bis(butoxyethoxyethoxy)methane	5,8,11,13,16,19-Hexaoxatricosane	active		active	active					inactive		active	4	0	4
2509	CC1=C(N=NC2=CC=CC=C2)C(=O)N(N1)C1=CC=CC=C1	4314-14-1	DTXSID5052098	C.I.Solvent Yellow 16	5-Methyl-2-phenyl-4-(phenyldiazenyl)-1,2-dihydro-3H-pyrazol-3-one	active	active					active		inactive		active	4	0	4
2529	CCCCCCCCN1SC=CC1=O	26530-20-1	DTXSID1025805	Octhilinone	2-Octyl-1,2-thiazol-3(2H)-one	inactive, training		active, validation	active, training	active, training	active, training		inactive, training	inactive			0	4	4
2883	[Na+].[Na+].CN(C(C)=O)C1=CC=C(NC2=CC(=C(N)C3=C2C(=O)C2=C(C=CC=C2)C3=O)S([O-])(=O)=O)C(=C1)S([O-])(=O)=O	72152-54-6	DTXSID6041393	2-Anthracenesulfonic acid, 4-[[4-(acetylmethylamino)-2-sulfophenyl]amino]-1-amino-9,10-dihydro-9,10-dioxo-, disodium salt	Disodium 4-{4-[acetyl(methyl)amino]-2-sulfonatoanilino}-1-amino-9,10-dioxo-9,10-dihydroanthracene-2-sulfonate				active	active	active		active	inactive			4	0	4
2887	[Na+].[Na+].[Na+].OC1=C(C=C2C=C(C=CC2=C1\N=N/C1=C2C=CC=CC2=C(C=C1)S([O-])(=O)=O)S([O-])(=O)=O)S([O-])(=O)=O	915-67-3	DTXSID2021232	Amaranth	Trisodium 3-hydroxy-4-[(Z)-(4-sulfonatonaphthalen-1-yl)diazenyl]naphthalene-2,7-disulfonate	inactive, training	inactive, validation	inactive, validation	active	active	active		active	inactive	inactive, validation	inactive, training	4	0	4
2926	COCCOCCO[Si](CCCOCC1CO1)(OCCOCCOC)OCCOCCOC	88127-84-8	DTXSID501007953	9-[2-(2-Methoxyethoxy)ethoxy]-9-{3-[(oxiran-2-yl)methoxy]propyl}-2,5,8,10,13,16-hexaoxa-9-silaheptadecane	9-[2-(2-Methoxyethoxy)ethoxy]-9-{3-[(oxiran-2-yl)methoxy]propyl}-2,5,8,10,13,16-hexaoxa-9-silaheptadecane		active	active	active	active				inactive			4	0	4
2941	SC1=NC2=C(S1)C=CC=C2	149-30-4	DTXSID1020807	2-Mercaptobenzothiazole	1,3-Benzothiazole-2-thiol	inactive, training	inactive, training	inactive, validation	active, training	active, validation	active, validation		active, training	inactive	inactive, validation	inactive, training	0	4	4
2949	CCCCCCCCCCCCCC[N+](C)(C)[O-]	3332-27-2	DTXSID2029660	1-Tetradecanamine, N,N-dimethyl-, N-oxide	N,N-Dimethyltetradecan-1-amine N-oxide	active			active	active	active			inactive			4	0	4
2981	CCCCCCCCCCCC(=O)NCCC[N+](C)(C)CC([O-])=O	4292-10-8	DTXSID4041282	N-Laurylamidopropyl-N,N-dimethylbetaine	{[3-(Dodecanoylamino)propyl](dimethyl)azaniumyl}acetate	active			active	active	active			inactive			4	0	4
3027	CCCCCCCCCCCCN1C=CN=C1	4303-67-7	DTXSID9063403	1H-Imidazole, 1-dodecyl-	1-Dodecyl-1H-imidazole				active	active	active			inactive		active	4	0	4
3064	CCCCCCCCCCCC[N+](C)(C)CC([O-])=O	683-10-3	DTXSID6041266	1-Dodecanaminium, N-(carboxymethyl)-N,N-dimethyl-, inner salt	[Dodecyl(dimethyl)azaniumyl]acetate	active			active	active	active			inactive			4	0	4
3094	CC(C)=CCCC(=C)C=C	123-35-3	DTXSID6025692	Myrcene	7-Methyl-3-methylideneocta-1,6-diene	inactive, training	inactive, training	inactive, training	active, training	active, validation	active, training		active, training	inactive	inactive, training	inactive, training	0	4	4
3102	COC1=CC(\C=C\C(=O)CC(=O)\C=C\C2=CC=C(O)C(OC)=C2)=CC=C1O	458-37-7	DTXSID8031077	Curcumin	(1E,6E)-1,7-Bis(4-hydroxy-3-methoxyphenyl)hepta-1,6-diene-3,5-dione	inactive, training	active	inactive, training	active			active		inactive	inactive, training	active, training	3	1	4
3135	CCCCCCCCCCCCNCCCN	5538-95-4	DTXSID9048061	N-Dodecylpropane-1,3-diamine	N~1~-Dodecylpropane-1,3-diamine			active	active	active	active			inactive			4	0	4
3273	[Na+].[Na+].CCCCCCCCCCCCN(CCC([O-])=O)CCC([O-])=O	3655-00-3	DTXSID9063116	Disodium lauriminodipropionate	Disodium 3,3'-(dodecylazanediyl)dipropanoate			active	active	active	active			inactive			4	0	4
323	CCCCCCCC[Si](OCC)(OCC)OCC	2943-75-1	DTXSID2029246	Triethoxyoctylsilane	Triethoxy(octyl)silane			active	active	active				inactive			3	0	3
402	CCCCC(CC1=CC(=C(O)C(=C1)C(C)(C)C)C(C)(C)C)(C(=O)OC1CC(C)(C)N(C)C(C)(C)C1)C(=O)OC1CC(C)(C)N(C)C(C)(C)C1	63843-89-0	DTXSID1070014	Bis(1,2,2,6,6-pentamethyl-4-piperidyl) ((3,5-bis(1,1-dimethylethyl)-4-hydroxyphenyl)methyl)butylmalonate	Bis(1,2,2,6,6-pentamethylpiperidin-4-yl) butyl[(3,5-di-tert-butyl-4-hydroxyphenyl)methyl]propanedioate			active			active	active		inactive			3	0	3
512	CCCCCCCCCCCCCOCCO |lp:13:2,16:2,Sg:n:13,14,15::ht|	24938-91-8	DTXSID8043993	Polyoxyethylene tridecyl ether	-				active	active	active		inactive	inactive		inactive	3	0	3
520	N.CCCCCCCCCC1=CC=C(OCCOCCOCCOCCOS(O)(=O)=O)C=C1	9051-57-4	DTXSID90920349	2-(2-{2-[2-(4-Nonylphenoxy)ethoxy]ethoxy}ethoxy)ethyl hydrogen sulfate--ammonia (1/1)	2-(2-{2-[2-(4-Nonylphenoxy)ethoxy]ethoxy}ethoxy)ethyl hydrogen sulfate--ammonia (1/1)			active	active	active				inactive			3	0	3
690	CCCCCCCCOP(=O)OCCCCCCCC	1809-14-9	DTXSID6051481	Dioctyl phosphonate	Dioctyl phosphonate		inactive		active	active	active			inactive			3	0	3
691	CCCCCCCCCCCCOP(=O)OCCCCCCCCCCCC	21302-09-0	DTXSID6051859	Didodecyl phosphonate	Didodecyl phosphonate				active	active	active			inactive		inactive	3	0	3
703	[Na+].[Na+].[Na+].[Na+].CC(O)(P([O-])([O-])=O)P([O-])([O-])=O	3794-83-0	DTXSID7029663	Tetrasodium etidronate	Tetrasodium (1-hydroxyethane-1,1-diyl)bis(phosphonate)	active		inactive					active		active		3	0	3
756	CC(C)(C1=CC=C(O)C=C1)C1=CC=C(O)C=C1	80-05-7	DTXSID7020182	Bisphenol A	4,4'-(Propane-2,2-diyl)diphenol	inactive, training	inactive, training	inactive, training	inactive, training	inactive, training	inactive, training	active, training	active, training	inactive, validation	inactive, training	active, validation	0	3	3
763	COC1=CC(C=CC)=CC=C1O	97-54-1	DTXSID7022413	Isoeugenol	2-Methoxy-4-(prop-1-en-1-yl)phenol	inactive, training	inactive, validation	inactive, training	inactive, training	active, training	active, training		active, training	inactive	inactive, training	inactive, training	0	3	3
780	CC(C)(C)CC(C)(C)C1=CC(N2N=C3C=CC=CC3=N2)=C(O)C=C1	3147-75-9	DTXSID9027522	Octrizole	2-(2H-Benzotriazol-2-yl)-4-(2,4,4-trimethylpentan-2-yl)phenol	inactive, validation	active, training	inactive, validation	inactive, training	inactive, training	inactive, training	active	inactive, training	inactive	inactive, training	active	2	1	3
812	BrCC(Br)(CCC#N)C#N	35691-65-7	DTXSID3024944	1,2-Dibromo-2,4-dicyanobutane	2-Bromo-2-(bromomethyl)pentanedinitrile		active, training	active	inactive, validation	inactive, training	active, training			inactive	inactive, training		1	2	3
931	[Na+].CCCCCCCCCCCCCCCCCC([O-])=O	822-16-2	DTXSID9027318	Sodium octadecanoate	Sodium octadecanoate		inactive		active	active	active			inactive			3	0	3
932	[K+].CCCCCCCCCCCCCCCCCC([O-])=O	593-29-3	DTXSID0042323	Potassium stearate	Potassium octadecanoate		inactive		active	active	active			inactive			3	0	3
939	CCCCCCCCCCCCCCCCCC(=O)OCC(O)CO	123-94-4	DTXSID7029160	Glycerol 1-monostearate	2,3-Dihydroxypropyl octadecanoate		inactive		active	active	active			inactive			3	0	3
941	[Li+].CCCCCCC(O)CCCCCCCCCCC([O-])=O	7620-77-1	DTXSID9027655	Octadecanoic acid, 12-hydroxy-, monolithium salt	Lithium 12-hydroxyoctadecanoate				active	active	active			inactive			3	0	3
943	CCCCCCC(O)CCCCCCCCCCC(O)=O	106-14-9	DTXSID8026725	12-Hydroxyoctadecanoic acid	12-Hydroxyoctadecanoic acid	inactive, training	inactive, training	inactive, training	active	active	active			inactive	inactive, training	inactive, training	3	0	3
1254	[Na+].CCCCCCCCCCCCCCCC([O-])=O	408-35-5	DTXSID2041127	Sodium palmitate	Sodium hexadecanoate		inactive		active	active	active		inactive	inactive			3	0	3
1256	CCCCCCCCCCCCCCCC(=O)OCC(CC)CCCC	29806-73-3	DTXSID3027958	2-Ethylhexyl hexadecanoate	2-Ethylhexyl hexadecanoate		inactive		active	active	active			inactive		inactive	3	0	3
1257	CCCCCCCCCCCCCCCC(=O)OC(C)C	142-91-6	DTXSID9027104	Hexadecanoic acid, 1-methylethyl ester	Propan-2-yl hexadecanoate	inactive, training	inactive, training	inactive, training	active	active	active			inactive	inactive, training	inactive, training	3	0	3
1263	CC(CC(C)(C)C)CC(C)(C)C	13475-82-6	DTXSID0042034	2,2,4,6,6-Pentamethylheptane	2,2,4,6,6-Pentamethylheptane	active	active						inactive	inactive	active	inactive	3	0	3
1265	CCCCCC(C=O)=CC1=CC=CC=C1	122-40-7	DTXSID8029157	alpha-Amyl cinnamaldehyde	2-Benzylideneheptanal	inactive, training	inactive, training	inactive, validation	inactive, training	active, training	active, validation		inactive	inactive	inactive, training	active, validation	0	3	3
1273	Cl.CCCCCCCCCCCCNC(N)=N	13590-97-1	DTXSID0035954	Dodecylguanidine hydrochloride	N-Dodecylguanidine--hydrogen chloride (1/1)			inactive	active	active	active			inactive			3	0	3
1279	CCCCCCCC\C=C/CCCCCCCC(=O)N(C)CC(O)=O	110-25-8	DTXSID5042243	Oleyl sarcosine	N-Methyl-N-[(9Z)-octadec-9-enoyl]glycine		inactive, training		active, training	active, validation	active, training			inactive			0	3	3
1600	[Na+].CCN(CC)C1=CC=C(C=C1)C(=C1C=CC(C=C1)=[N+](CC)CC)C1=CC=C(C=C1S([O-])(=O)=O)S([O-])(=O)=O	129-17-9	DTXSID3026065	Sulfan blue	Sodium 4-{[4-(diethylamino)phenyl][4-(diethyliminio)cyclohexa-2,5-dien-1-ylidene]methyl}benzene-1,3-disulfonate	inactive, training	active	active	inactive, training	inactive, training	inactive, training			inactive	inactive, validation	active, training	2	1	3
1613	CCCCCCCCCCCC(=O)OCCCCCCCC	5303-24-2	DTXSID7063764	Dodecanoic acid, octyl ester	Octyl dodecanoate		inactive	inactive	active	active	active			inactive			3	0	3
1615	CCCCCCCCCCCC(=O)OCCCCCC	34316-64-8	DTXSID6067830	Hexyl laurate	Hexyl dodecanoate		inactive	inactive	active	active	active			inactive			3	0	3
1616	[NH4+].CCCCCCCCCCCC([O-])=O	2437-23-2	DTXSID6027476	Ammonium laurate	Ammonium dodecanoate		active	inactive	active		active		inactive	inactive			3	0	3
1622	CCCCCCCCCCCC(=O)N(CCO)CCO	120-40-1	DTXSID5025491	N,N-Bis(2-hydroxyethyl)dodecanamide	N,N-Bis(2-hydroxyethyl)dodecanamide					active	active		inactive	inactive	inactive, training	active	3	0	3
1623	CCCCCCCCCCCC(=O)NCCO	142-78-9	DTXSID5025493	Laurylethanolamide	N-(2-Hydroxyethyl)dodecanamide				active	active	active		inactive	inactive			3	0	3
1842	CCCCC(CC)COC(=O)OCC(CC)CCCC	14858-73-2	DTXSID60864544	Bis(2-ethylhexyl) carbonate	Bis(2-ethylhexyl) carbonate		inactive	active		active	active		inactive	inactive			3	0	3
1853	CCCCNC(=O)OCC#CI	55406-53-6	DTXSID0028038	3-Iodo-2-propynyl-N-butylcarbamate	3-Iodoprop-2-yn-1-yl butylcarbamate		active, training	inactive, training				active, training		inactive	active		1	2	3
1856	CCCCC(CC)C1OCCN1CCOC(=O)NCCCCCCNC(=O)OCCN1CCOC1C(CC)CCCC	140921-24-0	DTXSID10869908	Bis{2-[2-(3-heptanyl)-1,3-oxazolidin-3-yl]ethyl} 1,6-hexanediylbiscarbamate	Bis{2-[2-(heptan-3-yl)-1,3-oxazolidin-3-yl]ethyl} hexane-1,6-diylbiscarbamate			active	active	active				inactive			3	0	3
1907	CCCCOC(=O)CC(SP(=S)(OCC(CC)CCCC)OCC(CC)CCCC)C(=O)OCCCC	68413-48-9	DTXSID10867606	Butanedioic acid, 2-[[bis[(2-ethylhexyl)oxy]phosphinothioyl]thio]-, 1,4-dibutyl ester	Dibutyl 2-({bis[(2-ethylhexyl)oxy]phosphorothioyl}sulfanyl)butanedioate	active		active	active					inactive			3	0	3
1918	CC(=O)C(N=NC1=CC=CC=C1C(F)(F)F)C(=O)NC1=CC2=C(NC(=O)N2)C=C1	68134-22-5	DTXSID50867488	Butanamide, N-(2,3-dihydro-2-oxo-1H-benzimidazol-5-yl)-3-oxo-2-[2-[2-(trifluoromethyl)phenyl]diazenyl]-	3-Oxo-N-(2-oxo-2,3-dihydro-1H-benzimidazol-5-yl)-2-{[2-(trifluoromethyl)phenyl]diazenyl}butanamide							active		inactive	active	active	3	0	3
1987	CC(=O)C(N=NC1=CC=CC=C1C(O)=O)C(=O)NC1=CC2=C(NC(=O)N2)C=C1	31837-42-0	DTXSID60865612	2-​[2-​[1-​[[(2,​3-​Dihydro-​2-​oxo-​1H-​benzimidazol-​5-​yl)​amino]​carbonyl]​-​2-​oxopropyl]​diazenyl]​-benzoic acid	2-({1,3-Dioxo-1-[(2-oxo-2,3-dihydro-1H-benzimidazol-5-yl)amino]butan-2-yl}diazenyl)benzoic acid				active			active	active	inactive			3	0	3
2047	[Na+].CC1=CC=C(NC2=CC=C(O)C3=C2C(=O)C2=CC=CC=C2C3=O)C(=C1)S([O-])(=O)=O	4430-18-6	DTXSID6041717	C.I. Acid Violet 43	Sodium 2-[(4-hydroxy-9,10-dioxo-9,10-dihydroanthracen-1-yl)amino]-5-methylbenzene-1-sulfonate	active			active			active		inactive			3	0	3
2060	CCCCCCCCCCCCCCCCCCOC(=O)CCC1=CC(=C(O)C(=C1)C(C)(C)C)C(C)(C)C	2082-79-3	DTXSID8027456	Octadecyl 3-(3,5-di-tert-butyl-4-hydroxyphenyl)propionate	Octadecyl 3-(3,5-di-tert-butyl-4-hydroxyphenyl)propanoate				active	active	active			inactive			3	0	3
2083	FB(F)F.NCC1=CC=CC=C1	696-99-1	DTXSID2061016	Boron, (benzenemethanamine)trifluoro-, (T-4)-	1-Phenylmethanamine--trifluoroborane (1/1)	active							active	inactive	active		3	0	3
2161	CC1=C(C(=C(C(C)=C1[N+]([O-])=O)[N+]([O-])=O)C(C)(C)C)[N+]([O-])=O	81-15-2	DTXSID1021405	2,4,6-Trinitro-1,3-dimethyl-5-tert-butylbenzene	1-tert-Butyl-3,5-dimethyl-2,4,6-trinitrobenzene	inactive, validation	active, training	inactive, validation	active					inactive	inactive, training	active	2	1	3
2444	[Na+].CCCCCCCC\C=C/CCCCCCCC([O-])=O	143-19-1	DTXSID7021077	Sodium oleate	Sodium (9Z)-octadec-9-enoate		inactive		active	active	active			inactive			3	0	3
2449	[K+].CCCCCCCC\C=C/CCCCCCCC([O-])=O	143-18-0	DTXSID0025949	Potassium oleate	Potassium (9Z)-octadec-9-enoate		inactive		active	active	active			inactive			3	0	3
2452	CCCCCCCC\C=C/CCCCCCCC(=O)OC	112-62-9	DTXSID5025811	Methyl (9Z)-octadec-9-enoate	Methyl (9Z)-octadec-9-enoate	inactive, training	inactive, validation	inactive, training	active	active	active			inactive	inactive, training	inactive, training	3	0	3
2460	N.CCCCCCCC\C=C/CCCCCCCC(O)=O	544-60-5	DTXSID50878372	Ammonium Oleate	(9Z)-Octadec-9-enoic acid--ammonia (1/1)		inactive	inactive	active	active	active			inactive		inactive	3	0	3
2462	CCCCCCCC\C=C/CCCCCCCC(=O)OCC(COC(=O)CCCCCCC\C=C/CCCCCCCC)(COC(=O)CCCCCCC\C=C/CCCCCCCC)COC(=O)CCCCCCC\C=C/CCCCCCCC	19321-40-5	DTXSID80893371	Pentaerythrityl tetraoleate	2,2-Bis({[(9Z)-octadec-9-enoyl]oxy}methyl)propane-1,3-diyl (9Z,9'Z)di-octadec-9-enoate	active	active	active						inactive			3	0	3
2463	CCCCCCCCC=CCCCCCCCC(=O)OC(C)C	112-11-8	DTXSID9059412	9-Octadecenoic acid (9Z)-, 1-methylethyl ester	Propan-2-yl octadec-9-enoate		inactive	inactive	active	active	active			inactive			3	0	3
2465	CCCCCCCC\C=C/CCCCCCCC(O)=O	112-80-1	DTXSID1025809	Oleic acid	(9Z)-Octadec-9-enoic acid	inactive, training	inactive, training	inactive, training	active, training	active, validation	active, validation			inactive	inactive, validation	inactive, training	0	3	3
2467	CCCCCCCC\C=C/CCCCCCCC(=O)N(CCO)CCO	93-83-4	DTXSID8026563	(9Z)-N,N-Bis(2-hydroxyethyl)octadec-9-enamide	(9Z)-N,N-Bis(2-hydroxyethyl)octadec-9-enamide	inactive, training	inactive, training		active	active	active			inactive	inactive, validation		3	0	3
2468	CCCCCCCC\C=C/CCCCCCCC(N)=O	301-02-0	DTXSID6027137	(9Z)-Octadec-9-enamide	(9Z)-Octadec-9-enamide	inactive, validation	inactive, training	inactive, training	active	active	active			inactive	inactive, training		3	0	3
2469	CCCCCCCC\C=C/CCCCCCCCN	112-90-3	DTXSID8026933	(Z)-9-Octadecenylamine	(9Z)-Octadec-9-en-1-amine	inactive, training	inactive, training	inactive, training	active	active	active			inactive	inactive, training	inactive, training	3	0	3
2472	CCCCC\C=C/C\C=C/CCCCCCCC(=O)N(CCO)CCO	56863-02-6	DTXSID9042099	Linoleic diethanolamide	(9Z,12Z)-N,N-Bis(2-hydroxyethyl)octadeca-9,12-dienamide				active	active	active			inactive			3	0	3
2478	CCCCNC1=CC=C(NCCCC)C2=C1C(=O)C1=C(C=CC=C1)C2=O	17354-14-2	DTXSID5044605	1,4-Bis(butylamino)anthracene-9,10-dione	1,4-Bis(butylamino)anthracene-9,10-dione	inactive, training	inactive, training	inactive, training				active		inactive	active	active	3	0	3
2523	CCCCCCCCCCCCOCCOCCOCCOCCOCCOCCOCCOCCOCCO	3055-99-0	DTXSID5039721	Polyoxyethylene (9) lauryl ether	3,6,9,12,15,18,21,24,27-Nonaoxanonatriacontan-1-ol	inactive, validation	active	inactive, training	active	active				inactive			3	0	3
2592	CCCCCCCCCCCCCOC(=O)C(C)=C	2495-25-2	DTXSID8029236	Tridecyl methacrylate	Tridecyl 2-methylprop-2-enoate	inactive, training	inactive, training	inactive, training	active	active	active			inactive	inactive, training	inactive, validation	3	0	3
2593	CCCCCCCCCCCCCCOC(=O)C(C)=C	2549-53-3	DTXSID9027491	2-Propenoic acid, 2-methyl-, tetradecyl ester	Tetradecyl 2-methylprop-2-enoate		inactive		active	active	active			inactive			3	0	3
2641	CCCCCCCCCCCCCCCOC(=O)C(C)=C	6140-74-5	DTXSID4029276	2-Propenoic acid, 2-methyl-, pentadecyl ester	Pentadecyl 2-methylprop-2-enoate		inactive	inactive	active	active	active			inactive			3	0	3
2693	CCCCCCCCCCCCOC(=O)C(C)=C	142-90-5	DTXSID4027103	Dodecyl 2-methylacrylate	Dodecyl 2-methylprop-2-enoate	inactive, training	inactive, training	inactive, training	active	active	active		inactive	inactive	inactive, training	inactive, validation	3	0	3
2759	CC(=C)C(=O)OCCOC1=CC=C(C=C1)C(C)(C)C1=CC=C(OCCOC(=O)C(C)=C)C=C1	24448-20-2	DTXSID1066992	(1-Methylethylidene)bis(4,1-phenyleneoxy-2,1-ethanediyl) bismethacrylate	{(Propane-2,2-diyl)bis[(4,1-phenylene)oxy]ethane-2,1-diyl} bis(2-methylprop-2-enoate)		active					active		inactive		active	3	0	3
2762	CCCCC(CC)COC(=O)C=C	103-11-7	DTXSID9025297	2-Ethylhexyl acrylate	2-Ethylhexyl prop-2-enoate	inactive, training	inactive, training	inactive, validation	active, training	active, training	active, training		inactive	inactive	inactive, training	inactive, training	0	3	3
2767	CCC(COCC(CC)(COC(=O)C=C)COC(=O)C=C)(COC(=O)C=C)COC(=O)C=C	94108-97-1	DTXSID7072969	Ditrimethylolpropane tetraacrylate	Oxybis(methylene-2-{[(prop-2-enoyl)oxy]methyl}butane-2,1-diyl) diprop-2-enoate		active			active				inactive		active	3	0	3
2891	CC(C)=CCCC(C)=CC=O	5392-40-5	DTXSID6024836	3,7-Dimethyl-2,6-octadienal	3,7-Dimethylocta-2,6-dienal	inactive, training	inactive, training	inactive, validation	inactive, training	active, training	active, training		active, training	inactive	inactive, training	inactive, training	0	3	3
2894	CC(C)=CCC\C(C)=C/CO	106-25-2	DTXSID3026728	(2Z)-3,7-Dimethylocta-2,6-dien-1-ol	(2Z)-3,7-Dimethylocta-2,6-dien-1-ol	inactive	inactive	inactive	inactive, training	active, training	active, training		active, training	inactive		inactive	0	3	3
3021	CCCCCCCC\C=C/CCCCCCCC1=NCCN1CCO	21652-27-7	DTXSID90893286	(Z)-2-(8-Heptadecenyl)-2-imidazoline-1-ethanol	2-{2-[(8Z)-Heptadec-8-en-1-yl]-4,5-dihydro-1H-imidazol-1-yl}ethan-1-ol				active	active	active			inactive			3	0	3
3022	CCCCCCCCC=CCCCCCCCC1=NCCN1CCO	95-38-5	DTXSID2036112	2-(8-Heptadecenyl)-2-imidazoline-1-ethanol	2-[2-(Heptadec-8-en-1-yl)-4,5-dihydro-1H-imidazol-1-yl]ethan-1-ol	inactive, validation	inactive, training		active, validation	active, validation	active, training			inactive	inactive, training		0	3	3
3041	CCCCCCCCCCCCCCCCN(C)C	112-69-6	DTXSID9026924	N,N-Dimethyl-1-hexadecanamine	N,N-Dimethylhexadecan-1-amine	inactive, training	inactive, training	inactive, training	active	active	active			inactive	inactive, training	inactive, training	3	0	3
3065	CCCCCCCCCCCC[N+](C)(C)[O-]	1643-20-5	DTXSID1020514	N,N-Dimethyldodecylamine-N-oxide	N,N-Dimethyldodecan-1-amine N-oxide		active			active	active		inactive	inactive			3	0	3
3180	COC(=O)C1=CC(=CC(=C1)N=NC(C(C)=O)C(=O)NC1=CC2=C(NC(=O)N2)C=C1)C(=O)OC	29920-31-8	DTXSID40865519	1,3-Benzenedicarboxylic acid, 5-[2-[1-[[(2,3-dihydro-2-oxo-1H-benzimidazol-5-yl)amino]carbonyl]-2-oxopropyl]diazenyl]-, 1,3-dimethyl ester	Dimethyl 5-({1,3-dioxo-1-[(2-oxo-2,3-dihydro-1H-benzimidazol-5-yl)amino]butan-2-yl}diazenyl)benzene-1,3-dicarboxylate				active				active	inactive		active	3	0	3
3263	OC1=CC=C(C=C1)C1(OC(=O)C2=C1C=CC=C2)C1=CC=C(O)C=C1	77-09-8	DTXSID0021125	Phenolphthalein	3,3-Bis(4-hydroxyphenyl)-2-benzofuran-1(3H)-one	inactive, training	inactive, training	inactive, training	inactive, training	active, validation	inactive, training		active, training	inactive	inactive, validation	active	1	2	3
3272	[Na+].CCCCCCCCCCCCN(CCC(O)=O)CCC([O-])=O	14960-06-6	DTXSID7041207	beta-Alanine, N-(2-carboxyethyl)-N-dodecyl-, monosodium salt	Sodium 3-[(2-carboxyethyl)(dodecyl)amino]propanoate				active	active	active		inactive	inactive			3	0	3
3274	[Na+].CCCCCCCCCCOCCCN(CCC(O)=O)CCC([O-])=O	64972-19-6	DTXSID1070143	Sodium N-(2-carboxyethyl)-N-(3-(decyloxy)propyl)-beta-alaninate	Sodium 3-{(2-carboxyethyl)[3-(decyloxy)propyl]amino}propanoate				active	active	active			inactive			3	0	3
34	OCN1C(NC(=O)NCNC(=O)NC2N(CO)C(=O)NC2=O)C(=O)NC1=O	39236-46-9	DTXSID2040151	Imidazolidinyl urea	N,N'-Methylenebis{N'-[3-(hydroxymethyl)-2,5-dioxoimidazolidin-4-yl]urea}	inactive, training	inactive, validation	inactive, training	inactive, training	inactive, training	active, training		active	inactive	inactive, validation	inactive, training	1	1	2
87	CCCCCCCCCCOC1CCS(=O)(=O)C1	18760-44-6	DTXSID0027800	Thiophene, 3-(decyloxy)tetrahydro-, 1,1-dioxide	3-(Decyloxy)-1lambda~6~-thiolane-1,1-dione				active	active				inactive			2	0	2
462	CC(C)(C)SC(C)(C)C	107-47-1	DTXSID5021887	Di-tert-butyl sulphide	2-(tert-Butylsulfanyl)-2-methylpropane	active							inactive	inactive	active	inactive	2	0	2
624	O(P(OC1=CC=CC=C1)OC1=CC=CC=C1)C1=CC=CC=C1	101-02-0	DTXSID0026252	Triphenyl phosphite	Triphenyl phosphite	inactive, validation	inactive, training	inactive, training	inactive, validation	inactive, training	inactive, validation	active	active, validation	inactive	inactive, training	inactive, training	1	1	2
651	O=P(OC1=CC=CC=C1)(OC1=CC=CC=C1)OC1=CC=CC=C1	115-86-6	DTXSID1021952	Triphenyl phosphate	Triphenyl phosphate	inactive, validation	active, training	inactive, training	inactive, training	inactive, training	inactive, training	active	inactive, training	inactive, validation	inactive, training	inactive, training	1	1	2
696	[Na+].[Na+].[Na+].[Na+].[Na+].OP([O-])(=O)CN(CP([O-])([O-])=O)CP([O-])([O-])=O	2235-43-0	DTXSID8029232	Pentasodium nitrilotris(methylenephosphonate)	Pentasodium [{[(hydroxyphosphinato)methyl]azanediyl}bis(methylene)]bis(phosphonate)	inactive, training	inactive, training	inactive, training					active	inactive	active		2	0	2
704	-	29329-71-3	DTXSID8027953	Phosphonic acid, P,P'-(1-hydroxyethylidene)bis-, sodium salt (1:?)	-	active		inactive							active	inactive	2	0	2
705	-	67953-76-8	DTXSID2028353	Phosphonic acid, P,P'-(1-hydroxyethylidene)bis-, potassium salt (1:?)	-	active		inactive							active	inactive	2	0	2
708	CC(O)(P(O)(O)=O)P(O)(O)=O	2809-21-4	DTXSID6023028	Etidronic acid	(1-Hydroxyethane-1,1-diyl)bis(phosphonic acid)	active		inactive							active	inactive	2	0	2
743	CC(C)(C)C1=CC(CC2=CC(=C(O)C(=C2)C(C)(C)C)C(C)(C)C)=CC(=C1O)C(C)(C)C	118-82-1	DTXSID7022411	4,4'-Methylenebis(2,6-di-t-butylphenol)	4,4'-Methylenebis(2,6-di-tert-butylphenol)	inactive, validation	inactive, training	inactive, validation	inactive, training	inactive, training	inactive, training	active	active	inactive	inactive, training	inactive, training	2	0	2
799	CC(C)(OOC(C)(C)C1=CC=CC=C1)C1=CC=CC=C1	80-43-3	DTXSID1025017	Dicumyl peroxide	1,1'-[Peroxydi(propane-2,2-diyl)]dibenzene	inactive, training	inactive, training	inactive, training	inactive, validation	inactive, training	inactive, training	active	inactive, validation	inactive	inactive, validation	active	2	0	2
813	O=CCCCC=O	111-30-8	DTXSID6025355	Glutaraldehyde	Pentanedial	inactive, training	inactive, training	inactive, training	inactive, training	active, training	active, training		inactive, training	inactive	inactive, training	inactive, training	0	2	2
927	CCCCCCC(C=O)=CC1=CC=CC=C1	101-86-0	DTXSID4026684	2-(Phenylmethylene)octanal	2-Benzylideneoctanal	inactive, training	inactive, training	inactive, validation	inactive, validation	active, validation	active, training		inactive, training	inactive	inactive, training	inactive, training	0	2	2
996	O=C=NC1=CC=CC2=C(C=CC=C12)N=C=O	3173-72-6	DTXSID8040145	1,5-Naphthalene diisocyanate	1,5-Diisocyanatonaphthalene	active	active							inactive			2	0	2
1109	[Na+].CCCCCCCCCCCC(=O)N[C@@H](CCC(O)=O)C([O-])=O	29923-31-7	DTXSID90885464	L-Glutamic acid, N-(1-oxododecyl)-, sodium salt (1:1)	Sodium (2S)-4-carboxy-2-(dodecanoylamino)butanoate					active	active			inactive			2	0	2
1118	[H][C@@]1(OC(=O)C(O)=C1O)[C@@H](O)CO	50-81-7	DTXSID5020106	L-Ascorbic acid	(5R)-5-[(1S)-1,2-Dihydroxyethyl]-3,4-dihydroxyfuran-2(5H)-one (non-preferred name)	inactive, validation	inactive, training	inactive, training	inactive, training	inactive, training	inactive, training		active	active	inactive, training	inactive, training	2	0	2
1176	CC(C)(OO)C1=CC=CC=C1	80-15-9	DTXSID3024869	Cumene hydroperoxide	2-Phenylpropane-2-peroxol	inactive, training	active, training	inactive, training	active, validation	inactive, training	inactive, training		inactive, validation	inactive		inactive	0	2	2
1221	CCCCC(CC)COC(=O)C(CC)CCCC	7425-14-1	DTXSID9052478	2-Ethylhexyl 2-ethylhexanoate	2-Ethylhexyl 2-ethylhexanoate		inactive			active	active		inactive	inactive			2	0	2
1258	CCCCCCCCCCCCCCCC(O)=O	57-10-3	DTXSID2021602	Hexadecanoic acid	Hexadecanoic acid	inactive, training	inactive, training	inactive, validation	inactive, validation	active, training	active, training		inactive	inactive	inactive, training	inactive, training	0	2	2
1283	[Na+].[Na+].[Na+].[Na+].[Na+].[O-]C(=O)CN(CCN(CC([O-])=O)CC([O-])=O)CCN(CC([O-])=O)CC([O-])=O	140-01-2	DTXSID9027077	Diethylenetriaminepentaacetic acid pentasodium salt	Pentasodium 2,2',2'',2''',2''''-(ethane-1,2-diylnitrilo)pentaacetate		active		active					inactive			2	0	2
1312	CCCCCCCCCCCOC1O[C@H](CO)[C@@H](O)[C@H](O)[C@H]1O	98283-67-1	DTXSID70892010	Undecyl glucoside	Undecyl D-glucopyranoside					active	active			inactive			2	0	2
1502	CC1(C)[C@@H](C=C(Br)Br)[C@H]1C(=O)O[C@H](C#N)C1=CC=CC(OC2=CC=CC=C2)=C1	52918-63-5	DTXSID8020381	Deltamethrin	(S)-Cyano(3-phenoxyphenyl)methyl (1R,3R)-3-(2,2-dibromoethenyl)-2,2-dimethylcyclopropane-1-carboxylate	inactive, training	inactive, training	inactive, training	inactive, training	inactive, training	inactive, validation	active		inactive	inactive, validation	active, validation	1	1	2
1520	CC(=O)C1=C(C)C(=C(C(=C1C)[N+]([O-])=O)C(C)(C)C)[N+]([O-])=O	81-14-1	DTXSID6025690	Musk ketone	1-(4-tert-Butyl-2,6-dimethyl-3,5-dinitrophenyl)ethan-1-one	inactive, validation	active, validation	inactive, training					inactive	inactive, training	inactive, training	active	1	1	2
1521	-	1506-02-1	DTXSID501015522	1-(5,6,7,8-Tetrahydro-3,5,5,6,8,8-hexamethyl-2-naphthalenyl)ethanone	-		active							inactive		active	2	0	2
1524	[H][C@]12C[C@@]3(CC(C(C)=O)=C1C)[C@H](C)CC[C@@]3([H])C2(C)C	32388-55-9	DTXSID4029353	Acetylcedrene	1-(Cedr-8-en-9-yl)ethan-1-one	inactive, training	inactive, training	active, training	inactive, validation	inactive, training	inactive, validation			inactive	inactive, validation	active	1	1	2
1525	CC1CC2=C(CC1(C)C(C)=O)C(C)(C)CCC2	54464-57-2	DTXSID7031290	Isocyclemone E	1-(2,3,8,8-Tetramethyl-1,2,3,4,5,6,7,8-octahydronaphthalen-2-yl)ethan-1-one	inactive, training	inactive, validation	active, validation			active			inactive	inactive, training	inactive, validation	1	1	2
1618	CCCCCCCCCCCC(=O)OC(C)C	10233-13-3	DTXSID3041904	Isopropyl Laurate	Propan-2-yl dodecanoate	inactive	inactive	inactive		active	active		inactive	inactive		inactive	2	0	2
1624	CCCCCCCCCCCC=O	112-54-9	DTXSID6021589	Dodecanal	Dodecanal			inactive			active		inactive	inactive		active	2	0	2
1667	CCCCCCCCCCCCOC1O[C@H](CO)[C@@H](O)[C@H](O)[C@H]1O	27836-64-2	DTXSID30893048	Dodecyl D-glucopyranoside	Dodecyl D-glucopyranoside					active	active			inactive			2	0	2
1686	[Na+].OC[C@@H](O)[C@H]1OC(=O)C(O)=C1[O-]	6381-77-7	DTXSID5020570	Sodium erythorbate	Sodium (2R)-2-[(1R)-1,2-dihydroxyethyl]-4-hydroxy-5-oxo-2,5-dihydrofuran-3-olate (non-preferred name)	inactive, training	inactive, validation	inactive, validation	inactive, training	inactive, training	inactive, training		active, training	active	inactive, training	inactive, training	1	1	2
1691	CCCCCCCCCC(=O)OCC(CO)(CO)COC(=O)C(CC)CCCC	68130-25-6	DTXSID00987605	2-{[(2-Ethylhexanoyl)oxy]methyl}-3-hydroxy-2-(hydroxymethyl)propyl decanoate	2-{[(2-Ethylhexanoyl)oxy]methyl}-3-hydroxy-2-(hydroxymethyl)propyl decanoate	active				active			inactive	inactive		inactive	2	0	2
1729	CC1C2CC(CC2C2CCC(O)CC2)C1(C)C	66068-84-6	DTXSID4041816	Cyclohexanol, 4-(5,5,6-trimethylbicyclo[2.2.1]hept-2-yl)-	4-(5,5,6-Trimethylbicyclo[2.2.1]heptan-2-yl)cyclohexan-1-ol		active	active						inactive			2	0	2
1855	COC(=O)NC1=NC2=CC=CC=C2N1	10605-21-7	DTXSID4024729	Carbendazim	Methyl 1H-benzimidazol-2-ylcarbamate	inactive, training	inactive, training	inactive, validation	inactive, training	inactive, training	inactive, training		active, training		inactive, training	active, training	0	2	2
1873	OC(=O)C1=CC(O)=C(O)C(O)=C1	149-91-7	DTXSID0020650	Gallic acid	3,4,5-Trihydroxybenzoic acid	inactive, training	inactive, training	inactive, training					active	active	inactive, training	inactive, validation	2	0	2
2048	[Na+].[Na+].CC1=NN(C(=O)C1N=NC1=CC=C(C=C1)S([O-])(=O)=O)C1=CC(Cl)=C(C=C1Cl)S([O-])(=O)=O	6359-98-4	DTXSID6041719	C.I. Acid Yellow 17, disodium salt	Disodium 2,5-dichloro-4-{3-methyl-5-oxo-4-[(4-sulfonatophenyl)diazenyl]-4,5-dihydro-1H-pyrazol-1-yl}benzene-1-sulfonate	inactive, training	inactive, training	inactive, training	inactive, training	active, training	inactive, training		active	inactive	inactive, training	inactive, training	1	1	2
2061	COC(=O)CCC1=CC(=C(O)C(=C1)C(C)(C)C)C(C)(C)C	6386-38-5	DTXSID7027623	Methyl 3,5-bis(tert-butyl)-4-hydroxyhydrocinnamate	Methyl 3-(3,5-di-tert-butyl-4-hydroxyphenyl)propanoate		active							inactive	active		2	0	2
2063	CC(C)(C)C1=CC(CCC(=O)OCC(COC(=O)CCC2=CC(=C(O)C(=C2)C(C)(C)C)C(C)(C)C)(COC(=O)CCC2=CC(=C(O)C(=C2)C(C)(C)C)C(C)(C)C)COC(=O)CCC2=CC(=C(O)C(=C2)C(C)(C)C)C(C)(C)C)=CC(=C1O)C(C)(C)C	6683-19-8	DTXSID1027633	Irganox 1010	2,2-Bis({[3-(3,5-di-tert-butyl-4-hydroxyphenyl)propanoyl]oxy}methyl)propane-1,3-diyl bis[3-(3,5-di-tert-butyl-4-hydroxyphenyl)propanoate]	inactive, training	inactive, training	inactive, validation	inactive, training	inactive, training	inactive, training		active	inactive	inactive, training	active	2	0	2
2172	CCN(CC)C1=CC=C(C=C1)\N=N\C1=CC=CC=C1	2481-94-9	DTXSID8041745	C.I. Solvent Yellow 56	N,N-Diethyl-4-[(E)-phenyldiazenyl]aniline	inactive, training	inactive, training	active, validation						inactive		active	1	1	2
2177	CNC(=O)C1=C(SSC2=C(C=CC=C2)C(=O)NC)C=CC=C1	2527-58-4	DTXSID3062495	Benzamide, 2,2'-dithiobis[N-methyl-	2,2'-Disulfanediylbis(N-methylbenzamide)							active		inactive		active	2	0	2
2437	NC(=O)C(Br)(Br)C#N	10222-01-2	DTXSID5032361	2,2-Dibromo-3-nitrilopropionamide	2,2-Dibromo-2-cyanoacetamide	inactive, training	inactive, training	inactive, training	inactive, validation	inactive, validation	inactive, training		active, training	active		inactive, training	1	1	2
2440	CCCCCCCC\C=C/CCCCCCCC(=O)OCC(CC)(COC(=O)CCCCCCC\C=C/CCCCCCCC)COC(=O)CCCCCCC\C=C/CCCCCCCC	57675-44-2	DTXSID4028044	2-Ethyl-2-(((1-oxooleyl)oxy)methyl)-1,3-propanediyl dioleate	2,2-Bis({[(9Z)-octadec-9-enoyl]oxy}methyl)butyl (9Z)-octadec-9-enoate (non-preferred name)	active		active						inactive			2	0	2
2464	CCCCCCCC\C=C/CCCCCCCC(=O)OCC(COC(=O)CCCCCCC\C=C/CCCCCCCC)OC(=O)CCCCCCC\C=C/CCCCCCCC	122-32-7	DTXSID3026988	Glyceryl trioleate	Propane-1,2,3-triyl (9Z,9'Z,9''Z)tri-octadec-9-enoate	active		active						inactive			2	0	2
2476	CC(C)NC1=CC=C(NC(C)C)C2=C1C(=O)C1=CC=CC=C1C2=O	14233-37-5	DTXSID2041250	1,4-Bis(N-isopropylamino)anthraquinone	1,4-Bis[(propan-2-yl)amino]anthracene-9,10-dione	inactive, training		inactive, training	inactive, training	inactive, training	inactive, training	active		inactive	inactive, training	active	2	0	2
2502	CC(C)CC(C)(O)CCC(C)(O)CC(C)C	17913-76-7	DTXSID40279834	2,4,7,9-tetramethyldecane-4,7-diol	2,4,7,9-Tetramethyldecane-4,7-diol		active						inactive	inactive	active		2	0	2
2510	CC(C(C)=C(C)C(C)=O)C(C)(C)C	86115-11-9	DTXSID6052582	3,4,5,6,6-Pentamethylhept-3-en-2-one	3,4,5,6,6-Pentamethylhept-3-en-2-one			inactive			active			inactive	active		2	0	2
2525	[Cl-].Cl\C=C/C[N+]12CN3CN(CN(C3)C1)C2	51229-78-8	DTXSID0035748	Chloroallyl methenamine chloride	1-[(2Z)-3-Chloroprop-2-en-1-yl]-1,3,5,7-tetraazatricyclo[3.3.1.1~3,7~]decan-1-ium chloride	inactive, training	inactive, training	inactive, validation	inactive, training	inactive, training	active, training			inactive	inactive, training	active, validation	0	2	2
2664	[Na+].[Na+].OC1=C(C=C(C2=C1C=CC=C2)S([O-])(=O)=O)N=NC1=C2C=CC=CC2=C(C=C1)S([O-])(=O)=O	3567-69-9	DTXSID3021225	C.I. Acid Red 14	Disodium 4-hydroxy-3-[(4-sulfonatonaphthalen-1-yl)diazenyl]naphthalene-1-sulfonate	active			active					inactive			2	0	2
2822	[Ca++].CC1=CC(=C(C=C1Cl)N=NC1=C(O)C(=CC2=C1C=CC=C2)C([O-])=O)S([O-])(=O)=O	7023-61-2	DTXSID0027642	C.I. Pigment Red 48, calcium salt (1:1)	Calcium 4-[(5-chloro-4-methyl-2-sulfonatophenyl)diazenyl]-3-hydroxynaphthalene-2-carboxylate	active						active		inactive			2	0	2
2843	CC(=C)C1CC=C(C)C(=O)C1	99-49-0	DTXSID8047426	dl-Carvone	2-Methyl-5-(prop-1-en-2-yl)cyclohex-2-en-1-one	inactive, training	inactive, training	inactive, training	inactive	active	active			inactive	inactive, training	inactive, training	2	0	2
2884	[Na+].NC1=C(C=C(NC2CCCCC2)C2=C1C(=O)C1=C(C=CC=C1)C2=O)S([O-])(=O)=O	4368-56-3	DTXSID3044673	C.I. Acid Blue 62	Sodium 1-amino-4-(cyclohexylamino)-9,10-dioxo-9,10-dihydroanthracene-2-sulfonate							active	active	inactive			2	0	2
2892	CC(C)=CCC\C(C)=C/COC(C)=O	141-12-8	DTXSID2047068	cis-3,7-Dimethyl-2,6-octadien-1-yl acetate	(2Z)-3,7-Dimethylocta-2,6-dien-1-yl acetate		inactive	inactive	inactive		active		active	inactive		inactive	2	0	2
2932	[K+].C\C=C\C=C\C([O-])=O	24634-61-5	DTXSID7027835	Potassium (E,E)-hexa-2,4-dienoate	Potassium (2E,4E)-hexa-2,4-dienoate	inactive, training	inactive, training	inactive, training	inactive		active		active	inactive	inactive, training	inactive, training	2	0	2
2933	[K+].CC=CC=CC([O-])=O	590-00-1	DTXSID1034925	Potassium 2,4-hexadienoate	Potassium hexa-2,4-dienoate	inactive	inactive	inactive	inactive		active		active	inactive		inactive	2	0	2
2934	C\C=C\C=C\C(O)=O	110-44-1	DTXSID3021277	2E,4E-Hexadienoic acid	(2E,4E)-Hexa-2,4-dienoic acid	inactive, training	inactive, training	inactive, training	inactive, training	inactive, training	active, training		active, training	inactive	inactive, validation	inactive, validation	0	2	2
2943	CCCCCCCCCCCCCN	2869-34-3	DTXSID0022199	Tridecylamine	Tridecan-1-amine		active	inactive			active		inactive	inactive			2	0	2
3011	N(C1=CC=CC=C1)C1=C2C=CC=CC2=CC=C1	90-30-2	DTXSID2025892	N-Phenyl-1-naphthylamine	N-Phenylnaphthalen-1-amine	inactive, training	active	inactive, training	inactive, training	inactive, training	inactive, training	active		inactive			2	0	2
3050	CCCCNC1=CC=C2C(=O)N(CCCC)C(=O)C3=C2C1=CC=C3	19125-99-6	DTXSID3051830	Solvent Yellow 43	2-Butyl-6-(butylamino)-1H-benzo[de]isoquinoline-1,3(2H)-dione							active		inactive		active	2	0	2
3051	CO[C@@]1(C)CC[C@@]23C[C@@H]1C(C)(C)[C@@H]2CC[C@H]3C	19870-74-7	DTXSID3051838	8-Methoxycedrane	8-Methoxycedrane		active	active						inactive			2	0	2
3093	N1C2=CC=CC=C2SC2=C1C=CC=C2	92-84-2	DTXSID5021126	Phenothiazine	10H-Phenothiazine	inactive, training	active, validation	inactive, training	inactive, training	inactive, training	inactive, training		active, validation	inactive	inactive, training	inactive, training	0	2	2
3167	CCCCOCCOCCOCC1=CC2=C(OCO2)C=C1CCC	51-03-6	DTXSID1021166	Piperonyl butoxide	5-{[2-(2-Butoxyethoxy)ethoxy]methyl}-6-propyl-2H-1,3-benzodioxole	inactive, training		active, training	inactive, validation	inactive, validation	inactive, training		active, training	inactive	inactive, validation	inactive, training	0	2	2
3182	CCNC1=NC(SC)=NC(NC(C)(C)C)=N1	886-50-0	DTXSID3024318	Terbutryn	N~2~-tert-Butyl-N~4~-ethyl-6-(methylsulfanyl)-1,3,5-triazine-2,4-diamine	inactive, validation	inactive, training	inactive, training			active		inactive	inactive	inactive, training	active, training	1	1	2
3201	SC1=NN=C(S)S1	1072-71-5	DTXSID6040115	2,5-Dimercapto-1,3,4-thiadiazole	1,3,4-Thiadiazole-2,5-dithiol	inactive, training	inactive, training	inactive, training	active				active	inactive	inactive, training	inactive, training	2	0	2
3237	CCCCOC(=O)C1=C(C=CC=C1)C(=O)OCC1=CC=CC=C1	85-68-7	DTXSID3020205	Benzyl butyl phthalate	Benzyl butyl benzene-1,2-dicarboxylate	inactive, training	active	inactive, training	inactive, training	inactive, training	inactive, training		active, validation	inactive, training	inactive, training	inactive, training	1	1	2
3254	[NH4+].[NH4+].[NH4+].OC(CC([O-])=O)(CC([O-])=O)C([O-])=O	3458-72-8	DTXSID10889469	Ammonium citrate (3:1)	Trisammonium 2-hydroxypropane-1,2,3-tricarboxylate		active								active		2	0	2
3261	C1=CC2=C(N=C1)C1=C(C=CC=N1)C=C2	66-71-7	DTXSID1025857	1,10-Phenanthroline	1,10-Phenanthroline	active			inactive, training	inactive, training	inactive, training			inactive		active, training	1	1	2
39	CN(C)C(=O)NC1=CC(Cl)=C(Cl)C=C1	330-54-1	DTXSID0020446	Diuron	N'-(3,4-Dichlorophenyl)-N,N-dimethylurea	inactive, training	inactive, training	inactive, validation	inactive, training	inactive, training	inactive, training	inactive, training	active, training		inactive, training	inactive, training	0	1	1
43	CCCCCCCCCC(C)C=O	110-41-8	DTXSID9047629	2-Methylundecanal	2-Methylundecanal	inactive, training	inactive, validation	inactive, training					inactive	inactive	inactive, training	active, training	0	1	1
70	COS(=O)(=O)OC	77-78-1	DTXSID5024055	Dimethyl sulfate	Dimethyl sulfate	inactive, training	inactive, training	inactive, validation	inactive, training	inactive, training	inactive, training		active, validation	inactive	inactive, training	inactive, training	0	1	1
219	CCCCCCCC\C=C/CCCCCCCC(=O)OC[C@@H](O)[C@H]1OC[C@H](O)[C@H]1O	1338-43-8	DTXSID6027397	Sorbitan, mono-(9Z)-9-octadecenoate	1,4-Anhydro-6-O-[(9Z)-octadec-9-enoyl]-D-glucitol	inactive, training	inactive, validation	inactive, training	inactive, validation	active, validation	inactive, training		inactive, training	inactive	inactive, training	inactive, training	0	1	1
314	CC(=O)O[Si](C)(OC(C)=O)OC(C)=O	4253-34-3	DTXSID0027565	Methylsilanetriyl triacetate	Methylsilanetriyl triacetate					inactive				inactive	active	inactive	1	0	1
400	CCCC1N(C=C(CC)C=C1CC)C1=CC=CC=C1	34562-31-7	DTXSID2044923	3,5-Diethyl-1-phenyl-2-propyl-1,2-dihydropyridine	3,5-Diethyl-1-phenyl-2-propyl-1,2-dihydropyridine	inactive, training	inactive, training	inactive, validation						inactive	inactive, training	active, training	0	1	1
418	CC(COCC(C)OC(=O)C1=CC=CC=C1)OC(=O)C1=CC=CC=C1	27138-31-4	DTXSID6027921	Di(propylene glycol) dibenzoate	Oxydi(propane-1,2-diyl) dibenzoate	inactive, training	active	inactive, training	inactive, training	inactive, training	inactive, training		inactive, training	inactive	inactive, validation	inactive, training	1	0	1
439	CC(C)COP(=S)(OCC(C)C)SCC(C)C(O)=O	268567-32-4	DTXSID60870302	Propanoic acid, 3-[[bis(2-methylpropoxy)phosphinothioyl]thio]-2-methyl-	3-{[Bis(2-methylpropoxy)phosphorothioyl]sulfanyl}-2-methylpropanoic acid								active	inactive			1	0	1
451	CC(O)C(=O)OC(=O)C(C)O	97-73-4	DTXSID30914227	2-Hydroxypropanoic anhydride	2-Hydroxypropanoic anhydride	inactive	inactive	inactive	inactive	inactive	inactive		inactive		active	inactive	1	0	1
679	CCCCOP(=O)(OC1=CC=CC=C1)OC1=CC=CC=C1	2752-95-6	DTXSID1062623	Butyl diphenyl phosphate	Butyl diphenyl phosphate		active							inactive			1	0	1
682	CCCCC(CC)COP(O)(=O)OCC(CC)CCCC	298-07-7	DTXSID1027134	Bis(2-ethylhexyl) phosphate	Bis(2-ethylhexyl) hydrogen phosphate	inactive, validation	inactive, validation	inactive, training	inactive, training	active, training	inactive, training			inactive	inactive, validation		0	1	1
688	[Na+].CP([O-])(=O)OCCC[Si](O)(O)O	84962-98-1	DTXSID8044834	Sodium 3-(trihydroxysilyl)propyl methylphosphonate	Sodium 3-(trihydroxysilyl)propyl methylphosphonate			inactive			inactive			inactive	active	inactive	1	0	1
697	OP(O)(=O)CN(CP(O)(O)=O)CP(O)(O)=O	6419-19-8	DTXSID2027624	Aminotrimethylene phosphonic acid	[Nitrilotris(methylene)]tris(phosphonic acid)	inactive, training	inactive, training	inactive, validation	active					inactive	inactive, training	inactive, training	1	0	1
706	[Na+].[Na+].CC(O)(P(O)([O-])=O)P(O)([O-])=O	7414-83-7	DTXSID1029671	Etidronate disodium	Disodium (1-hydroxyethane-1,1-diyl)bis[hydrogen (phosphonate)]	inactive, validation	inactive, training	inactive, training						active	inactive, training	inactive, training	1	0	1
711	C1=CC=C(C=C1)P(C1=CC=CC=C1)C1=CC=CC=C1	603-35-0	DTXSID5026251	Triphenylphosphine	Triphenylphosphane	inactive, training	inactive, training	inactive, training	inactive, training	inactive, training	inactive, training	active		inactive	inactive, training		1	0	1
739	COC1=CC=C(O)C=C1	150-76-5	DTXSID4020828	4-Methoxyphenol	4-Methoxyphenol	inactive, training	inactive, training	inactive, training	inactive, training	inactive, training	inactive, training		active	inactive	inactive, validation		1	0	1
759	CC(C)(C)C1=CC=C(O)C=C1	98-54-4	DTXSID1020221	4-tert-Butylphenol	4-tert-Butylphenol	inactive, training	inactive, validation	inactive, training	inactive, training	inactive, training	inactive, training		active, training	inactive	inactive, training	inactive, validation	0	1	1
761	CCCC1=CC(OC)=C(O)C=C1	2785-87-7	DTXSID2047199	2-Methoxy-4-propylphenol	2-Methoxy-4-propylphenol	inactive, training	inactive, validation	inactive, training	inactive		inactive		active	inactive	inactive, training	inactive, validation	1	0	1
762	COC1=C(O)C=CC(CC=C)=C1	97-53-0	DTXSID9020617	Eugenol	2-Methoxy-4-(prop-2-en-1-yl)phenol	inactive, validation	inactive, training	inactive, training	inactive, validation	inactive, validation	inactive, training		active, training	inactive	inactive, validation	inactive, training	0	1	1
764	CC1=CC(=C(O)C(=C1)C(C)(C)C)C(C)(C)C	128-37-0	DTXSID2020216	Butylated hydroxytoluene	2,6-Di-tert-butyl-4-methylphenol	inactive, training	inactive, training	inactive, training	inactive, training	inactive, training	inactive, validation		active	inactive	inactive, training		1	0	1
765	CC(C)(C)C1=CC=CC(=C1O)C(C)(C)C	128-39-2	DTXSID6027052	2,6-Di-tert-butylphenol	2,6-Di-tert-butylphenol	inactive, training	inactive, training	inactive, training	inactive, training	inactive, training	inactive, validation		active, training	inactive	inactive, validation		0	1	1
779	CCC(C)(C)C1=CC(N2N=C3C=CC=CC3=N2)=C(O)C(=C1)C(C)(C)CC	25973-55-1	DTXSID2027886	2-(2-Hydroxy-3,5-di-tert-pentylphenyl)benzotriazole	2-(2H-Benzotriazol-2-yl)-4,6-bis(2-methylbutan-2-yl)phenol	inactive, training	inactive, training	inactive, training				active		inactive	inactive, training	inactive, training	1	0	1
781	CC(C)(C)C1=C(O)C=CC=C1	88-18-6	DTXSID2026525	2-tert-Butylphenol	2-tert-Butylphenol	inactive, validation	inactive, validation	inactive, training	inactive, training	inactive, training	inactive, training		active	inactive	inactive, training	inactive, training	1	0	1
811	CC(C)COC(=O)CCCC(=O)OCC(C)C	71195-64-7	DTXSID9072282	Diisobutyl glutarate	Bis(2-methylpropyl) pentanedioate	inactive	inactive	inactive	inactive	inactive	inactive		inactive	inactive	active	inactive	1	0	1
885	CCCCCCCCCCCCOCC1CO1	2461-18-9	DTXSID0025494	Dodecyl glycidyl ether	2-[(Dodecyloxy)methyl]oxirane						active		inactive	inactive			1	0	1
889	O=C1CCCCCCCCCCCCCCO1	106-02-5	DTXSID6044359	Pentadecan-15-olide	1-Oxacyclohexadecan-2-one	inactive, validation	inactive, training				active			inactive	inactive, training	inactive, training	1	0	1
1026	CCCCCCCCOC1=CC(O)=C(C=C1)C(=O)C1=CC=CC=C1	1843-05-6	DTXSID9027441	Octabenzone	[2-Hydroxy-4-(octyloxy)phenyl](phenyl)methanone	inactive, training	inactive, training	inactive, training	inactive, training	inactive, training	inactive, validation	active	inactive, training	inactive	inactive, training	inactive, training	1	0	1
1030	OCOCCOCO	3586-55-8	DTXSID5041225	1,2-Bis[hydroxymethoxy]ethane	[Ethane-1,2-diylbis(oxy)]dimethanol	inactive	inactive	inactive	inactive	inactive	inactive		inactive	inactive	active	inactive	1	0	1
1033	[Na+].CS([O-])(=O)=O	2386-57-4	DTXSID80883838	Methanesulfonic acid, sodium salt (1:1)	Sodium methanesulfonate	inactive	inactive	inactive	inactive	inactive	inactive		active	inactive		inactive	1	0	1
1171	[H][C@@]12NC(=O)N[C@]1([H])NC(=O)N2	496-46-8	DTXSID6031380	Glycoluril	(3as,6as)-Tetrahydroimidazo[4,5-d]imidazole-2,5(1H,3H)-dione	inactive, training	inactive, training	inactive, validation	inactive, training	inactive, validation	inactive, training		active		inactive, training	inactive, validation	1	0	1
1207	[Na+].CC(CC([O-])=O)CC(C)(C)C	2650-30-8	DTXSID80949367	Sodium 3,5,5-trimethylhexanoate	Sodium 3,5,5-trimethylhexanoate	inactive	inactive	inactive	inactive	inactive	inactive		inactive	inactive	active	inactive	1	0	1
1208	[K+].CC(CC([O-])=O)CC(C)(C)C	93918-10-6	DTXSID40888728	Hexanoic acid, 3,5,5-trimethyl-, potassium salt (1:1)	Potassium 3,5,5-trimethylhexanoate		inactive	inactive	inactive	inactive	inactive		inactive	inactive	active	inactive	1	0	1
1224	CCCCC(CC)C(=O)OOC(C)(C)C	3006-82-4	DTXSID0027511	Hexaneperoxoic acid, 2-ethyl-, 1,1-dimethylethyl ester	tert-Butyl 2-ethylhexaneperoxoate		inactive	inactive					inactive	inactive	active		1	0	1
1238	[Na+].[Na+].[O-]C(=O)CCCCC([O-])=O	7486-38-6	DTXSID1044726	Disodium hexanedioate	Disodium hexanedioate	inactive	inactive	inactive	inactive	inactive	inactive		inactive	inactive	active	inactive	1	0	1
1239	[K+].[K+].[O-]C(=O)CCCCC([O-])=O	19147-16-1	DTXSID60894861	Potassium adipate	Dipotassium hexanedioate	inactive	inactive	inactive	inactive	inactive	inactive		inactive	inactive	active	inactive	1	0	1
1284	O.[Na+].[Na+].[Na+].[O-]C(=O)CN(CC([O-])=O)CC([O-])=O	18662-53-8	DTXSID5020940	Nitrilotriacetic acid trisodium monohydrate	Sodium 2,2',2''-nitrilotriacetate--water (3/1/1)	inactive	inactive	inactive	inactive	inactive				inactive	active		1	0	1
1285	[Na+].[Na+].[Na+].[O-]C(=O)CN(CC([O-])=O)CC([O-])=O	5064-31-3	DTXSID8027587	Glycine, N,N-bis(carboxymethyl)-, trisodium salt	Trisodium 2,2',2''-nitrilotriacetate	inactive	inactive	inactive	inactive	inactive				inactive	active		1	0	1
1287	[Na+].OCCN(CCO)CC([O-])=O	139-41-3	DTXSID3059686	N,N-Bis(2-hydroxyethyl)glycine sodium salt	Sodium [bis(2-hydroxyethyl)amino]acetate	inactive	inactive	inactive	inactive	inactive	inactive		inactive		active	inactive	1	0	1
1291	[Na+].[Na+].[O-]C(=O)CNCCNCC([O-])=O	38011-25-5	DTXSID0049575	Disodium ethylenediaminediacetate	Disodium 2,2'-(ethane-1,2-diyldiazanediyl)diacetate			inactive	inactive	inactive	inactive				active	inactive	1	0	1
1293	[Na+].OCNCC([O-])=O	70161-44-3	DTXSID5035799	Sodium N-(hydroxymethyl)glycinate	Sodium [(hydroxymethyl)amino]acetate		inactive	inactive	inactive	inactive	inactive		inactive	inactive	active	inactive	1	0	1
1295	[Na+].[Na+].OCCN(CC([O-])=O)CC([O-])=O	135-37-5	DTXSID8042008	Disodium 2-hydroxyethyliminodi(acetate)	Disodium 2,2'-[(2-hydroxyethyl)azanediyl]diacetate	inactive	inactive	inactive	inactive	inactive	inactive		inactive		active	inactive	1	0	1
1296	[Na+].[Na+].[O-]C(=O)CNCC([O-])=O	928-72-3	DTXSID1027340	Disodium iminodiacetate	Disodium 2,2'-azanediyldiacetate	inactive	inactive	inactive	inactive	inactive	inactive			inactive	active	inactive	1	0	1
1297	CCCCCCCC(=O)NCC(O)=O	14246-53-8	DTXSID9065736	Glycine, N-(1-oxooctyl)-	N-Octanoylglycine		inactive	inactive		inactive	inactive		inactive	inactive	active	inactive	1	0	1
1314	[Na+].OC[C@@H](O)[C@@H](O)[C@H](O)[C@@H](O)C(O)C([O-])=O	31138-65-5	DTXSID7027966	Monosodium D-glucoheptonate	Sodium (2xi)-D-gluco-heptonate	inactive, validation	inactive, training	inactive, validation	inactive	inactive			inactive	active	inactive, training	inactive	1	0	1
1501	CC1(C)C(C=C(Cl)Cl)C1C(=O)OC(C#N)C1=CC=CC(OC2=CC=CC=C2)=C1	52315-07-8	DTXSID1023998	Cypermethrin	Cyano(3-phenoxyphenyl)methyl 3-(2,2-dichloroethenyl)-2,2-dimethylcyclopropane-1-carboxylate	inactive, training	inactive, training	inactive, training	inactive, training	inactive, validation	inactive, validation	active, training	inactive, validation	inactive	inactive, training	inactive, training	0	1	1
1503	CC(C)=CC1C(C(=O)OCN2C(=O)CN(CC#C)C2=O)C1(C)C	72963-72-5	DTXSID8034669	Imiprothrin	[2,5-Dioxo-3-(prop-2-yn-1-yl)imidazolidin-1-yl]methyl 2,2-dimethyl-3-(2-methylprop-1-en-1-yl)cyclopropane-1-carboxylate		active							inactive	inactive, validation	inactive, training	1	0	1
1522	CC1CC(C)(C)C2=C(C=C(C)C(=C2)C(C)=O)C1(C)C	21145-77-7	DTXSID7041544	7-Acetyl-1,1,3,4,4,6-hexamethyltetraline	1-(3,5,5,6,8,8-Hexamethyl-5,6,7,8-tetrahydronaphthalen-2-yl)ethan-1-one	inactive, training	inactive, validation	inactive, training	inactive, training	inactive, validation	inactive, training			inactive, training	inactive, training	active	1	0	1
1550	CC(=O)OCCOCCOC(C)=O	628-68-2	DTXSID90879242	Ethanol, 2,2'-oxybis-, diacetate	Oxydi(ethane-2,1-diyl) diacetate	inactive	inactive	inactive	inactive	inactive	inactive		inactive	inactive	active	inactive	1	0	1
1558	O=C(OCCOCCOCCOC(=O)C1=CC=CC=C1)C1=CC=CC=C1	120-56-9	DTXSID7029611	Ethylenebis(oxyethylene) dibenzoate	[(Ethane-1,2-diyl)bis(oxy)ethane-2,1-diyl] dibenzoate	inactive, training	active	inactive, training	inactive, training	inactive, training	inactive, training		inactive	inactive	inactive, training	inactive, training	1	0	1
1619	CCCCCCCCCCCC(O)=O	143-07-7	DTXSID5021590	Dodecanoic acid	Dodecanoic acid	inactive, training	inactive, training	inactive, training			active		inactive	inactive, training	inactive, training		1	0	1
1672	OC[C@@H](O)[C@@H](O)[C@H](O)[C@@H](O)C=O	50-99-7	DTXSID7022910	D-Glucose	D-Glucose	inactive, training	inactive, training	inactive, validation	inactive	inactive	inactive		inactive	active		inactive	1	0	1
1679	[Na+].OC[C@@H](O)[C@@H](O)[C@H](O)[C@@H](O)C([O-])=O	527-07-1	DTXSID7027170	Sodium D-gluconate	Sodium D-gluconate		inactive	inactive	inactive	inactive			inactive	active		inactive	1	0	1
1681	OC[C@@H](O)[C@@H](O)[C@H](O)[C@@H](O)C(O)=O	526-95-4	DTXSID8027169	D-Gluconic acid	D-Gluconic acid	inactive, validation	inactive, validation	inactive, validation	inactive	inactive			inactive	active	inactive, training	inactive, training	1	0	1
1684	OC[C@H](O)[C@@H](O)[C@H](O)[C@H](O)CO	50-70-4	DTXSID5023588	D-Glucitol	D-Glucitol	inactive, training	inactive, training	inactive, training	inactive, training	inactive, validation	inactive, validation		inactive	active	inactive, training	inactive, training	1	0	1
1700	CC1(C)CC(CC(C)(C)N1)OC(=O)CCCCCCCCC(=O)OC1CC(C)(C)NC(C)(C)C1	52829-07-9	DTXSID0028030	Bis(2,2,6,6-tetramethyl-4-piperidyl) sebacate	Bis(2,2,6,6-tetramethylpiperidin-4-yl) decanedioate	inactive, training	inactive, training	inactive, training			active			inactive	inactive, training		1	0	1
1701	CN1C(C)(C)CC(CC1(C)C)OC(=O)CCCCCCCCC(=O)OC1CC(C)(C)N(C)C(C)(C)C1	41556-26-7	DTXSID0036479	Bis(1,2,2,6,6-pentamethyl-4-piperidinyl) sebacate	Bis(1,2,2,6,6-pentamethylpiperidin-4-yl) decanedioate			active						inactive			1	0	1
1717	CC(C)=C1CCC(C)=CC1	586-62-9	DTXSID0027222	Terpinolene	1-Methyl-4-(propan-2-ylidene)cyclohex-1-ene	inactive, training	inactive, training	inactive, training	inactive, training	inactive, training	active, training		inactive	inactive	inactive, validation	inactive	0	1	1
1733	CCCC(O)CCC1C(C)CCCC1(C)C	70788-30-6	DTXSID4041814	Cyclohexanepropanol, 2,2,6-trimethyl-.alpha.-propyl-	1-(2,2,6-Trimethylcyclohexyl)hexan-3-ol		active							inactive			1	0	1
1830	O.[Na+].[Na+].[O-]C([O-])=O	5968-11-6	DTXSID40208366	Sodium carbonate monohydrate	Sodium carbonate--water (2/1/1)			inactive	inactive	inactive				inactive	active	inactive	1	0	1
1831	O.O.O.O.O.O.O.O.O.O.[Na+].[Na+].[O-]C([O-])=O	6132-02-1	DTXSID2052285	Sodium carbonate hydrate (2:1:10)	Sodium carbonate--water (2/1/10)	inactive		inactive	inactive	inactive				inactive	active	inactive	1	0	1
1833	[Na+].[Na+].[O-]C([O-])=O	497-19-8	DTXSID1029621	Sodium carbonate	Disodium carbonate	inactive		inactive	inactive	inactive				inactive	active	inactive	1	0	1
1834	[K+].[K+].[O-]C([O-])=O	584-08-7	DTXSID2036245	Potassium carbonate	Dipotassium carbonate			inactive	inactive	inactive				inactive	active	inactive	1	0	1
1840	[Ca++].[O-]C([O-])=O	471-34-1	DTXSID3036238	Calcium carbonate	Calcium carbonate	inactive		inactive	inactive	inactive				inactive	active	inactive	1	0	1
1882	CC1=C(C=CC=C1N=C=O)N=C=O	91-08-7	DTXSID2026157	Toluene-2,6-diisocyanate	1,3-Diisocyanato-2-methylbenzene	inactive, training	inactive, validation	inactive, training	inactive	inactive			active	inactive	inactive, validation	inactive, training	1	0	1
1883	FC(F)(F)C1=CC(=CC=C1)C(F)(F)F	402-31-3	DTXSID1059949	Benzene, 1,3-bis(trifluoromethyl)-	1,3-Bis(trifluoromethyl)benzene	active								inactive			1	0	1
1890	[Na+].[Na+].[Na+].[O-]C(=O)CC(C([O-])=O)S([O-])(=O)=O	13419-59-5	DTXSID8042505	Trisodium sulfosuccinate	Trisodium 2-sulfonatobutanedioate			inactive	inactive	inactive				inactive	active	inactive	1	0	1
1892	[K+].CCCCC(CC)COC(=O)CC(C(=O)OCC(CC)CCCC)S([O-])(=O)=O	7491-09-0	DTXSID60996394	Potassium 1,4-bis[(2-ethylhexyl)oxy]-1,4-dioxobutane-2-sulfonate	Potassium 1,4-bis[(2-ethylhexyl)oxy]-1,4-dioxobutane-2-sulfonate					active				inactive			1	0	1
1900	[K+].[K+].[O-]C(=O)CCC([O-])=O	676-47-1	DTXSID60889434	Butanedioic acid, potassium salt (1:2)	Dipotassium butanedioate		inactive	inactive	inactive	inactive				inactive	active	inactive	1	0	1
1902	O[C@@H]([C@H](O)C(O)=O)C(O)=O	147-71-7	DTXSID4043775	Tartaric acid; d form	(2S,3S)-2,3-Dihydroxybutanedioic acid	inactive	inactive	inactive	inactive	inactive	inactive				active	inactive	1	0	1
1904	[Na+].[K+].O[C@H]([C@@H](O)C([O-])=O)C([O-])=O	304-59-6	DTXSID90889341	Potassium sodium tartrate	Potassium sodium (2R,3R)-2,3-dihydroxybutanedioate (1/1/1)	inactive	inactive	inactive	inactive	inactive	inactive				active		1	0	1
1917	CNC(=O)C(C)(C(C)C)C(C)C	51115-67-4	DTXSID40199124	Trimethyl isopropyl butanamide	N,2,3-Trimethyl-2-(propan-2-yl)butanamide		inactive	inactive	inactive	inactive	inactive		inactive	inactive	active	inactive	1	0	1
1939	OB(O)O.CC(C)(N)CO	93964-50-2	DTXSID00239994	Orthoboric acid, compound with 2-amino-2-methylpropan-1-ol	Boric acid--2-amino-2-methylpropan-1-ol (1/1)			inactive	inactive	inactive	inactive		inactive	inactive	active	inactive	1	0	1
1986	COC(=O)C1=C(N)C=CC=C1	134-20-3	DTXSID6025567	Methyl 2-aminobenzoate	Methyl 2-aminobenzoate	inactive, training	inactive, validation	inactive, training	inactive, training	inactive, training	inactive, training		active, training	inactive	inactive, training	inactive, training	0	1	1
2059	OCCCC1=CC=CC=C1	122-97-4	DTXSID6041638	3-Phenyl-1-propanol	3-Phenylpropan-1-ol	inactive, validation	inactive, training	inactive, training	inactive	inactive	inactive		active	inactive	inactive, training	inactive, training	1	0	1
2065	COC(=O)CCC1=CC(=C(O)C(=C1)N1N=C2C=CC=CC2=N1)C(C)(C)C	84268-33-7	DTXSID9036488	Benzenepropanoic acid, 3-(2H-benzotriazol-2-yl)-5-(1,1-dimethylethyl)-4-hydroxy-, methyl ester	Methyl 3-[3-(2H-benzotriazol-2-yl)-5-tert-butyl-4-hydroxyphenyl]propanoate							active		inactive			1	0	1
2073	CC(CCO)CCC1=CC=CC=C1	55066-48-3	DTXSID4044822	3-Methyl-5-phenylpentan-1-ol	3-Methyl-5-phenylpentan-1-ol	inactive, validation	inactive, training	inactive, training	inactive	inactive	inactive		active	inactive	inactive, training	inactive, training	1	0	1
2086	CC(C)(O)CC1=CC=CC=C1	100-86-7	DTXSID1047601	1,1-Dimethylphenylethanol	2-Methyl-1-phenylpropan-2-ol	inactive, training	inactive, training	inactive, training	inactive	inactive	inactive		active	inactive	inactive, training	inactive, training	1	0	1
2087	OCCC1=CC=CC=C1	60-12-8	DTXSID9026342	2-Phenylethanol	2-Phenylethan-1-ol	inactive, validation	inactive, training	inactive, training	inactive, training	inactive, training	inactive, validation		active	inactive	inactive, training	inactive, training	1	0	1
2121	CC1=CC=C(C=C1N=C=O)N=C=O	584-84-9	DTXSID7026156	Toluene 2,4-diisocyanate	2,4-Diisocyanato-1-methylbenzene				inactive, training	inactive, training	inactive, training		active, training	inactive		inactive	0	1	1
2123	O=C=NC1=CC=C(CC2=CC=CC=C2N=C=O)C=C1	5873-54-1	DTXSID9027607	1-Isocyanato-2-(4-isocyanatobenzyl)benzene	1-Isocyanato-2-[(4-isocyanatophenyl)methyl]benzene									inactive		active	1	0	1
2160	O=C=NC1=CC=C(CC2=CC=C(C=C2)N=C=O)C=C1	101-68-8	DTXSID7025180	4,4'-Diphenylmethane diisocyanate	1,1'-Methylenebis(4-isocyanatobenzene)									inactive		active	1	0	1
2205	[Na+].[Na+].[Na+].[Na+].[O-]C(=O)CC(NC(CC([O-])=O)C([O-])=O)C([O-])=O	144538-83-0	DTXSID1051723	Tetrasodium iminidisuccinate	Tetrasodium 2,2'-azanediyldibutanedioate			inactive							active		1	0	1
2408	CC(=O)O[Si](OC(C)=O)(OC(C)(C)C)OC(C)(C)C	13170-23-5	DTXSID3065372	Acetic acid, dianhydride with silicic acid (H4SiO4) bis(1,1-dimethylethyl) ester	Diacetyl di-tert-butyl orthosilicate									inactive	active		1	0	1
2434	CC(=O)N(CCN(C(C)=O)C(C)=O)C(C)=O	10543-57-4	DTXSID5040752	Tetraacetylethylenediamine	N,N'-(Ethane-1,2-diyl)bis(N-acetylacetamide)						active			inactive			1	0	1
2442	CCCCCC[C@@H](O)C\C=C/CCCCCCCC(O)=O	141-22-0	DTXSID0041567	(9Z,12R)-12-Hydroxyoctadec-9-enoic acid	(9Z,12R)-12-Hydroxyoctadec-9-enoic acid	inactive, validation	inactive, training	inactive, training	inactive, training	active, validation	inactive, training			inactive	inactive, training	inactive, training	0	1	1
2477	CNC1=CC=C(NC)C2=C1C(=O)C1=CC=CC=C1C2=O	2475-44-7	DTXSID7062451	9,10-Anthracenedione, 1,4-bis(methylamino)-	1,4-Bis(methylamino)anthracene-9,10-dione								active	inactive			1	0	1
2483	CC(CCCC(C)(C)O)C=C	18479-58-8	DTXSID8029317	1,1,5-Trimethyl-6-heptenol	2,6-Dimethyloct-7-en-2-ol	inactive	inactive	inactive	inactive	inactive			active	inactive		inactive	1	0	1
2487	CC(CCO)CCC=C(C)C	106-22-9	DTXSID3026726	Citronellol	3,7-Dimethyloct-6-en-1-ol	inactive, training	inactive, validation	inactive, validation	inactive, training	inactive, training	inactive, validation		active, training	inactive	inactive, validation	inactive, training	0	1	1
2495	CC1(C)CCC=C(C1)C(=O)CCC=C	56973-85-4	DTXSID7052230	1-(5,5-Dimethyl-1-cyclohexen-1-yl)pent-4-en-1-one	1-(5,5-Dimethylcyclohex-1-en-1-yl)pent-4-en-1-one		inactive	inactive			active			inactive		inactive	1	0	1
2518	CC(=O)C(C)=CC1C(C)=CCCC1(C)C	127-51-5	DTXSID7027047	alpha-Isomethylionone	3-Methyl-4-(2,6,6-trimethylcyclohex-2-en-1-yl)but-3-en-2-one	inactive, training	inactive, training	inactive, training	inactive, training	inactive, validation	active, training		inactive, training	inactive	inactive, training	inactive, training	0	1	1
2527	CN1SC(Cl)=CC1=O	26172-55-4	DTXSID9034286	5-Chloro-2-methyl-3(2H)-isothiazolone	5-Chloro-2-methyl-1,2-thiazol-3(2H)-one	inactive, training	inactive, training	inactive, training	active, validation	inactive, training	inactive, training		inactive, training	inactive	inactive, training	inactive, training	0	1	1
2539	[Na+].[O-][N+]1=C([S-])C=CC=C1	3811-73-2	DTXSID3042390	Sodium (2-pyridylthio)-N-oxide	Sodium 1-oxo-1lambda~5~-pyridine-2-thiolate	inactive, validation	inactive, training	inactive, training	inactive, training	inactive, validation	inactive, validation		active, training	inactive		inactive	0	1	1
2589	CC(C)(COC(=O)C=C)COC(=O)C(C)(C)COC(=O)C=C	30145-51-8	DTXSID6067541	3-[2,2-Dimethyl-1-oxo-3-[(1-oxo-2-propenyl)oxy]propoxy]-2,2-dimethylpropyl acrylate	3-({2,2-Dimethyl-3-[(prop-2-enoyl)oxy]propanoyl}oxy)-2,2-dimethylpropyl prop-2-enoate		active	inactive						inactive			1	0	1
2590	C=CC(=O)OCCOC1=CC=CC=C1	48145-04-6	DTXSID4040715	2-Phenoxyethyl acrylate	2-Phenoxyethyl prop-2-enoate	inactive, training	inactive, training	inactive, training	inactive					inactive	inactive, training	active, training	0	1	1
2726	CC(=C)C(=O)OCC=C	96-05-9	DTXSID2021816	Allyl methacrylate	Prop-2-en-1-yl 2-methylprop-2-enoate	inactive, training	inactive, training	inactive, training	inactive	inactive			active	inactive	inactive, validation	inactive, validation	1	0	1
2751	CCCCC(CC)COC(=O)C(C)=C	688-84-6	DTXSID3027293	2-Ethylhexyl 2-methyl-2-propenoate	2-Ethylhexyl 2-methylprop-2-enoate	inactive, training	inactive, validation	inactive, training			active		inactive	inactive	inactive, training	inactive, validation	1	0	1
2763	CCC(COC(=O)C=C)(COC(=O)C=C)COC(=O)C=C	15625-89-5	DTXSID0027773	Trimethylolpropane triacrylate	2,2-Bis{[(prop-2-enoyl)oxy]methyl}butyl prop-2-enoate (non-preferred name)	inactive, training	active, training	inactive, training						inactive	inactive, training		0	1	1
2768	CC(C)(COC(=O)C=C)COC(=O)C=C	2223-82-7	DTXSID0051869	2,2-Dimethyl-1,3-propanediyl diacrylate	2,2-Dimethylpropane-1,3-diyl diprop-2-enoate		inactive	inactive	inactive					inactive	active	inactive	1	0	1
2781	O=CC=CC1=CC=CC=C1	104-55-2	DTXSID1024835	3-Phenylprop-2-enal	3-Phenylprop-2-enal	inactive		inactive	inactive	active				inactive		inactive	1	0	1
2782	OCC=CC1=CC=CC=C1	104-54-1	DTXSID9041491	3-Phenyl-2-propen-1-ol	3-Phenylprop-2-en-1-ol	inactive, training	inactive, training	inactive, training	inactive, validation	inactive, training	inactive, training		active	inactive	inactive, validation	inactive, validation	1	0	1
2819	OC1=CC2=C(C=CC=C2)C=C1	135-19-3	DTXSID5027061	2-Naphthalenol	Naphthalen-2-ol	inactive, training	inactive, training	inactive, training	inactive, training	inactive, training	inactive, validation		active, validation	inactive	inactive, training	inactive, training	0	1	1
2821	[Na+].[Na+].COC1=C(C=C(C)C(=C1)S([O-])(=O)=O)\N=N\C1=C2C=CC(=CC2=CC=C1O)S([O-])(=O)=O	25956-17-6	DTXSID4024436	Allura Red C.I.16035	Disodium 6-hydroxy-5-[(E)-(2-methoxy-5-methyl-4-sulfonatophenyl)diazenyl]naphthalene-2-sulfonate	inactive, training	inactive, training		inactive, training	inactive, training	inactive, training		active, training	inactive	inactive, training		0	1	1
2823	[Ca++].CC1=CC(=C(C=C1)N=NC1=C(O)C(=CC2=C1C=CC=C2)C([O-])=O)S([O-])(=O)=O	5281-04-9	DTXSID7027594	D&C Red No. 7	Calcium 3-hydroxy-4-[(4-methyl-2-sulfonatophenyl)diazenyl]naphthalene-2-carboxylate	inactive, training	inactive, training	inactive, training				active		inactive	inactive, training		1	0	1
2827	CC1(C)CCCC2=C1CC(CC2)C=O	68991-97-9	DTXSID3052434	1,2,3,4,5,6,7,8-Octahydro-8,8-dimethyl-2-naphthaldehyde	8,8-Dimethyl-1,2,3,4,5,6,7,8-octahydronaphthalene-2-carbaldehyde			inactive	inactive	inactive	active			inactive			1	0	1
2836	CC(C)CCCC(C)CCCC(C)CCCC1(C)CCC2=C(O1)C(C)=C(C)C(OC(C)=O)=C2C	7695-91-2	DTXSID20859032	Acetic acid alpha-tocopherol	2,5,7,8-Tetramethyl-2-(4,8,12-trimethyltridecyl)-3,4-dihydro-2H-1-benzopyran-6-yl acetate						active			inactive			1	0	1
2848	[Na+].[Na+].[O-]C(=O)\C=C/C([O-])=O	371-47-1	DTXSID5059901	Disodium (2Z)-but-2-enedioate	Disodium (2Z)-but-2-enedioate		inactive	inactive	inactive	inactive	inactive			inactive	active	inactive	1	0	1
2849	CCCCOC(=O)\C=C/C(=O)OCCCC	105-76-0	DTXSID3026724	Dibutyl maleate	Dibutyl (2Z)-but-2-enedioate	inactive, training	inactive	inactive, training					inactive	inactive	inactive, training	active, training	0	1	1
2851	CCCCC(CC)COC(=O)\C=C/C(=O)OCC(CC)CCCC	142-16-5	DTXSID2027094	Bis(2-ethylhexyl) maleate	Bis(2-ethylhexyl) (2Z)-but-2-enedioate	inactive, training	inactive, validation		inactive, training	inactive, training	active, training		inactive	inactive	inactive, validation	inactive, training	0	1	1
2854	[Na+].[Na+].[O-]C(=O)\C=C\C([O-])=O	17013-01-3	DTXSID10168802	Disodium fumarate	Disodium (2E)-but-2-enedioate	inactive	inactive	inactive	inactive	inactive	inactive			inactive	active	inactive	1	0	1
2869	CC=CC(=O)C1C(C)C=CCC1(C)C	57378-68-4	DTXSID2052235	1-(2,6,6-Trimethyl-3-cyclohexen-1-yl)-2-buten-1-one	1-(2,6,6-Trimethylcyclohex-3-en-1-yl)but-2-en-1-one			inactive			active			inactive		inactive	1	0	1
2870	C\C=C\C(=O)C1=C(C)CCCC1(C)C	23726-91-2	DTXSID7051890	(E)-beta-Damascone	(2E)-1-(2,6,6-Trimethylcyclohex-1-en-1-yl)but-2-en-1-one	inactive, training	inactive, training	inactive, training			active			inactive			1	0	1
2872	CCC(CO)=CCC1CC=C(C)C1(C)C	28219-61-6	DTXSID0044814	2-Ethyl-4-(2',2',3-trimethylcyclopent-3'-enyl)but-2-enol	2-Ethyl-4-(2,2,3-trimethylcyclopent-3-en-1-yl)but-2-en-1-ol			inactive			active			inactive		inactive	1	0	1
2875	CCC(C)=NO[Si](C)(ON=C(C)CC)ON=C(C)CC	22984-54-9	DTXSID3027823	Methyltri(2-butanoneoximyl)silane	N,N',N''-[(Methylsilanetriyl)tris(oxy)]tri(butan-2-imine)			active						inactive			1	0	1
2876	CCC(C)=NO[Si](ON=C(C)CC)(ON=C(C)CC)C=C	2224-33-1	DTXSID4062278	2-Butanone, O,O',O''-(ethenylsilylidyne)trioxime	N,N',N''-[(Ethenylsilanetriyl)tris(oxy)]tri(butan-2-imine)			active						inactive			1	0	1
2879	CC(C)(C)C(=O)C(OC1=CC=C(Cl)C=C1)N1C=CN=C1	38083-17-9	DTXSID6046555	Climbazole	1-(4-Chlorophenoxy)-1-(1H-imidazol-1-yl)-3,3-dimethylbutan-2-one	inactive, training	active, training	inactive, training	inactive		inactive		inactive	inactive	inactive, training	inactive, training	0	1	1
2889	CC(C)=CCCC(C)=CC#N	5146-66-7	DTXSID3036286	Citralva	3,7-Dimethylocta-2,6-dienenitrile		inactive	inactive	inactive, training	inactive, training	inactive, training		active	inactive	inactive, training	inactive	1	0	1
2890	CCOC(OCC)C=C(C)CCC=C(C)C	7492-66-2	DTXSID1024837	Citral diethyl acetal	1,1-Diethoxy-3,7-dimethylocta-2,6-diene	inactive, training	inactive, validation	inactive, training		active				inactive			1	0	1
2893	CC(C)=CCC\C(C)=C\COC(C)=O	105-87-3	DTXSID0020654	Geranyl acetate	(2E)-3,7-Dimethylocta-2,6-dien-1-yl acetate		inactive	inactive	inactive, training	inactive, training	inactive, validation		active, training	inactive		inactive	0	1	1
2947	CCCCCCCCCCCCCCO	112-72-1	DTXSID9026926	1-Tetradecanol	Tetradecan-1-ol	inactive, training	inactive, validation	inactive, training	inactive, validation	inactive, training	active, training		inactive, validation	inactive	inactive, training	inactive, validation	0	1	1
2982	CCCCCCCCCC(=O)NCCC[N+](C)(C)CC([O-])=O	73772-45-9	DTXSID80891978	Capramidopropyl betaine	{[3-(Decanoylamino)propyl](dimethyl)azaniumyl}acetate					active				inactive			1	0	1
2989	CO[Si](CCCN)(OC)OC	13822-56-5	DTXSID0038833	3-(Trimethoxysilyl)propan-1-amine	3-(Trimethoxysilyl)propan-1-amine		inactive	inactive	inactive	inactive	inactive			inactive	active	inactive	1	0	1
2990	CCO[Si](CCCN)(OCC)OCC	919-30-2	DTXSID2027333	3-Aminopropyltriethoxysilane	3-(Triethoxysilyl)propan-1-amine			inactive						inactive	active		1	0	1
2994	CCC(=O)C=CC1C(C)C=CCC1(C)C	7784-98-7	DTXSID20864126	1-Penten-3-one, 1-(2,6,6-trimethyl-3-cyclohexen-1-yl)-	1-(2,6,6-Trimethylcyclohex-3-en-1-yl)pent-1-en-3-one			inactive			active		inactive	inactive		inactive	1	0	1
2999	CC(C)CCCC(C)CCOC(C)=O	20780-49-8	DTXSID6051851	3,7-Dimethyl-1-octyl acetate	3,7-Dimethyloctyl acetate	inactive	inactive	inactive		inactive			inactive	inactive	active	inactive	1	0	1
3018	OC(=O)C1=C(N=CN1)C(O)=O	570-22-9	DTXSID6060349	1H-Imidazole-4,5-dicarboxylic acid	1H-Imidazole-4,5-dicarboxylic acid			inactive	inactive	inactive	inactive			active		inactive	1	0	1
3030	CC(CCOC(C)=O)CC(C)(C)C	58430-94-7	DTXSID0041270	3,5,5-Trimethylhexyl acetate	3,5,5-Trimethylhexyl acetate	inactive, training	inactive, training	inactive, training	inactive, training	inactive, training	inactive, training		inactive	inactive	active, training	inactive, training	0	1	1
3048	CN1N=NC2=CC=CC=C12	13351-73-0	DTXSID40158150	1H-Benzotriazole, 1-methyl-	1-Methyl-1H-benzotriazole	active		inactive		inactive	inactive			inactive			1	0	1
3062	CCCCCCCCCCCCO	112-53-8	DTXSID5026918	1-Dodecanol	Dodecan-1-ol	inactive, training	inactive, validation	inactive, training	inactive, validation	inactive, training	active, training		inactive	inactive	inactive, training	inactive, validation	0	1	1
3063	CCCCCCCCCCCCS	112-55-0	DTXSID6025220	1-Dodecanethiol	Dodecane-1-thiol	inactive, training	inactive, training	inactive, training	inactive, training	inactive, training	active, validation		inactive	inactive	inactive, training	inactive, training	0	1	1
3079	CCC(CC1=CC=CC=C1)(N(C)C)C(=O)C1=CC=C(C=C1)N1CCOCC1	119313-12-1	DTXSID5044786	2-Benzyl-2-(dimethylamino)-1-[4-(morpholin-4-yl)phenyl]butan-1-one	2-Benzyl-2-(dimethylamino)-1-[4-(morpholin-4-yl)phenyl]butan-1-one	inactive, training	inactive, validation	inactive, validation				active		inactive	inactive, training		1	0	1
3095	CC(C)=CCCC(C)(OC(C)=O)C=C	115-95-7	DTXSID7026946	Linalyl acetate	3,7-Dimethylocta-1,6-dien-3-yl acetate	inactive, training	inactive, training	inactive, training	inactive, training	inactive, training	inactive, training		active	inactive	inactive, training	inactive, training	1	0	1
3096	CC(C)=CCCC(C)(O)C=C	78-70-6	DTXSID7025502	Linalool	3,7-Dimethylocta-1,6-dien-3-ol	inactive, training	inactive, training	inactive, training	inactive, training	inactive, training	inactive, training		active	inactive	inactive, training	inactive, training	1	0	1
3097	CC\C(C)=C\CCC(C)(O)C=C	10339-55-6	DTXSID9047415	Ethyl linalool	(6E)-3,7-Dimethylnona-1,6-dien-3-ol	inactive, validation	inactive, validation	inactive, training	inactive				active	inactive	inactive, training	inactive, training	1	0	1
3101	NCCCCCCNCCCCCCN	143-23-7	DTXSID4027109	N-(6-Aminohexyl)hexane-1,6-diamine	N~1~-(6-Aminohexyl)hexane-1,6-diamine	inactive, validation	inactive, validation	inactive, training			active		inactive	inactive	inactive, training	inactive, training	1	0	1
3103	CC(C)=CCCC(C)=CCCC(C)(O)C=C	7212-44-4	DTXSID3022247	Nerolidol	3,7,11-Trimethyldodeca-1,6,10-trien-3-ol				inactive, training	inactive, training	inactive, training		active	inactive			1	0	1
3106	O=C1CCCCCCCCCCC(=O)OCCO1	54982-83-1	DTXSID1044568	1,4-Dioxacyclohexadecane-5,16-dione	1,4-Dioxacyclohexadecane-5,16-dione	inactive, training	inactive, training	inactive, training					inactive	inactive	inactive, training	active	1	0	1
3107	O=C1CCCCCCCCCCCC(=O)OCCO1	105-95-3	DTXSID1044774	1,4-Dioxacycloheptadecane-5,17-dione	1,4-Dioxacycloheptadecane-5,17-dione	inactive, training		inactive, training						inactive	inactive, training	active, training	0	1	1
3112	OC1=CC=C(O)C=C1	123-31-9	DTXSID7020716	Hydroquinone	Benzene-1,4-diol	inactive, training	inactive, training	inactive, training	inactive, validation	inactive, training	inactive, validation		active, validation	inactive	inactive, training	inactive	0	1	1
3128	OCC(Br)(CO)[N+]([O-])=O	52-51-7	DTXSID8024652	Bronopol	2-Bromo-2-nitropropane-1,3-diol	inactive, validation	active, training	inactive, validation	inactive, training	inactive, training	inactive, validation		inactive, training		inactive, training	inactive	0	1	1
3129	Cl.NC(CO)(CO)CO	1185-53-1	DTXSID4044373	Tromethamine hydrochloride	2-Amino-2-(hydroxymethyl)propane-1,3-diol--hydrogen chloride (1/1)	inactive	inactive	inactive	inactive	inactive	inactive		inactive		active, training	inactive	0	1	1
3171	OC1=CC(O)=CC=C1	108-46-3	DTXSID2021238	Resorcinol	Benzene-1,3-diol	inactive, training	inactive, validation	inactive, training	inactive, training	inactive, validation	inactive, training		active, training	inactive	inactive, training	inactive, training	0	1	1
3173	NCC1=CC(CN)=CC=C1	1477-55-0	DTXSID9029649	1,3-Benzenedimethanamine	(1,3-Phenylene)dimethanamine	inactive, training	inactive, training	inactive, training	inactive, training	inactive, training	inactive, training		active	inactive	inactive, training	inactive, training	1	0	1
3192	O.O.[Na+].[O-]C1=NC(=O)N(Cl)C(=O)N1Cl	51580-86-0	DTXSID0029761	Sodium dichloro-s-triazinetrione dihydrate	Sodium 1,5-dichloro-4,6-dioxo-1,4,5,6-tetrahydro-1,3,5-triazin-2-olate--water (1/1/2)				inactive, validation	inactive, validation	inactive, validation			inactive	active		1	0	1
3193	[Na+].ClN1C(=O)[N-]C(=O)N(Cl)C1=O	2893-78-9	DTXSID3024994	Sodium dichloroisocyanurate	Sodium 3,5-dichloro-2,4,6-trioxo-1,3,5-triazinan-1-ide				inactive, validation	inactive, training	inactive, validation			inactive	active		1	0	1
3195	ClN1C(=O)N(Cl)C(=O)N(Cl)C1=O	87-90-1	DTXSID2026523	Symclosene	1,3,5-Trichloro-1,3,5-triazinane-2,4,6-trione	inactive, training	inactive, training	inactive, training	inactive, training	inactive, training	inactive, training	inactive, validation	active, training	inactive	inactive, training	inactive, validation	0	1	1
3219	CO[Si](C)(CCCNCCN)OC	3069-29-2	DTXSID1044649	N-{3-[Dimethoxy(methyl)silyl]propyl}ethane-1,2-diamine	N~1~-{3-[Dimethoxy(methyl)silyl]propyl}ethane-1,2-diamine									inactive	active		1	0	1
3225	O=C1NSC2=C1C=CC=C2	2634-33-5	DTXSID5032523	1,2-Benzisothiazolin-3-one	1,2-Benzothiazol-3(2H)-one	inactive, validation		active, training	inactive, validation	inactive, training	inactive, validation		inactive, training	inactive			0	1	1
3226	CC(C)(C)C1=CC(O)=C(O)C=C1	98-29-3	DTXSID5024687	4-tert-Butylcatechol	4-tert-Butylbenzene-1,2-diol	inactive, training	inactive, training	inactive, training	inactive		inactive		active	inactive	inactive, validation	inactive	1	0	1
3250	O.[Na+].[Na+].[Na+].OC(CC([O-])=O)(CC([O-])=O)C([O-])=O	6858-44-2	DTXSID2040781	Sodium citrate tribasic hydrate	Sodium 2-hydroxypropane-1,2,3-tricarboxylate--water (3/1/1)			inactive	inactive	inactive	inactive				active	inactive	1	0	1
3251	O.O.[Na+].[Na+].[Na+].OC(CC([O-])=O)(CC([O-])=O)C([O-])=O	6132-04-3	DTXSID1049437	Trisodium citrate dihydrate	Sodium 2-hydroxypropane-1,2,3-tricarboxylate--water (3/1/2)	inactive		inactive	inactive	inactive					active	inactive	1	0	1
3252	[Na+].[Na+].[Na+].OC(CC([O-])=O)(CC([O-])=O)C([O-])=O	68-04-2	DTXSID2026363	Trisodium citrate	Trisodium 2-hydroxypropane-1,2,3-tricarboxylate			inactive	inactive	inactive					active	inactive	1	0	1
3253	[K+].[K+].[K+].OC(CC([O-])=O)(CC([O-])=O)C([O-])=O	866-84-2	DTXSID8027325	Tripotassium citrate	Tripotassium 2-hydroxypropane-1,2,3-tricarboxylate			inactive	inactive	inactive					active	inactive	1	0	1
3260	CCCCOC(=O)CC(CC(=O)OCCCC)(OC(C)=O)C(=O)OCCCC	77-90-7	DTXSID2026446	Acetyl tributyl citrate	Tributyl 2-(acetyloxy)propane-1,2,3-tricarboxylate	inactive, training	inactive, training		inactive, validation	inactive, training	inactive, training		inactive, training	inactive	inactive, training	active, training	0	1	1
3264	CCCCCCCCCCCC(=O)OC(COCC1=CC=CC=C1)COCC1=CC=CC=C1	519177-07-2	DTXSID20659771	1,3-Bis(benzyloxy)propan-2-yl dodecanoate	1,3-Bis(benzyloxy)propan-2-yl dodecanoate		active							inactive			1	0	1
3270	[Na+].[Na+].[Na+].[O-]C(=O)CCN(CC([O-])=O)CC([O-])=O	129050-62-0	DTXSID20890288	.beta.-Alanine, N,N-bis(carboxymethyl)-, sodium salt (1:3)	Trisodium 3-[bis(carboxylatomethyl)amino]propanoate		inactive	inactive	inactive	inactive				inactive	active	inactive	1	0	1
33	OCNC(=O)N(CO)C1N(CO)C(=O)N(CO)C1=O	78491-02-8	DTXSID0029559	Diazolidinyl urea	N-[1,3-Bis(hydroxymethyl)-2,5-dioxoimidazolidin-4-yl]-N,N'-bis(hydroxymethyl)urea	inactive, training	inactive, training	inactive, training	inactive, training	inactive, training	inactive, training				inactive, training	inactive, training	0	0	0
35	CC(C)C1=CC=C(NC(=O)N(C)C)C=C1	34123-59-6	DTXSID1042077	Isoproturon	N,N-Dimethyl-N'-[4-(propan-2-yl)phenyl]urea	inactive, validation	inactive, validation	inactive, training	inactive	inactive				inactive	inactive, validation	inactive, training	0	0	0
36	OCNC(=O)NCO	140-95-4	DTXSID6025141	1,3-Dimethylolurea	N,N'-Bis(hydroxymethyl)urea	inactive, training	inactive, training	inactive, training	inactive, validation	inactive, training	inactive, validation			inactive	inactive, training	inactive, validation	0	0	0
44	CCCCCCCCCCC=O	112-44-7	DTXSID4021688	Undecanal	Undecanal	inactive, training	inactive, validation	inactive, training	inactive	inactive			inactive	inactive	inactive, training	inactive, training	0	0	0
65	[Na+].CCCCC(CC)COS([O-])(=O)=O	126-92-1	DTXSID1026033	Sodium ethasulfate	Sodium 2-ethylhexyl sulfate	inactive, training	inactive, training	inactive, training	inactive, training	inactive, validation	inactive, validation			inactive	inactive, training	inactive, training	0	0	0
80	CCNC(=S)NCC	105-55-5	DTXSID8020466	N,N'-Diethylthiourea	N,N'-Diethylthiourea	inactive, validation	inactive, training	inactive, training	inactive, validation	inactive, validation	inactive, validation			inactive	inactive, validation	inactive, training	0	0	0
89	CCCCCCCCCCCCCC(=O)OC(C)C	110-27-0	DTXSID0026838	Isopropyl tetradecanoate	Propan-2-yl tetradecanoate	inactive, training	inactive, validation	inactive, validation	inactive, training	inactive, validation	inactive, training		inactive	inactive	inactive, training	inactive, training	0	0	0
90	CCCCCCCCCCCCCC	629-59-4	DTXSID1027267	Tetradecane	Tetradecane	inactive, training	inactive, training	inactive, training					inactive	inactive	inactive, validation	inactive, validation	0	0	0
125	[Na+].CCCCCCCCOS([O-])(=O)=O	142-31-4	DTXSID9036226	Sodium octyl sulfate	Sodium octyl sulfate	inactive, training	inactive, validation	inactive, validation	inactive, validation	inactive, validation	inactive, training			inactive	inactive, validation	inactive, training	0	0	0
178	CC(C)COC(=O)CCC(=O)OCC(C)C	925-06-4	DTXSID2052734	Diisobutyl succinate	Bis(2-methylpropyl) butanedioate		inactive	inactive	inactive				inactive	inactive			0	0	0
216	[H][C@](CO)(OC(=O)CCCCCCC)C1([H])OC[C@]([H])(O)[C@@]1([H])O	60177-36-8	DTXSID80975601	1,4-Anhydro-5-O-octanoylhexitol	(4xi)-1,4-Anhydro-5-O-octanoyl-D-xylo-hexitol		inactive	inactive					inactive	inactive			0	0	0
290	CCO[Si](OCC)(OCC)OCC	78-10-4	DTXSID6026450	Tetraethyl orthosilicate	Tetraethyl orthosilicate		inactive	inactive	inactive	inactive	inactive		inactive	inactive		inactive	0	0	0
316	CC[Si](OC(C)=O)(OC(C)=O)OC(C)=O	17689-77-9	DTXSID3027792	Ethyltriacetoxysilane	Ethylsilanetriyl triacetate									inactive		inactive	0	0	0
317	CO[Si](OC)(OC)C1=CC=CC=C1	2996-92-1	DTXSID5040700	Trimethoxyphenylsilane	Trimethoxy(phenyl)silane									inactive			0	0	0
319	CO[Si](C)(OC)OC	1185-55-3	DTXSID3027370	Trimethoxymethylsilane	Trimethoxy(methyl)silane		inactive	inactive	inactive	inactive	inactive			inactive		inactive	0	0	0
321	CO[Si](CCCOCC1CO1)(OC)OC	2530-83-8	DTXSID5027489	Trimethoxy[3-(oxiran-2-ylmethoxy)propyl]silane	Trimethoxy{3-[(oxiran-2-yl)methoxy]propyl}silane									inactive			0	0	0
325	CO[Si](OC)(OC)C=C	2768-02-7	DTXSID2029240	Vinyltrimethoxysilane	Ethenyl(trimethoxy)silane		inactive	inactive	inactive	inactive	inactive			inactive		inactive	0	0	0
401	CCOC(=O)CC(=O)OCC	105-53-3	DTXSID7021863	Diethyl propanedioate	Diethyl propanedioate	inactive, validation	inactive, training	inactive, training	inactive, training	inactive, validation	inactive, training		inactive	inactive	inactive, training	inactive, training	0	0	0
409	CC(C)CC(C)(C)C	540-84-1	DTXSID7024370	2,2,4-Trimethylpentane	2,2,4-Trimethylpentane	inactive, training	inactive, training	inactive, training	inactive	inactive			inactive	inactive	inactive, training	inactive, training	0	0	0
423	CCOCCCOC(C)=O	98516-30-4	DTXSID10889404	Propanol, 1(or 2)-ethoxy-, acetate	3-Ethoxypropyl acetate	inactive	inactive	inactive	inactive	inactive	inactive		inactive	inactive		inactive	0	0	0
425	CC(C)OCCCOCCCO	94247-68-4	DTXSID10241265	(2-Isopropoxymethylethoxy)propanol	3-{3-[(Propan-2-yl)oxy]propoxy}propan-1-ol	inactive	inactive	inactive	inactive	inactive	inactive		inactive	inactive		inactive	0	0	0
427	CCCCOC(CC)OC(C)COC(O)CC	55934-93-5	DTXSID8042503	Tripropylene glycol butyl ether	1-[2-(1-Butoxypropoxy)propoxy]propan-1-ol	inactive, validation	inactive, training	inactive, training	inactive, validation	inactive, training	inactive, training		inactive	inactive	inactive, training	inactive, training	0	0	0
433	CCCOC(=O)CC	106-36-5	DTXSID4042337	Propyl propionate	Propyl propanoate	inactive, training	inactive, training	inactive, validation	inactive	inactive	inactive		inactive	inactive	inactive, training	inactive, training	0	0	0
434	CCOC(=O)CC	105-37-3	DTXSID1040110	Ethyl propionate	Ethyl propanoate	inactive, training	inactive, training	inactive, training	inactive, training	inactive, training	inactive, training		inactive	inactive	inactive, training	inactive, training	0	0	0
437	CC(CO)(CO)C(O)=O	4767-03-7	DTXSID4027577	3-Hydroxy-2-(hydroxymethyl)-2-methylpropanoic acid	3-Hydroxy-2-(hydroxymethyl)-2-methylpropanoic acid	inactive, training	inactive, training	inactive, training	inactive	inactive	inactive		inactive	inactive	inactive, training	inactive	0	0	0
438	CCOCCC(=O)OCC	763-69-9	DTXSID0027309	Ethyl 3-ethoxypropionate	Ethyl 3-ethoxypropanoate	inactive, training	inactive, training	inactive, training	inactive	inactive	inactive		inactive	inactive	inactive, training	inactive, validation	0	0	0
440	CCCCCCCCCCCCOC(=O)CCSCCC(=O)OCCCCCCCCCCCC	123-28-4	DTXSID2026999	Propanoic acid, 3,3'-thiobis-, didodecyl ester	Didodecyl 3,3'-sulfanediyldipropanoate		inactive							inactive		inactive	0	0	0
443	CC(C)C(OC(=O)C(C)C)C(C)(C)COC(=O)C(C)C	6846-50-0	DTXSID1027635	2,2,4-Trimethyl-1,3-pentanediol diisobutyrate	2,2,4-Trimethylpentane-1,3-diyl bis(2-methylpropanoate)	inactive, training	inactive, training	inactive, training	inactive, training	inactive, validation	inactive, validation		inactive, training	inactive	inactive, validation	inactive, validation	0	0	0
446	[Na+].C[C@H](O)C([O-])=O	867-56-1	DTXSID5052830	Sodium L-lactate	Sodium (2S)-2-hydroxypropanoate	inactive	inactive	inactive	inactive	inactive	inactive		inactive	inactive		inactive	0	0	0
447	[Na+].CC(O)C([O-])=O	72-17-3	DTXSID6052829	Sodium DL-lactate	Sodium 2-hydroxypropanoate		inactive	inactive	inactive	inactive	inactive		inactive			inactive	0	0	0
448	[K+].CC(O)C([O-])=O	996-31-6	DTXSID80883631	Potassium DL-lactate	Potassium 2-hydroxypropanoate	inactive	inactive	inactive	inactive	inactive	inactive		inactive			inactive	0	0	0
449	CCOC(=O)C(C)O	97-64-3	DTXSID6029127	Ethyl lactate	Ethyl 2-hydroxypropanoate	inactive, training	inactive, training	inactive, training	inactive	inactive	inactive		inactive	inactive	inactive, validation	inactive, training	0	0	0
461	CCOC(C)(C)C	637-92-3	DTXSID0025604	Ethyl T-butyl ether	2-Ethoxy-2-methylpropane	inactive, training	inactive, training	inactive, validation	inactive	inactive	inactive		inactive	inactive	inactive, training	inactive, training	0	0	0
524	[K+].[K+].CC1=CC(OCCOP([O-])([O-])=O)=CC=C1	66057-30-5	DTXSID50984528	Dipotassium 2-(3-methylphenoxy)ethyl phosphate	Dipotassium 2-(3-methylphenoxy)ethyl phosphate			inactive						inactive			0	0	0
648	CC(C)COP(=O)(OCC(C)C)OCC(C)C	126-71-6	DTXSID8040698	Triisobutyl phosphate	Tris(2-methylpropyl) phosphate	inactive, training	inactive, training	inactive, validation					inactive	inactive, training	inactive, training	inactive, validation	0	0	0
649	CCCCC(CC)COP(=O)(OCC(CC)CCCC)OCC(CC)CCCC	78-42-2	DTXSID0021414	Tris(2-ethylhexyl) phosphate	Tris(2-ethylhexyl) phosphate	inactive, training	inactive, training	inactive, training	inactive, validation	inactive, training	inactive, training			inactive, training	inactive, training	inactive, training	0	0	0
652	CCCCOP(=O)(OCCCC)OCCCC	126-73-8	DTXSID3021986	Tributyl phosphate	Tributyl phosphate	inactive, training	inactive, validation	inactive, training	inactive, training	inactive, validation	inactive, training		inactive, training	inactive	inactive, training	inactive, training	0	0	0
655	CCCCCOP(O)(O)=O	2382-76-5	DTXSID50862913	Phosphoric acid, monopentyl ester	Pentyl dihydrogen phosphate		inactive	inactive	inactive	inactive	inactive		inactive	inactive		inactive	0	0	0
656	COP(O)(O)=O	812-00-0	DTXSID2025684	Monomethyl dihydrogen phosphate	Methyl dihydrogen phosphate	inactive	inactive	inactive	inactive	inactive	inactive			inactive		inactive	0	0	0
657	[K+].CCCCCCCCCCOP(O)([O-])=O	68427-32-7	DTXSID6071538	Phosphoric acid, monodecyl ester, potassium salt	Potassium decyl hydrogen phosphate			inactive						inactive			0	0	0
664	[K+].[K+].CC(C)CCCCCCCOP([O-])([O-])=O	68389-40-2	DTXSID50897442	Phosphoric acid, isodecyl ester, potassium salt	Dipotassium 8-methylnonyl phosphate			inactive						inactive			0	0	0
670	CCCCCOP(O)(=O)OCCCCC	3138-42-9	DTXSID40863111	Phosphoric acid, dipentyl ester	Dipentyl hydrogen phosphate		inactive	inactive					inactive	inactive			0	0	0
671	CCCCOP(=O)(OCCCC)OC1=CC=CC=C1	2528-36-1	DTXSID50873428	Dibutyl phenyl phosphate	Dibutyl phenyl phosphate									inactive			0	0	0
678	CCCCO.OP(O)(O)=O	12788-93-1	DTXSID30926007	Phosphoric acid--butan-1-ol (1/1)	Phosphoric acid--butan-1-ol (1/1)	inactive	inactive	inactive	inactive	inactive	inactive		inactive	inactive		inactive	0	0	0
693	CCCCOP(=O)OCCCC	1809-19-4	DTXSID0027438	Dibutyl phosphite	Dibutyl phosphonate	inactive, validation	inactive, validation	inactive, training	inactive	inactive	inactive		inactive	inactive	inactive, training	inactive, training	0	0	0
701	OCCN(CP(O)(O)=O)CP(O)(O)=O	5995-42-6	DTXSID8027612	(((2-Hydroxyethyl)imino)bis(methylene))bisphosphonic acid	{[(2-Hydroxyethyl)azanediyl]bis(methylene)}bis(phosphonic acid)			inactive						inactive		inactive	0	0	0
738	CC(C)C1=CC=C(C)C=C1O	89-83-8	DTXSID6034972	Thymol	5-Methyl-2-(propan-2-yl)phenol	inactive, training	inactive, validation	inactive, training	inactive, training	inactive, training	inactive, validation		inactive, validation	inactive	inactive, training	inactive, validation	0	0	0
768	CN(C)CC1=CC(CN(C)C)=C(O)C(CN(C)C)=C1	90-72-2	DTXSID5026548	2,4,6-Tris(dimethylaminomethyl)phenol	2,4,6-Tris[(dimethylamino)methyl]phenol	inactive, validation	inactive, training	inactive, training	inactive, training	inactive, validation	inactive, validation			inactive	inactive, validation	inactive, training	0	0	0
798	O=C(OOC(=O)C1=CC=CC=C1)C1=CC=CC=C1	94-36-0	DTXSID6024591	Benzoyl peroxide	-	inactive, training	inactive, training	inactive, validation					inactive	inactive	inactive, training	inactive, validation	0	0	0
800	CC(C)(C)OOC(C)(C)C	110-05-4	DTXSID2024955	Di-tert-butyl peroxide	2-(tert-Butylperoxy)-2-methylpropane	inactive, training	inactive, training	inactive, training	inactive, training	inactive, training	inactive, training		inactive, training	inactive	inactive, training	inactive	0	0	0
809	COC(=O)C(C)CCC(=O)N(C)C	1174627-68-9	DTXSID40889275	Pentanoic acid, 5-(dimethylamino)-2-methyl-5-oxo-, methyl ester	Methyl 5-(dimethylamino)-2-methyl-5-oxopentanoate		inactive	inactive	inactive	inactive	inactive		inactive	inactive		inactive	0	0	0
810	COC(=O)CCCC(=O)OC	1119-40-0	DTXSID3025122	Dimethyl glutarate	Dimethyl pentanedioate	inactive, training	inactive, training	inactive, training	inactive, training	inactive, validation	inactive, training		inactive, training	inactive	inactive, training	inactive, training	0	0	0
835	CCCCC(CC)CO[N+]([O-])=O	27247-96-7	DTXSID1027928	2-Ethylhexyl nitrate	2-Ethylhexyl nitrate	inactive, validation	inactive, training	inactive, training		inactive			inactive	inactive	inactive, training	inactive, validation	0	0	0
848	CCOC(=O)C1OC1(C)C1=CC=CC=C1	77-83-8	DTXSID8020591	Ethyl methylphenylglycidate	Ethyl 3-methyl-3-phenyloxirane-2-carboxylate	inactive, validation	inactive, training	inactive, training	inactive, validation	inactive, training	inactive, training			inactive	inactive, validation	inactive, training	0	0	0
887	CC1(C)COCN1	51200-87-4	DTXSID0032314	4,4-Dimethyl oxazolidine	4,4-Dimethyl-1,3-oxazolidine	inactive, training	inactive, training	inactive, validation	inactive	inactive	inactive			inactive		inactive	0	0	0
888	CC1CN(CN2COC(C)C2)CO1	66204-44-2	DTXSID5051234	3,3'-Methylenebis(5-methyloxazolidine)	3,3'-Methylenebis(5-methyl-1,3-oxazolidine)			inactive	inactive	inactive	inactive		inactive	inactive			0	0	0
916	[Na+].CCCCCCCC([O-])=O	1984-06-1	DTXSID3027451	Sodium octanoate	Sodium octanoate	inactive	inactive	inactive	inactive	inactive	inactive		inactive	inactive		inactive	0	0	0
918	[K+].CCCCCCCC([O-])=O	764-71-6	DTXSID9052507	Potassium octanoate	Potassium octanoate	inactive	inactive	inactive	inactive	inactive	inactive		inactive	inactive		inactive	0	0	0
923	CCCCCCCC(O)=O	124-07-2	DTXSID3021645	Octanoic acid	Octanoic acid	inactive, training	inactive, training	inactive, training	inactive, validation	inactive, validation	inactive, training		inactive, validation	inactive, validation	inactive, training	inactive, training	0	0	0
924	CCCCCCCC(=O)OO	33734-57-5	DTXSID7074618	Octaneperoxoic acid	Octaneperoxoic acid		inactive	inactive	inactive	inactive	inactive		inactive	inactive		inactive	0	0	0
925	CCCCCCCC	111-65-9	DTXSID0026882	Octane	Octane	inactive, training	inactive, training	inactive, training	inactive	inactive			inactive	inactive	inactive, training	inactive	0	0	0
926	CC(CCCC(C)(C)O)CC=O	107-75-5	DTXSID6042232	Hydroxycitronellal	7-Hydroxy-3,7-dimethyloctanal	inactive, training	inactive, training	inactive, training	inactive, training	inactive, training	inactive, validation		inactive	inactive	inactive, validation	inactive, training	0	0	0
928	CCCCCCCC=O	124-13-0	DTXSID3021643	Octanal	Octanal	inactive, training	inactive, validation	inactive, training	inactive, training	inactive, training	inactive, training		inactive, training	inactive	inactive, validation	inactive, validation	0	0	0
938	CCCCCCCCCCCCCCCCCC(=O)OCC(CC)CCCC	22047-49-0	DTXSID9047178	2-Ethylhexyl octadecanoate	2-Ethylhexyl octadecanoate	inactive, training	inactive, training	inactive, training	inactive, validation	inactive, validation	inactive, validation			inactive	inactive, training	inactive, training	0	0	0
944	CCCCCCCCCCCCCCCCCC(O)=O	57-11-4	DTXSID8021642	Octadecanoic acid	Octadecanoic acid	inactive, training	inactive, training	inactive, training	inactive, training	inactive, training	inactive, training		inactive, training	inactive, training	inactive, training	inactive, training	0	0	0
948	[Li+].[Li+].[O-]C(=O)CCCCCCCC([O-])=O	38900-29-7	DTXSID1029758	Nonanedioic acid, dilithium salt	Dilithium nonanedioate		inactive	inactive	inactive	inactive			inactive	inactive		inactive	0	0	0
949	CC(C)CCCCCOC(=O)CCCCCCCC(=O)OCCCCCC(C)C	26544-17-2	DTXSID9067221	Diisooctyl azelate	Bis(6-methylheptyl) nonanedioate		inactive		inactive	inactive	inactive		inactive	inactive		inactive	0	0	0
952	CCCCC(CC)COC(=O)CCCCCCCC(=O)OCC(CC)CCCC	103-24-2	DTXSID3026697	Bis(2-ethylhexyl) nonanedioate	Bis(2-ethylhexyl) nonanedioate	inactive, training	inactive, validation	inactive, training	inactive, training	inactive, validation	inactive, training		inactive, training	inactive	inactive, training	inactive, validation	0	0	0
953	OC(=O)CCCCCCCC(O)=O	123-99-9	DTXSID8021640	Nonanedioic acid	Nonanedioic acid	inactive, training	inactive, validation	inactive, training	inactive, training	inactive, training	inactive, training		inactive	inactive	inactive, training	inactive, training	0	0	0
954	CCCCCCCCC=O	124-19-6	DTXSID9021639	Nonanal	Nonanal	inactive, validation	inactive, training	inactive, validation	inactive, validation	inactive, training	inactive, training		inactive	inactive	inactive, validation	inactive, training	0	0	0
994	COC1=CC2=C(C=CC=C2)C=C1	93-04-9	DTXSID7044392	2-Methoxynaphthalene	2-Methoxynaphthalene	inactive, training	inactive, training	inactive, training	inactive					inactive	inactive, training	inactive, validation	0	0	0
995	CCOC1=CC2=C(C=CC=C2)C=C1	93-18-5	DTXSID2049684	2-Ethoxynaphthalene	2-Ethoxynaphthalene			inactive	inactive					inactive			0	0	0
997	C1=CC2=CC=CC=C2C=C1	91-20-3	DTXSID8020913	Naphthalene	Naphthalene	inactive, training	inactive, training	inactive, training	inactive, training	inactive, training	inactive, validation		inactive, validation	inactive	inactive, training	inactive, training	0	0	0
1012	C(N1CCOCC1)N1CCOCC1	5625-90-1	DTXSID8052859	4,4-Methylenedimorpholine	4,4'-Methylenebis(morpholine)			inactive	inactive	inactive	inactive			inactive			0	0	0
1013	C(CN1CCOCC1)OCCN1CCOCC1	6425-39-4	DTXSID9042170	4,4'-(Oxydiethylene)bis(morpholine)	4,4'-[Oxydi(ethane-2,1-diyl)]bis(morpholine)	inactive, training	inactive, training	inactive, training						inactive	inactive, training	inactive, training	0	0	0
1014	C(CN1CCOCC1)N1CCOCC1	1723-94-0	DTXSID9061914	Morpholine, 4,4'-(1,2-ethanediyl)bis-	4,4'-(Ethane-1,2-diyl)bis(morpholine)			inactive	inactive	inactive				inactive			0	0	0
1025	O=C(C1=CC=CC=C1)C1=CC=CC=C1	119-61-9	DTXSID0021961	Benzophenone	Diphenylmethanone	inactive, validation	inactive, training	inactive, training	inactive, validation	inactive, training	inactive, training		inactive, training	inactive	inactive, validation	inactive, training	0	0	0
1027	COC1=CC=C(C(=O)C2=CC=CC=C2)C(O)=C1	131-57-7	DTXSID3022405	2-Hydroxy-4-methoxybenzophenone	(2-Hydroxy-4-methoxyphenyl)(phenyl)methanone	inactive, training	inactive, training	inactive, training	inactive, training	inactive, training	inactive, training		inactive	inactive	inactive, training	inactive, training	0	0	0
1028	OC1=CC=C(C(=O)C2=CC=CC=C2)C(O)=C1	131-56-6	DTXSID8022406	2,4-Dihydroxybenzophenone	(2,4-Dihydroxyphenyl)(phenyl)methanone	inactive, training	inactive, training	inactive, training	inactive, training	inactive, training	inactive, validation			inactive			0	0	0
1029	OC1(CCCCC1)C(=O)C1=CC=CC=C1	947-19-3	DTXSID9044748	(1-Hydroxycyclohexyl)(phenyl)methanone	(1-Hydroxycyclohexyl)(phenyl)methanone	inactive, validation	inactive, training	inactive, validation	inactive	inactive				inactive	inactive, validation	inactive, training	0	0	0
1031	OCOCC1=CC=CC=C1	14548-60-8	DTXSID3042136	(Benzyloxy)methanol	(Benzyloxy)methanol			inactive	inactive	inactive	inactive			inactive		inactive	0	0	0
1042	C[N+](C)(C)CC([O-])=O	107-43-7	DTXSID8022666	Betaine	(Trimethylazaniumyl)acetate			inactive	inactive	inactive	inactive		inactive	inactive		inactive	0	0	0
1108	[Na+].[Na+].[Na+].[Na+].[O-]C(=O)CC[C@H](N(CC([O-])=O)CC([O-])=O)C([O-])=O	51981-21-6	DTXSID2052158	Tetrasodium glutamate diacetate	Tetrasodium (2S)-2-[bis(carboxylatomethyl)amino]pentanedioate			inactive						inactive			0	0	0
1116	[Na+].[Na+].[Na+].OC(=O)[C@H](CC([O-])=O)NCCN[C@@H](CC([O-])=O)C([O-])=O	178949-82-1	DTXSID1051806	N,N'-Ethylenedi-(L-aspartic acid) trisodium salt	Trisodium (2S)-2-[(2-{[(1S)-1-carboxy-2-carboxylatoethyl]amino}ethyl)amino]butanedioate			inactive						inactive			0	0	0
1120	N[C@@H](CCCNC(N)=N)C(O)=O	74-79-3	DTXSID6041056	L-Arginine	L-Arginine	inactive, training	inactive, training	inactive, validation	inactive	inactive	inactive				inactive, training	inactive, training	0	0	0
1169	OCN1C2C(N(CO)C1=O)N(CO)C(=O)N2CO	5395-50-6	DTXSID8063830	Tetramethylol acetylenediurea	1,3,4,6-Tetrakis(hydroxymethyl)tetrahydroimidazo[4,5-d]imidazole-2,5(1H,3H)-dione			inactive		inactive							0	0	0
1203	CC1=CC=C(C=C1)S(=O)(=O)NCCCCCC(O)=O	78521-39-8	DTXSID2074374	Hexanoic acid, 6-[[(4-methylphenyl)sulfonyl]amino]-	6-[(4-Methylbenzene-1-sulfonyl)amino]hexanoic acid			inactive						inactive		inactive	0	0	0
1209	CC(CC(O)=O)CC(C)(C)C	3302-10-1	DTXSID6029254	3,5,5-Trimethylhexanoic acid	3,5,5-Trimethylhexanoic acid	inactive, training	inactive, training	inactive, training	inactive	inactive	inactive		inactive	inactive	inactive, training	inactive, training	0	0	0
1210	CCCCCC(=O)OCC=C	123-68-2	DTXSID1047653	Allyl hexanoate	Prop-2-en-1-yl hexanoate		inactive	inactive	inactive					inactive		inactive	0	0	0
1215	[Na+].CCCCC(CC)C([O-])=O	19766-89-3	DTXSID0044866	Sodium 2-ethylhexanoate	Sodium 2-ethylhexanoate	inactive	inactive	inactive	inactive	inactive	inactive		inactive	inactive		inactive	0	0	0
1216	[K+].CCCCC(CC)C([O-])=O	3164-85-0	DTXSID4027525	Potassium 2-ethylhexanoate	Potassium 2-ethylhexanoate	inactive, validation	inactive, training	inactive, training	inactive, training	inactive, training	inactive, training		inactive	inactive	inactive, training	inactive, training	0	0	0
1222	CCCCC(CC)C(O)=O	149-57-5	DTXSID9025293	2-Ethylhexanoic acid	2-Ethylhexanoic acid	inactive, training	inactive, training	inactive, training	inactive, validation	inactive, training	inactive, training		inactive, training	inactive	inactive, training	inactive, training	0	0	0
1223	CCCCC(CC)C(=O)OOC(C)(C)CC	686-31-7	DTXSID60862368	Hexaneperoxoic acid, 2-ethyl-, 1,1-dimethylpropyl ester	2-Methylbutan-2-yl 2-ethylhexaneperoxoate		inactive	inactive					inactive	inactive			0	0	0
1237	CCCCCCCCCCCCCOC(=O)CCCCC(=O)OCCCCCCCCCCCCC	16958-92-2	DTXSID9027786	Bis(tridecyl) adipate	Ditridecyl hexanedioate		inactive			inactive	inactive		inactive	inactive		inactive	0	0	0
1240	CCCCCCCCOC(=O)CCCCC(=O)OCCCCCCCC	123-79-5	DTXSID2021606	Dioctyl hexanedioate	Dioctyl hexanedioate		inactive	inactive	inactive	inactive	inactive		inactive	inactive		inactive	0	0	0
1242	COC(=O)CCCCC(=O)OC	627-93-0	DTXSID8025096	Dimethyl adipate	Dimethyl hexanedioate	inactive, validation	inactive, validation	inactive, training	inactive, validation	inactive, training	inactive, training		inactive, validation	inactive	inactive, training	inactive, training	0	0	0
1243	CC(C)CCCCCCCCCCOC(=O)CCCCC(=O)OCCCCCCCCCCC(C)C	26401-35-4	DTXSID6067206	Diisotridecyl adipate	Bis(11-methyldodecyl) hexanedioate		inactive		inactive	inactive	inactive		inactive	inactive		inactive	0	0	0
1246	NNC(=O)CCCCC(=O)NN	1071-93-8	DTXSID0044361	Hexanedihydrazide	Hexanedihydrazide	inactive, training	inactive, validation	inactive, training		inactive				inactive	inactive, training	inactive, validation	0	0	0
1247	CCCCC(CC)COC(=O)CCCCC(=O)OCC(CC)CCCC	103-23-1	DTXSID0020606	Bis(2-ethylhexyl)hexanedioate	Bis(2-ethylhexyl) hexanedioate	inactive, validation	inactive, training	inactive, training	inactive, training	inactive, training	inactive, training		inactive, validation	inactive	inactive, training	inactive, training	0	0	0
1248	OC(=O)CCCCC(O)=O	124-04-9	DTXSID7021605	Hexanedioic acid	Hexanedioic acid	inactive, training	inactive, validation	inactive, training	inactive, training	inactive, training	inactive, training		inactive, training	inactive	inactive, training	inactive, training	0	0	0
1252	O=C=NCCCCCCN=C=O	822-06-0	DTXSID4024143	1,6-Diisocyanatohexane	1,6-Diisocyanatohexane	inactive, validation	inactive, validation	inactive, validation	inactive	inactive			inactive, training	inactive	inactive, training	inactive, training	0	0	0
1260	CCCCCCC(=O)OCC=C	142-19-8	DTXSID3044754	Prop-2-en-1-yl heptanoate	Prop-2-en-1-yl heptanoate	inactive, training	inactive, training	inactive, validation					inactive	inactive	inactive, training	inactive, training	0	0	0
1261	CCCCCCC(O)=O	111-14-8	DTXSID2021600	Heptanoic acid	Heptanoic acid	inactive, training	inactive, training	inactive, training	inactive, validation	inactive, training	inactive, training		inactive, training	inactive	inactive, training	inactive, training	0	0	0
1262	OC(=O)CCCCCC(O)=O	111-16-0	DTXSID5021598	Heptanedioic acid	Heptanedioic acid	inactive, training	inactive, training	inactive, training	inactive	inactive	inactive		inactive	inactive	inactive, training	inactive, training	0	0	0
1264	CCCCCCC	142-82-5	DTXSID6024127	Heptane	Heptane	inactive, training	inactive, training	inactive, training		inactive			inactive	inactive	inactive, training	inactive, training	0	0	0
1277	[Na+].CCCCCCCCCCCC(=O)N(C)CC([O-])=O	137-16-6	DTXSID0027066	Sodium [dodecanoyl(methyl)amino]acetate	Sodium [dodecanoyl(methyl)amino]acetate	inactive, training	inactive, training	inactive, training					inactive	inactive	inactive, training	inactive, validation	0	0	0
1280	[Na+].CNCC([O-])=O	4316-73-8	DTXSID5027568	Sarcosine sodium salt	Sodium (methylamino)acetate	inactive	inactive	inactive	inactive	inactive	inactive		inactive	inactive		inactive	0	0	0
1281	[Na+].[Na+].[Na+].OCCN(CCN(CC([O-])=O)CC([O-])=O)CC([O-])=O	139-89-9	DTXSID9027075	Trisodium (2-hydroxyethyl)ethylenediaminetriacetate	Trisodium 2,2'-({2-[(carboxylatomethyl)(2-hydroxyethyl)amino]ethyl}azanediyl)diacetate			inactive						inactive			0	0	0
1282	[Na+].[Na+].CCCCCCCC(=O)NCCN(CCOCC([O-])=O)CC([O-])=O	68298-18-0	DTXSID6071376	Glycine, N-[2-(carboxymethoxy)ethyl]-N-[2-[(1-oxooctyl)amino]ethyl]-, disodium salt	Disodium {[2-(carboxylatomethoxy)ethyl][2-(octanoylamino)ethyl]amino}acetate									inactive			0	0	0
1286	OC(=O)CN(CC(O)=O)CC(O)=O	139-13-9	DTXSID6020939	Nitrilotriacetic acid	2,2',2''-Nitrilotriacetic acid	inactive, validation	inactive, training	inactive, training	inactive, training	inactive, training	inactive, training		inactive, training		inactive, training	inactive, training	0	0	0
1288	[Na+].[Na+].[Na+].[Na+].[O-]C(=O)CN(CCN(CC([O-])=O)CC([O-])=O)CC([O-])=O	64-02-8	DTXSID3026350	Ethylenediaminetetraacetic acid tetrasodium salt	Tetrasodium 2,2',2'',2'''-(ethane-1,2-diyldinitrilo)tetraacetate			inactive						inactive			0	0	0
1289	[Na+].[Na+].OC(=O)CN(CCN(CC(O)=O)CC([O-])=O)CC([O-])=O	139-33-3	DTXSID9027073	Ethylenediaminetetraacetic acid, disodium salt	Disodium 2,2'-{ethane-1,2-diylbis[(carboxymethyl)azanediyl]}diacetate (non-preferred name)			inactive						inactive			0	0	0
1290	OC(=O)CN(CCN(CC(O)=O)CC(O)=O)CC(O)=O	60-00-4	DTXSID6022977	Ethylenediaminetetraacetic acid	2,2',2'',2'''-(Ethane-1,2-diyldinitrilo)tetraacetic acid	inactive, training	inactive, training	inactive, training						inactive	inactive, training		0	0	0
1292	O.O.[Na+].[Na+].OC(=O)CN(CCN(CC(O)=O)CC([O-])=O)CC([O-])=O	6381-92-6	DTXSID5049576	Disodium ethylenediaminetetraacetate dihydrate	Sodium 2,2'-{ethane-1,2-diylbis[(carboxymethyl)azanediyl]}diacetate--water (2/1/2) (non-preferred name)			inactive						inactive			0	0	0
1294	[Na+].[Na+].[Na+].[O-]C(=O)CNCCN(CC([O-])=O)CC([O-])=O	19019-43-3	DTXSID1049809	Glycine, N-(carboxymethyl)-N-(2-((carboxymethyl)amino)ethyl)-, trisodium salt	Trisodium 2,2'-({2-[(carboxylatomethyl)amino]ethyl}azanediyl)diacetate			inactive						inactive			0	0	0
1320	COC1CCC(OC)O1	696-59-3	DTXSID10862378	Furan, tetrahydro-2,5-dimethoxy-	2,5-Dimethoxyoxolane		inactive	inactive	inactive	inactive			inactive	inactive		inactive	0	0	0
1512	ClC=C(Cl)Cl	79-01-6	DTXSID0021383	Trichloroethylene	1,1,2-Trichloroethene	inactive, training	inactive, validation	inactive, training		inactive				inactive	inactive, training	inactive, training	0	0	0
1514	ClC(Cl)=C(Cl)Cl	127-18-4	DTXSID2021319	Tetrachloroethylene	Tetrachloroethene	inactive, training	inactive, training	inactive, training						inactive	inactive, training	inactive, training	0	0	0
1523	CC(=O)C1=CC=C(C)C=C1	122-00-9	DTXSID9044374	p-Methylacetophenone	1-(4-Methylphenyl)ethan-1-one	inactive, validation	inactive, training	inactive, training	inactive	inactive	inactive			inactive	inactive, training	inactive, training	0	0	0
1526	CCCOCCO	2807-30-9	DTXSID1027500	2-Propoxyethanol	2-Propoxyethan-1-ol	inactive, training	inactive, training	inactive, training	inactive, training	inactive, training	inactive, training		inactive	inactive	inactive, training	inactive, training	0	0	0
1527	OCCOC1=CC=CC=C1	122-99-6	DTXSID9021976	2-Phenoxyethanol	2-Phenoxyethan-1-ol	inactive, training	inactive, training	inactive, training	inactive, training	inactive, training	inactive, training	inactive, training	inactive, training	inactive	inactive, training	inactive, training	0	0	0
1530	CCCCOCCOP(=O)(OCCOCCCC)OCCOCCCC	78-51-3	DTXSID5021758	Tris(2-butoxyethyl) phosphate	Tris(2-butoxyethyl) phosphate	inactive, validation		inactive, training	inactive, training	inactive, training	inactive, training			inactive, training	inactive, training		0	0	0
1532	CCCCOCCOC(C)=O	112-07-2	DTXSID1026904	2-Butoxyethyl acetate	2-Butoxyethyl acetate	inactive, training	inactive, validation	inactive, training	inactive, training	inactive, training	inactive, training		inactive	inactive	inactive, training	inactive, training	0	0	0
1533	CCCCOCCO	111-76-2	DTXSID1024097	2-Butoxyethanol	2-Butoxyethan-1-ol	inactive, validation	inactive, training	inactive, validation	inactive, training	inactive, training	inactive, training		inactive, validation	inactive	inactive, training	inactive, validation	0	0	0
1535	-	17863-38-6	DTXSID60894740	Monoethanolammonium citrate	-	inactive	inactive	inactive	inactive	inactive	inactive		inactive	inactive		inactive	0	0	0
1539	CCCCCCOCCOCCOCCO	25961-89-1	DTXSID6029333	Ethanol, 2-[2-[2-(hexyloxy)ethoxy]ethoxy]-	2-{2-[2-(Hexyloxy)ethoxy]ethoxy}ethan-1-ol			inactive					inactive	inactive		inactive	0	0	0
1542	CCCCCCOCCOCCO	112-59-4	DTXSID4026921	2-[2-(Hexyloxy)ethoxy]ethanol	2-[2-(Hexyloxy)ethoxy]ethan-1-ol	inactive, validation	inactive, training	inactive, training	inactive	inactive			inactive	inactive	inactive, training	inactive, training	0	0	0
1545	COCCOCCOCCO	112-35-6	DTXSID5026912	2-[2-(2-Methoxyethoxy)ethoxy]ethanol	2-[2-(2-Methoxyethoxy)ethoxy]ethan-1-ol	inactive, training	inactive, training	inactive, validation	inactive, training	inactive, training	inactive, training		inactive	inactive	inactive, training	inactive, training	0	0	0
1547	CCOCCOCCOCCO	112-50-5	DTXSID3024368	2-[2-(2-Ethoxyethoxy)ethoxy]ethanol	2-[2-(2-Ethoxyethoxy)ethoxy]ethan-1-ol	inactive, training	inactive, training	inactive, training	inactive, training	inactive, training	inactive, training		inactive, training	inactive	inactive, validation	inactive, training	0	0	0
1548	CCCCOCCOCCOCCO	143-22-6	DTXSID7021520	2-[2-(2-Butoxyethoxy)ethoxy]ethanol	2-[2-(2-Butoxyethoxy)ethoxy]ethan-1-ol	inactive, training	inactive, training	inactive, training	inactive, validation	inactive, training	inactive, training		inactive	inactive	inactive, training	inactive, training	0	0	0
1549	O=C(OCCOCCOC(=O)C1=CC=CC=C1)C1=CC=CC=C1	120-55-8	DTXSID0026967	Diethylene glycol dibenzoate	Oxydi(ethane-2,1-diyl) dibenzoate	inactive, training		inactive, validation	inactive, training	inactive, training	inactive, validation		inactive, validation	inactive	inactive, validation	inactive, training	0	0	0
1551	OCCOCCO	111-46-6	DTXSID8020462	Diethylene glycol	2,2'-Oxydi(ethan-1-ol)	inactive, validation	inactive, training	inactive, validation	inactive, training	inactive, validation	inactive, training		inactive, training	inactive	inactive, validation	inactive, training	0	0	0
1556	OCCNCCO	111-42-2	DTXSID3021932	Diethanolamine	2,2'-Azanediyldi(ethan-1-ol)	inactive, training	inactive, training	inactive, training	inactive, training	inactive, training	inactive, training		inactive, training	inactive	inactive, training	inactive, training	0	0	0
1557	OCCOCCOCCOCCO	112-60-7	DTXSID9026922	Tetraethylene glycol	2,2'-{Oxybis[(ethane-2,1-diyl)oxy]}di(ethan-1-ol)	inactive, validation	inactive, training	inactive, training	inactive, validation	inactive, training	inactive, training		inactive	inactive	inactive, training	inactive, training	0	0	0
1559	CC(=O)OCCOCCOCCOC(C)=O	111-21-7	DTXSID3026223	Triethylene glycol diacetate	[(Ethane-1,2-diyl)bis(oxy)ethane-2,1-diyl] diacetate	inactive, training	inactive, training	inactive, training	inactive, training	inactive, validation	inactive, training		inactive, validation	inactive	inactive, training	inactive, training	0	0	0
1560	OCCOCCOCCO	112-27-6	DTXSID4021393	Triethylene glycol	2,2'-[Ethane-1,2-diylbis(oxy)]di(ethan-1-ol)	inactive, training	inactive, training	inactive, training	inactive, training	inactive, validation	inactive, training		inactive, training	inactive	inactive, training	inactive, training	0	0	0
1561	OCCOCCN(CCO)CCO	17626-34-5	DTXSID50170106	2,2'-((2-(2-Hydroxyethoxy)ethyl)imino)bisethanol	2,2'-{[2-(2-Hydroxyethoxy)ethyl]azanediyl}di(ethan-1-ol)		inactive	inactive	inactive	inactive	inactive		inactive	inactive		inactive	0	0	0
1562	CC1=C2N=NN(CN(CCO)CCO)C2=CC=C1	88477-37-6	DTXSID60868582	Ethanol, 2,2'-[[(methyl-1H-benzotriazol-1-yl)methyl]imino]bis-	2,2'-{[(4-Methyl-1H-benzotriazol-1-yl)methyl]azanediyl}di(ethan-1-ol)			inactive						inactive			0	0	0
1565	CC1=CC=CC(=C1)N(CCO)CCO	91-99-6	DTXSID5059036	Ethanol, 2,2'-[(3-methylphenyl)imino]bis-	2,2'-[(3-Methylphenyl)azanediyl]di(ethan-1-ol)	inactive		inactive		inactive				inactive			0	0	0
1566	-	29340-81-6	DTXSID7067459	Ethanol, 2,2',2''-nitrilotris-, 2-hydroxy-1,2,3-propanetricarboxylate (1:?)	-	inactive	inactive	inactive	inactive	inactive	inactive		inactive	inactive		inactive	0	0	0
1567	OCCN(CCO)CCO	102-71-6	DTXSID9021392	Triethanolamine	2,2',2''-Nitrilotri(ethan-1-ol)	inactive, training	inactive, validation	inactive, validation	inactive, training	inactive, training	inactive, training		inactive, training	inactive	inactive, training	inactive, training	0	0	0
1568	CCCCCCCCN(CCO)CCO	15520-05-5	DTXSID3065906	N,N-Bis(2-hydroxyethyl)octylamine	2,2'-(Octylazanediyl)di(ethan-1-ol)			inactive					inactive	inactive			0	0	0
1569	CN(CCO)CCO	105-59-9	DTXSID8025591	N-Methyldiethanolamine	2,2'-(Methylazanediyl)di(ethan-1-ol)	inactive, training	inactive, training	inactive, training	inactive	inactive	inactive		inactive	inactive	inactive, validation	inactive	0	0	0
1570	CCCCN(CCO)CCO	102-79-4	DTXSID1044354	N-Butyldiethanolamine	2,2'-(Butylazanediyl)di(ethan-1-ol)	inactive, training	inactive, training	inactive, validation	inactive	inactive	inactive		inactive	inactive	inactive, training	inactive, training	0	0	0
1573	CCCCCCCCOCCO	10020-43-6	DTXSID4075328	2-(Octyloxy)ethanol	2-(Octyloxy)ethan-1-ol		inactive	inactive	inactive	inactive	inactive		inactive	inactive		inactive	0	0	0
1574	CCCCCCOCCO	112-25-4	DTXSID1026908	2-Hexyloxyethanol	2-(Hexyloxy)ethan-1-ol	inactive, training	inactive, training	inactive, training	inactive, training	inactive, training	inactive, validation		inactive, training	inactive	inactive, training	inactive, validation	0	0	0
1576	CCN(CC)CCO	100-37-8	DTXSID5021837	N,N-Diethylethanolamine	2-(Diethylamino)ethan-1-ol	inactive, validation	inactive, training	inactive, validation	inactive, training	inactive, training	inactive, training		inactive, training	inactive	inactive, training	inactive, validation	0	0	0
1578	COCCOCCO	111-77-3	DTXSID3025049	Diethylene glycol monomethyl ether	2-(2-Methoxyethoxy)ethan-1-ol	inactive, training	inactive, training	inactive, training	inactive, training	inactive, training	inactive, training		inactive, training	inactive	inactive, validation	inactive, validation	0	0	0
1579	CCOCCOCCOC(C)=O	112-15-2	DTXSID6026905	2-(2-Ethoxyethoxy)ethyl acetate	2-(2-Ethoxyethoxy)ethyl acetate	inactive, training	inactive, training	inactive, training	inactive	inactive	inactive		inactive	inactive	inactive, training	inactive, validation	0	0	0
1580	CCOCCOCCO	111-90-0	DTXSID2021941	2-(2-Ethoxyethoxy)ethanol	2-(2-Ethoxyethoxy)ethan-1-ol	inactive, training	inactive, training	inactive, training	inactive, training	inactive, validation	inactive, training		inactive, training	inactive	inactive, training	inactive, training	0	0	0
1582	CCCCOCCOCCOC(C)=O	124-17-4	DTXSID9027021	2-(2-Butoxyethoxy)ethyl acetate	2-(2-Butoxyethoxy)ethyl acetate	inactive, training	inactive, training	inactive, training	inactive	inactive	inactive		inactive	inactive	inactive, validation	inactive, training	0	0	0
1583	CCCCOCCOCCO	112-34-5	DTXSID8021519	2-(2-Butoxyethoxy)ethanol	2-(2-Butoxyethoxy)ethan-1-ol	inactive, training	inactive, training	inactive, validation	inactive, training	inactive, training	inactive, validation		inactive, validation	inactive	inactive, training	inactive, training	0	0	0
1584	NCCOCCO	929-06-6	DTXSID6027341	2-(2-Aminoethoxy)ethanol	2-(2-Aminoethoxy)ethan-1-ol	inactive, training	inactive, training	inactive, training	inactive	inactive	inactive		inactive	inactive	inactive, training	inactive, training	0	0	0
1585	CC(C)OCCO	109-59-1	DTXSID4047466	2-Isopropoxyethanol	2-[(Propan-2-yl)oxy]ethan-1-ol	inactive, validation	inactive, training	inactive, training	inactive	inactive	inactive		inactive	inactive	inactive, training	inactive, training	0	0	0
1590	CC(F)(F)Cl	75-68-3	DTXSID9023960	1-Chloro-1,1-difluoroethane	1-Chloro-1,1-difluoroethane		inactive	inactive	inactive	inactive	inactive			inactive		inactive	0	0	0
1591	BrCCBr	106-93-4	DTXSID3020415	1,2-Dibromoethane	1,2-Dibromoethane	inactive, training	inactive, training	inactive, training	inactive, training	inactive, training	inactive, validation		inactive	inactive	inactive, training	inactive, validation	0	0	0
1593	CCOC(OCC)OCC	122-51-0	DTXSID8041957	Ethyl orthoformate	(Diethoxymethoxy)ethane	inactive, training	inactive, validation	inactive, training	inactive, training	inactive, training	inactive, training		inactive	inactive	inactive, training	inactive, training	0	0	0
1594	FCC(F)(F)F	811-97-2	DTXSID1021324	1,1,1,2-Tetrafluoroethane	1,1,1,2-Tetrafluoroethane			inactive	inactive	inactive				inactive			0	0	0
1607	CCN(CC)CC	121-44-8	DTXSID3024366	Triethylamine	N,N-Diethylethanamine	inactive, training	inactive, validation	inactive, training	inactive	inactive	inactive		inactive	inactive	inactive, training	inactive, training	0	0	0
1610	[Na+].CCCCCCCCCCCC([O-])=O	629-25-4	DTXSID9044453	Sodium dodecanoate	Sodium dodecanoate			inactive					inactive	inactive			0	0	0
1614	CCCCCCCCCCCC(=O)OC	111-82-0	DTXSID5026889	Methyl dodecanoate	Methyl dodecanoate	inactive, training	inactive, training	inactive, training	inactive, validation	inactive, training	inactive, training		inactive, training	inactive	inactive, training	inactive, training	0	0	0
1626	OC[C@@H](O)[C@@H](O)[C@H](O)[C@H](O)CO	69-65-8	DTXSID1023235	D-Mannitol	D-Mannitol	inactive, training	inactive, training	inactive, training	inactive, training	inactive, training	inactive, training		inactive, training		inactive, training	inactive, training	0	0	0
1666	CCCCCCOC1O[C@H](CO)[C@@H](O)[C@H](O)[C@H]1O	54549-24-5	DTXSID1041843	D-Glucopyranoside, hexyl	Hexyl D-glucopyranoside			inactive					inactive	inactive		inactive	0	0	0
1668	CCCCCCCCCCOC1O[C@H](CO)[C@@H](O)[C@H](O)[C@H]1O	54549-25-6	DTXSID30893008	Decyl D-glucopyranoside	Decyl D-glucopyranoside			inactive					inactive	inactive			0	0	0
1671	-	69-79-4	DTXSID1023233	Maltose	-		inactive	inactive	inactive				inactive	inactive		inactive	0	0	0
1674	CCCCOC1O[C@H](CO)[C@@H](O)[C@H](O)[C@H]1O	31387-97-0	DTXSID90185315	Butyl D-glucoside	Butyl D-glucopyranoside		inactive	inactive		inactive	inactive		inactive	inactive		inactive	0	0	0
1688	[K+].CCCCCCCCCC([O-])=O	13040-18-1	DTXSID1042314	Potassium decanoate	Potassium decanoate	inactive	inactive	inactive	inactive	inactive	inactive		inactive	inactive		inactive	0	0	0
1692	CCCCCCCCCC(O)=O	334-48-5	DTXSID9021554	Decanoic acid	Decanoic acid	inactive, training	inactive, training	inactive, training	inactive, training	inactive, training	inactive, training		inactive, training	inactive, training	inactive, training	inactive, validation	0	0	0
1694	COC(=O)CCCCCCCCC(=O)OC1CC(C)(C)N(C)C(C)(C)C1	82919-37-7	DTXSID7041831	Methyl 1,2,2,6,6-pentamethyl-4-piperidyl sebacate	Methyl 1,2,2,6,6-pentamethylpiperidin-4-yl decanedioate								inactive	inactive			0	0	0
1695	[Na+].[Na+].[O-]C(=O)CCCCCCCCC([O-])=O	17265-14-4	DTXSID50889660	Decanedioic acid, sodium salt (1:2)	Disodium decanedioate		inactive	inactive		inactive			inactive	inactive		inactive	0	0	0
1696	[K+].[K+].[O-]C(=O)CCCCCCCCC([O-])=O	52457-55-3	DTXSID70897444	Dipotassium sebacate	Dipotassium decanedioate		inactive	inactive		inactive			inactive	inactive		inactive	0	0	0
1697	COC(=O)CCCCCCCCC(=O)OC	106-79-6	DTXSID1026740	Dimethyl decanedioate	Dimethyl decanedioate	inactive, training	inactive	inactive, training	inactive	inactive	inactive		inactive	inactive	inactive, training	inactive, training	0	0	0
1698	[Li+].[Li+].[O-]C(=O)CCCCCCCCC([O-])=O	19370-86-6	DTXSID90172987	Dilithium sebacate	Dilithium decanedioate		inactive	inactive		inactive			inactive	inactive		inactive	0	0	0
1699	CCCCC(CC)COC(=O)CCCCCCCCC(=O)OCC(CC)CCCC	122-62-3	DTXSID7025055	Bis(2-ethylhexyl) decanedioate	Bis(2-ethylhexyl) decanedioate	inactive, validation	inactive, training	inactive, training	inactive, training	inactive, training	inactive, training		inactive, training	inactive	inactive, validation	inactive, training	0	0	0
1702	OC(=O)CCCCCCCCC(O)=O	111-20-6	DTXSID7026867	Decanedioic acid	Decanedioic acid	inactive, training	inactive, training	inactive, validation	inactive, validation	inactive, training	inactive, training		inactive	inactive	inactive, training	inactive, training	0	0	0
1703	CCCCCCCCCC(=O)N(C)C	14433-76-2	DTXSID1027764	N,N-Dimethyldecanamide	N,N-Dimethyldecanamide	inactive, validation	inactive, training	inactive, training	inactive	inactive			inactive	inactive	inactive, training	inactive, training	0	0	0
1704	CCCCCCCCCC=O	112-31-2	DTXSID4021553	Decanal	Decanal	inactive, validation	inactive, training	inactive, training	inactive, training	inactive, training	inactive, training		inactive	inactive	inactive, training	inactive, training	0	0	0
1713	CCCCCC1C(CC(=O)OC)CCC1=O	24851-98-7	DTXSID2029325	Methyl dihydrojasmonate	Methyl (3-oxo-2-pentylcyclopentyl)acetate	inactive, validation	inactive, training	inactive, training	inactive, validation	inactive, training	inactive, training		inactive	inactive	inactive, validation	inactive, validation	0	0	0
1718	CC(=C)[C@H]1CCC(C)=CC1	5989-54-8	DTXSID6047078	(S)-Limonene	(4S)-1-Methyl-4-(prop-1-en-2-yl)cyclohex-1-ene	inactive, training	inactive, training	inactive, training	inactive				inactive	inactive	inactive, training	inactive, training	0	0	0
1719	CC(=C)[C@@H]1CCC(C)=CC1	5989-27-5	DTXSID1020778	D-Limonene	(4R)-1-Methyl-4-(prop-1-en-2-yl)cyclohex-1-ene	inactive, validation	inactive, training	inactive, training	inactive				inactive	inactive	inactive, training	inactive, validation	0	0	0
1720	CC(=C)C1CCC(C)=CC1	138-86-3	DTXSID2029612	Limonene	1-Methyl-4-(prop-1-en-2-yl)cyclohex-1-ene	inactive, training	inactive, training	inactive, validation	inactive, training	inactive, training	inactive, training		inactive	inactive	inactive, training	inactive, training	0	0	0
1723	CC(C)[C@H]1CC[C@H](C)CC1=O	89-80-5	DTXSID2044478	dl-Menthone	(2R,5S)-5-Methyl-2-(propan-2-yl)cyclohexan-1-one	inactive	inactive	inactive	inactive	inactive	inactive		inactive	inactive		inactive	0	0	0
1724	CC(C)C1CCC(C)CC1=O	10458-14-7	DTXSID80859154	cyclohexanone, 5-methyl-2-(1-methylethyl)-	5-Methyl-2-(propan-2-yl)cyclohexan-1-one	inactive	inactive	inactive	inactive	inactive	inactive		inactive	inactive		inactive	0	0	0
1726	CC(C)[C@@H]1CC[C@@H](C)C[C@H]1O	2216-51-5	DTXSID1022180	(1R,2S,5R)-(-)-Menthol	(1R,2S,5R)-5-Methyl-2-(propan-2-yl)cyclohexan-1-ol	inactive	inactive	inactive	inactive	inactive	inactive		inactive	inactive		inactive	0	0	0
1727	CC(C)[C@@H]1CC[C@@H](C)C[C@H]1O	89-78-1	DTXSID1020805	dl-Menthol	rel-(1R,2S,5R)-5-Methyl-2-(propan-2-yl)cyclohexan-1-ol	inactive	inactive	inactive	inactive, training	inactive, training	inactive, training		inactive	inactive		inactive	0	0	0
1728	CC(C)C1CCC(C)CC1O	1490-04-6	DTXSID8029650	Menthol	5-Methyl-2-(propan-2-yl)cyclohexan-1-ol	inactive, training	inactive, training	inactive, training	inactive, training	inactive, training	inactive, training		inactive	inactive	inactive, training	inactive, validation	0	0	0
1730	CC(=O)O[C@H]1CC[C@H](CC1)C(C)(C)C	10411-92-4	DTXSID70893643	4-tert-Butylcyclohexyl acetate, cis-	(1s,4s)-4-tert-Butylcyclohexyl acetate		inactive	inactive	inactive	inactive	inactive		inactive	inactive		inactive	0	0	0
1731	CC(=O)OC1CCC(CC1)C(C)(C)C	32210-23-4	DTXSID1027974	4-tert-Butylcyclohexyl acetate	4-tert-Butylcyclohexyl acetate	inactive, validation	inactive, training	inactive, validation	inactive	inactive	inactive		inactive	inactive	inactive, training	inactive, training	0	0	0
1732	CC(=O)OC1CCCCC1C(C)(C)C	88-41-5	DTXSID3036105	2-tert-Butylcyclohexyl acetate	2-tert-Butylcyclohexyl acetate	inactive, training	inactive, training	inactive, training	inactive, training	inactive, training	inactive, training		inactive	inactive	inactive, training	inactive, training	0	0	0
1734	CC1CCC(C(O)C1)C(C)(C)O	42822-86-6	DTXSID0035744	p-Menthane-3,8-diol	2-(2-Hydroxypropan-2-yl)-5-methylcyclohexan-1-ol		inactive	inactive	inactive	inactive	inactive			inactive		inactive	0	0	0
1735	CC1CCC(CC1)C(C)(C)O	498-81-7	DTXSID4041812	Dihydro-alpha-terpineol	2-(4-Methylcyclohexyl)propan-2-ol	inactive, validation	inactive, training	inactive, training	inactive	inactive	inactive			inactive		inactive	0	0	0
1736	CC1(C)CC(N)CC(C)(CN)C1	2855-13-2	DTXSID6027503	Isophorone diamine	3-(Aminomethyl)-3,5,5-trimethylcyclohexan-1-amine	inactive, training	inactive, training	inactive, validation	inactive	inactive				inactive	inactive, training	inactive, training	0	0	0
1738	CCC1CCCCC1	1678-91-7	DTXSID1051779	Ethylcyclohexane	Ethylcyclohexane	inactive, validation	inactive, training	inactive, validation	inactive				inactive	inactive		inactive	0	0	0
1740	CC1(C)CC(CC(C)(CN=C=O)C1)N=C=O	4098-71-9	DTXSID0023826	Isophorone diisocyanate	5-Isocyanato-1-(isocyanatomethyl)-1,3,3-trimethylcyclohexane	inactive, training	inactive, validation	inactive, validation					inactive, validation	inactive	inactive, training	inactive, training	0	0	0
1742	C1CCC(CC1)NC1CCCCC1	101-83-7	DTXSID6025018	Dicyclohexylamine	N-Cyclohexylcyclohexanamine	inactive, training	inactive, training	inactive, training	inactive, validation	inactive, training	inactive, training			inactive	inactive, training	inactive, validation	0	0	0
1747	CC(C)SC(=O)C=C(C)C	34365-79-2	DTXSID1067837	2-Butenethioic acid, 3-methyl-, S-(1-methylethyl) ester	S-Propan-2-yl 3-methylbut-2-enethioate	inactive	inactive	inactive	inactive					inactive		inactive	0	0	0
1843	CC\C=C/CCOC(=O)OC	67633-96-9	DTXSID3052353	(3Z)-Hex-3-en-1-yl methyl carbonate	(3Z)-Hex-3-en-1-yl methyl carbonate	inactive	inactive	inactive	inactive	inactive	inactive		inactive	inactive		inactive	0	0	0
1875	COC(=O)C1=CC=CC=C1N=CCC(C)CC(C)(C)C	67801-42-7	DTXSID30867345	Benzoic acid, 2-[(3,5,5-trimethylhexylidene)amino]-, methyl ester	Methyl 2-[(3,5,5-trimethylhexylidene)amino]benzoate								inactive	inactive			0	0	0
1876	OC(=O)C1=CC=CC=C1	65-85-0	DTXSID6020143	Benzoic acid	Benzoic acid	inactive, training	inactive, training	inactive, training	inactive, validation	inactive, validation	inactive, training		inactive, validation	inactive	inactive, training	inactive, training	0	0	0
1885	CCOC(=O)CC(C)=O	141-97-9	DTXSID2027092	Ethyl acetoacetate	Ethyl 3-oxobutanoate	inactive, training	inactive, validation	inactive, training	inactive	inactive	inactive		inactive	inactive	inactive, training	inactive, training	0	0	0
1889	CCOC(=O)C(C)CC	7452-79-1	DTXSID3052488	Ethyl 2-methylbutyrate	Ethyl 2-methylbutanoate	inactive	inactive	inactive	inactive	inactive	inactive		inactive	inactive		inactive	0	0	0
1895	[Na+].[Na+].CCCCCCC=CC(CC([O-])=O)C([O-])=O	54163-66-5	DTXSID70889763	Butanedioic acid, 2-(octen-1-yl)-, sodium salt (1:2)	Disodium 2-(oct-1-en-1-yl)butanedioate			inactive						inactive			0	0	0
1899	OC(CC(O)=O)C(O)=O	6915-15-7	DTXSID0027640	Malic acid	2-Hydroxybutanedioic acid	inactive, validation	inactive, training	inactive, training	inactive, training	inactive, training	inactive, training		inactive, training		inactive, training	inactive, training	0	0	0
1901	COC(=O)CCC(=O)OC	106-65-0	DTXSID5025152	Dimethyl succinate	Dimethyl butanedioate	inactive, validation	inactive, training	inactive, validation	inactive, training	inactive, training	inactive, training		inactive, validation	inactive	inactive, training	inactive, training	0	0	0
1903	OC(C(O)C(O)=O)C(O)=O	133-37-9	DTXSID5046986	dl-Tartaric acid	2,3-Dihydroxybutanedioic acid	inactive, training	inactive, training	inactive, training	inactive	inactive	inactive				inactive, validation	inactive, training	0	0	0
1906	O[C@H]([C@@H](O)C(O)=O)C(O)=O	87-69-4	DTXSID8023632	L-Tartaric acid	(2R,3R)-2,3-Dihydroxybutanedioic acid	inactive, training	inactive, training	inactive, training	inactive, training	inactive, validation	inactive, training		inactive, validation		inactive, training	inactive, training	0	0	0
1913	CCC(C)(C)OC	994-05-8	DTXSID8024521	tert-Amyl methyl ether	2-Methoxy-2-methylbutane	inactive, training	inactive, training	inactive, training	inactive	inactive	inactive		inactive	inactive	inactive, training	inactive, validation	0	0	0
1914	CCOC(C)(C)CC	919-94-8	DTXSID7061279	Butane, 2-ethoxy-2-methyl-	2-Ethoxy-2-methylbutane	inactive	inactive	inactive	inactive	inactive	inactive		inactive	inactive		inactive	0	0	0
1915	CCCCOCOCCCC	2568-90-3	DTXSID3062528	Butane, 1,1'-[methylenebis(oxy)]bis-	1-(Butoxymethoxy)butane		inactive	inactive	inactive	inactive	inactive		inactive	inactive		inactive	0	0	0
1922	CC(C)(CO)[C@@H](O)C(=O)NCCCO	81-13-0	DTXSID3022906	Dexpanthenol	(2R)-2,4-Dihydroxy-N-(3-hydroxypropyl)-3,3-dimethylbutanamide	inactive, training	inactive, training	inactive, training	inactive	inactive	inactive		inactive	inactive	inactive, training	inactive, validation	0	0	0
1923	CC(C)(CO)C(O)C(=O)NCCCO	16485-10-2	DTXSID3044598	Panthenol	2,4-Dihydroxy-N-(3-hydroxypropyl)-3,3-dimethylbutanamide	inactive, training	inactive, training	inactive, validation	inactive	inactive	inactive		inactive	inactive	inactive, training	inactive, training	0	0	0
1948	CC1(C)C2CC1C(=C)CC2	127-91-3	DTXSID7027049	beta-Pinene	6,6-Dimethyl-2-methylidenebicyclo[3.1.1]heptane	inactive, training	inactive, training	inactive, validation	inactive	inactive				inactive	inactive, training	inactive, training	0	0	0
1949	CC1=CC[C@@H]2C[C@H]1C2(C)C	7785-70-8	DTXSID7041671	(+)-alpha-Pinene	(1R,5R)-2,6,6-Trimethylbicyclo[3.1.1]hept-2-ene	inactive, training	inactive, training	inactive, training	inactive	inactive	inactive		inactive	inactive	inactive, training	inactive, training	0	0	0
1950	CC1=CCC2CC1C2(C)C	80-56-8	DTXSID4026501	alpha-Pinene	2,6,6-Trimethylbicyclo[3.1.1]hept-2-ene	inactive, training	inactive, training	inactive, training	inactive, validation	inactive, training	inactive, training			inactive	inactive, training	inactive, training	0	0	0
1951	CC1(C)C2CCC(C2)C1=C	79-92-5	DTXSID8026488	Camphene	2,2-Dimethyl-3-methylidenebicyclo[2.2.1]heptane	inactive, training	inactive, training	inactive, training	inactive, training	inactive, validation	inactive, validation			inactive	inactive, training	inactive, training	0	0	0
1953	CC1(C)C2CCC1(C)C(=O)C2	76-22-2	DTXSID5030955	Camphor	1,7,7-Trimethylbicyclo[2.2.1]heptan-2-one	inactive, training	inactive, training	inactive, validation	inactive	inactive				inactive	inactive, training	inactive, training	0	0	0
1954	CC1(C)[C@@H]2CC[C@]1(C)[C@H](O)C2	507-70-0	DTXSID3052143	dl-Borneol	(1S,2R,4R)-1,7,7-Trimethylbicyclo[2.2.1]heptan-2-ol	inactive	inactive	inactive	inactive	inactive	inactive			inactive		inactive	0	0	0
1955	CC(=O)O[C@H]1C[C@@H]2CC[C@@]1(C)C2(C)C	125-12-2	DTXSID7042061	Isobornyl acetate	(1S,2S,4S)-1,7,7-Trimethylbicyclo[2.2.1]heptan-2-yl acetate	inactive, training	inactive, validation	inactive, training	inactive, validation	inactive, training	inactive, training			inactive	inactive, validation	inactive	0	0	0
1960	[Na+].[O-]C(=O)C1=CC=CC=C1	532-32-1	DTXSID1020140	Sodium benzoate	Sodium benzoate	inactive		inactive	inactive, training	inactive, training	inactive, training		inactive, training	inactive		inactive	0	0	0
1961	[K+].[O-]C(=O)C1=CC=CC=C1	582-25-2	DTXSID1027219	Potassium benzoate	Potassium benzoate			inactive	inactive	inactive	inactive		inactive	inactive		inactive	0	0	0
1962	O=C(OCC1=CC=CC=C1)C1=CC=CC=C1	120-51-4	DTXSID8029153	Benzyl benzoate	Benzyl benzoate	inactive, training	inactive, training	inactive, training	inactive, training	inactive, validation	inactive, training		inactive	inactive	inactive, training	inactive, training	0	0	0
1964	[NH4+].[O-]C(=O)C1=CC=CC=C1	1863-63-4	DTXSID4041602	Ammonium benzoate	Ammonium benzoate			inactive	inactive					inactive			0	0	0
1966	CC1=CC=C(C=C1)C(O)=O	99-94-5	DTXSID6021618	4-Methylbenzoic acid	4-Methylbenzoic acid	inactive, training	inactive, validation	inactive, training	inactive	inactive	inactive			inactive	inactive, training	inactive, training	0	0	0
1967	CCCOC(=O)C1=CC=C(O)C=C1	94-13-3	DTXSID4022527	Propylparaben	Propyl 4-hydroxybenzoate	inactive, training	inactive, training	inactive, training	inactive, training	inactive, validation	inactive, training		inactive, validation	inactive	inactive, training	inactive, training	0	0	0
1968	[Na+].COC(=O)C1=CC=C([O-])C=C1	5026-62-0	DTXSID1042156	Methylparaben sodium	Sodium 4-(methoxycarbonyl)phenolate	inactive	inactive	inactive	inactive	inactive	inactive		inactive	inactive		inactive	0	0	0
1969	COC(=O)C1=CC=C(O)C=C1	99-76-3	DTXSID4022529	Methylparaben	Methyl 4-hydroxybenzoate	inactive, training	inactive, training	inactive, training	inactive, training	inactive, training	inactive, validation		inactive, training	inactive	inactive, training	inactive, training	0	0	0
1970	[Na+].CCOC(=O)C1=CC=C([O-])C=C1	35285-68-8	DTXSID0042402	Sodium ethylparaben	Sodium 4-(ethoxycarbonyl)phenolate		inactive	inactive	inactive	inactive	inactive		inactive	inactive		inactive	0	0	0
1971	CCOC(=O)C1=CC=C(O)C=C1	120-47-8	DTXSID9022528	Ethylparaben	Ethyl 4-hydroxybenzoate	inactive, training	inactive, training	inactive, training	inactive, training	inactive, validation	inactive, training		inactive, training	inactive	inactive, training	inactive, training	0	0	0
1972	CCCCOC(=O)C1=CC=C(O)C=C1	94-26-8	DTXSID3020209	Butylparaben	Butyl 4-hydroxybenzoate	inactive, training	inactive, training	inactive, training	inactive, training	inactive, training	inactive, training		inactive, training	inactive	inactive, training	inactive, training	0	0	0
1973	CC(C)COC(=O)C1=CC=C(O)C=C1	4247-02-3	DTXSID4020749	Isobutylparaben	2-Methylpropyl 4-hydroxybenzoate	inactive, training	inactive, training	inactive, training	inactive	inactive	inactive		inactive	inactive	inactive, training	inactive	0	0	0
1974	CCOC(=O)C1=CC=C(C=C1)N(C)C	10287-53-3	DTXSID2044763	Parbenate	Ethyl 4-(dimethylamino)benzoate	inactive, training	inactive, training	inactive, validation	inactive	inactive	inactive			inactive	inactive, training	inactive, validation	0	0	0
1975	CC(C)(C)C1=CC=C(C=C1)C(O)=O	98-73-7	DTXSID0040703	4-tert-Butylbenzoic acid	4-tert-Butylbenzoic acid	inactive, training	inactive, training	inactive, training	inactive	inactive	inactive			inactive	inactive, training	inactive, training	0	0	0
1976	OC1=C(C=CC=C1)C(=O)OCC1=CC=CC=C1	118-58-1	DTXSID1024598	Benzyl salicylate	Benzyl 2-hydroxybenzoate	inactive, training	inactive, training	inactive, training	inactive, training	inactive, training	inactive, training			inactive	inactive, training	inactive, training	0	0	0
1977	CCCCCOC(=O)C1=C(O)C=CC=C1	2050-08-0	DTXSID9029227	Pentyl 2-hydroxybenzoate	Pentyl 2-hydroxybenzoate		inactive	inactive	inactive	inactive	inactive		inactive	inactive		inactive	0	0	0
1980	COC(=O)C1=C(O)C=CC=C1	119-36-8	DTXSID5025659	Methyl salicylate	Methyl 2-hydroxybenzoate	inactive, training	inactive, validation	inactive, training	inactive, training	inactive, validation	inactive, validation		inactive, training	inactive	inactive, training	inactive, training	0	0	0
1981	CCCCCCOC(=O)C1=C(O)C=CC=C1	6259-76-3	DTXSID4038924	Hexyl salicylate	Hexyl 2-hydroxybenzoate	inactive, training	inactive, training		inactive, training	inactive, training	inactive, training		inactive	inactive	inactive, training	inactive, training	0	0	0
1982	OC1=C(C=CC=C1)C(=O)OC1CCCCC1	25485-88-5	DTXSID2051928	Cyclohexyl 2-hydroxybenzoate	Cyclohexyl 2-hydroxybenzoate			inactive	inactive					inactive			0	0	0
1983	CC(C)CCOC(=O)C1=C(O)C=CC=C1	87-20-7	DTXSID9041655	Isoamyl salicylate	3-Methylbutyl 2-hydroxybenzoate		inactive	inactive	inactive	inactive			inactive	inactive		inactive	0	0	0
1984	CC\C=C/CCOC(=O)C1=C(O)C=CC=C1	65405-77-8	DTXSID8037750	(3Z)-Hex-3-en-1-yl salicylate	(3Z)-Hex-3-en-1-yl 2-hydroxybenzoate	inactive, training	inactive	inactive, validation	inactive				inactive	inactive	inactive, training	inactive, training	0	0	0
1985	OC(=O)C1=C(O)C=CC=C1	69-72-7	DTXSID7026368	Salicylic acid	2-Hydroxybenzoic acid	inactive, validation	inactive, training	inactive, training	inactive, training	inactive, training	inactive, training			inactive	inactive, training	inactive, training	0	0	0
1989	CC1=CC=C(C=C1)S(=O)(=O)N=C=O	4083-64-1	DTXSID1027558	p-Toluenesulphonyl isocyanate	4-Methylbenzene-1-sulfonyl isocyanate	inactive, training	inactive, validation	inactive, training		inactive				inactive	inactive, training	inactive, validation	0	0	0
2037	CC1=CC=C(C=C1)S(O)(=O)=O	104-15-4	DTXSID0026701	4-Methylbenzenesulfonic acid	4-Methylbenzene-1-sulfonic acid	inactive, training	inactive, training	inactive, validation	inactive	inactive	inactive			inactive	inactive, training	inactive, training	0	0	0
2044	[Na+].CC(C)C1=CC=C(C=C1)S([O-])(=O)=O	15763-76-5	DTXSID6047523	Sodium 4-isopropylbenzenesulfonate	Sodium 4-(propan-2-yl)benzene-1-sulfonate	inactive, training	inactive, training	inactive, training	inactive	inactive	inactive			inactive	inactive, validation	inactive, training	0	0	0
2057	OS(=O)(=O)C1=CC=CC=C1	98-11-3	DTXSID9024568	Benzenesulfonic acid	Benzenesulfonic acid	inactive, training	inactive, training	inactive, validation	inactive	inactive	inactive			inactive	inactive, validation	inactive, validation	0	0	0
2058	O.O.O.[Na+].CC1=CC=C(C=C1)S(=O)(=O)[N-]Cl	7080-50-4	DTXSID6040795	Chloramine-T trihydrate	Sodium chloro(4-methylbenzene-1-sulfonyl)azanide--water (1/1/3)				inactive, validation	inactive, training	inactive, validation			inactive		inactive	0	0	0
2067	CCC1=CC=C(CC(C)(C)C=O)C=C1	67634-15-5	DTXSID3052359	3-(4-Ethylphenyl)-2,2-dimethylpropanal	3-(4-Ethylphenyl)-2,2-dimethylpropanal		inactive	inactive						inactive			0	0	0
2068	CC(CC1=CC=C(C=C1)C(C)(C)C)C=O	80-54-6	DTXSID9026500	2-(4-Tert-Butylbenzyl)propionaldehyde	3-(4-tert-Butylphenyl)-2-methylpropanal	inactive, training	inactive, training	inactive, training	inactive, training	inactive, training	inactive, training			inactive	inactive, validation		0	0	0
2069	CC(C)C1=CC(=CC=C1)C(C)CC=O	125109-85-5	DTXSID7051632	beta-Methyl-3-(1-methylethyl)benzenepropanal	3-[3-(Propan-2-yl)phenyl]butanal		inactive	inactive						inactive			0	0	0
2070	CC(CC=O)C1=CC=CC=C1	16251-77-7	DTXSID4047098	3-Phenylbutyraldehyde	3-Phenylbutanal	inactive, training		inactive, training	inactive		inactive			inactive	inactive, training	inactive, validation	0	0	0
2071	CC(CC1=CC=C(C=C1)C(C)C)C=O	103-95-7	DTXSID2044769	Cyclamen aldehyde	2-Methyl-3-[4-(propan-2-yl)phenyl]propanal	inactive, validation	inactive, training	inactive, training						inactive	inactive, training	inactive, validation	0	0	0
2072	CC(CC1=CC=C(C)C=C1)C=O	41496-43-9	DTXSID00866047	Benzenepropanal, .alpha.,4-dimethyl-	2-Methyl-3-(4-methylphenyl)propanal			inactive	inactive					inactive		inactive	0	0	0
2074	CC(OC(C)=O)C1=CC=CC=C1	93-92-5	DTXSID6041636	(+/-)-alpha-Methylbenzyl acetate	1-Phenylethyl acetate	inactive, training	inactive, training	inactive, training	inactive, validation	inactive, training	inactive, training			inactive	inactive, training	inactive, training	0	0	0
2075	OCC1=CC=CC=C1	100-51-6	DTXSID5020152	Benzyl alcohol	Phenylmethanol	inactive, training	inactive, training	inactive, training	inactive, training	inactive, validation	inactive, training		inactive, training	inactive	inactive, training	inactive, training	0	0	0
2088	O=C(CC1=CC=CC=C1)OCCC1=CC=CC=C1	102-20-5	DTXSID0044494	2-Phenylethyl phenylacetate	2-Phenylethyl phenylacetate	inactive, training		inactive, training						inactive	inactive, training	inactive, training	0	0	0
2090	CCCC1=CC=CC=C1	103-65-1	DTXSID3042219	Propylbenzene	Propylbenzene	inactive, training	inactive, training	inactive, training	inactive, validation	inactive, training	inactive, validation		inactive, training	inactive	inactive, training	inactive, validation	0	0	0
2100	CCC1=CC=CC=C1	100-41-4	DTXSID3020596	Ethylbenzene	Ethylbenzene	inactive, training	inactive, training	inactive, training	inactive				inactive	inactive	inactive, validation	inactive	0	0	0
2108	C=CC1=CC=CC=C1	100-42-5	DTXSID2021284	Styrene	Ethenylbenzene	inactive, training	inactive, training	inactive, training	inactive					inactive	inactive, training	inactive, training	0	0	0
2117	ClC1=CC=CC=C1	108-90-7	DTXSID4020298	Chlorobenzene	Chlorobenzene	inactive, training	inactive, training	inactive, training	inactive	inactive	inactive			inactive	inactive, training	inactive, validation	0	0	0
2122	CC(C)C1=CC=C(C)C=C1	99-87-6	DTXSID3026645	p-Cymene	1-Methyl-4-(propan-2-yl)benzene	inactive, training	inactive, validation	inactive, validation	inactive, training	inactive, validation	inactive, training		inactive, training	inactive	inactive, training	inactive, validation	0	0	0
2124	CCC1=CC=C(C)C=C1	622-96-8	DTXSID9029194	4-Ethyltoluene	1-Ethyl-4-methylbenzene	inactive, training	inactive, training	inactive, training	inactive	inactive			inactive	inactive	inactive, training	inactive, training	0	0	0
2126	CC1=CC(C)=CC(C)=C1	108-67-8	DTXSID6026797	1,3,5-Trimethylbenzene	1,3,5-Trimethylbenzene	inactive, training	inactive, validation	inactive, training	inactive, training	inactive, training	inactive, training		inactive, validation	inactive	inactive, training	inactive, validation	0	0	0
2127	CC1=C(C)C=CC=C1	95-47-6	DTXSID3021807	o-Xylene	1,2-Xylene	inactive, training	inactive, training	inactive, training	inactive	inactive			inactive	inactive	inactive, training	inactive, training	0	0	0
2128	CC1=CC(C)=C(C)C=C1	95-63-6	DTXSID6021402	1,2,4-Trimethylbenzene	1,2,4-Trimethylbenzene	inactive, training	inactive, training	inactive, training	inactive, validation	inactive, training	inactive, validation		inactive, training	inactive	inactive, training	inactive, validation	0	0	0
2129	CC1=CC=CC(C)=C1C	526-73-8	DTXSID8047769	1,2,3-Trimethylbenzene	1,2,3-Trimethylbenzene	inactive, validation	inactive, training	inactive, training	inactive	inactive			inactive	inactive		inactive	0	0	0
2130	CC1=CC(C)=C(C)C(C)=C1	527-53-7	DTXSID6026119	1,2,3,5-Tetramethylbenzene	1,2,3,5-Tetramethylbenzene	inactive, validation	inactive, training	inactive, training	inactive	inactive			inactive	inactive	inactive, training	inactive, training	0	0	0
2145	CC(C)CC(=O)CC(C)C	108-83-8	DTXSID4025080	Diisobutyl ketone	2,6-Dimethylheptan-4-one	inactive, training	inactive, training	inactive, training	inactive, training	inactive, training	inactive, training		inactive	inactive	inactive, training	inactive, training	0	0	0
2146	CC(C)CC(O)CC(C)C	108-82-7	DTXSID8026802	2,6-Dimethyl-4-heptanol	2,6-Dimethylheptan-4-ol	inactive, training	inactive, training	inactive, training	inactive	inactive	inactive		inactive	inactive	inactive, validation	inactive, training	0	0	0
2157	O(C1=CC=CC=C1)C1=CC=CC=C1	101-84-8	DTXSID9021847	Diphenyl oxide	1,1'-Oxydibenzene	inactive, validation	inactive, training	inactive, training	inactive, training	inactive, training	inactive, training			inactive	inactive, training	inactive, training	0	0	0
2162	ClCC1=CC=CC=C1	100-44-7	DTXSID0020153	Benzyl chloride	(Chloromethyl)benzene	inactive, training	inactive, validation	inactive, training		inactive	inactive		inactive	inactive	inactive, training	inactive, training	0	0	0
2163	CCC(C)C1=CC=CC=C1	135-98-8	DTXSID2022333	sec-Butylbenzene	(Butan-2-yl)benzene	inactive, validation	inactive, training	inactive, training	inactive	inactive			inactive, training	inactive		inactive	0	0	0
2165	CC(C)C1=CC=CC=C1	98-82-8	DTXSID1021827	Cumene	(Propan-2-yl)benzene	inactive, training	inactive, training	inactive, training	inactive	inactive			inactive	inactive	inactive, validation	inactive, training	0	0	0
2170	N(C1=CC=CC=C1)C1=CC=CC=C1	122-39-4	DTXSID4021975	Diphenylamine	N-Phenylaniline	inactive, training	inactive, training	inactive, training	inactive, training	inactive, training	inactive, validation		inactive, training	inactive	inactive, training	inactive, training	0	0	0
2176	CCN(CC)C(=O)C1=CC=CC(C)=C1	134-62-3	DTXSID2021995	DEET	N,N-Diethyl-3-methylbenzamide	inactive, training	inactive, training	inactive, training	inactive, training	inactive, training	inactive, training	inactive, training	inactive, training	inactive	inactive, training	inactive, training	0	0	0
2178	COC1=CC=C(C=O)C=C1	123-11-5	DTXSID2026997	4-Methoxybenzaldehyde	4-Methoxybenzaldehyde	inactive, training	inactive, training	inactive, training	inactive, training	inactive, training	inactive, training			inactive	inactive, validation	inactive, training	0	0	0
2179	COC1=C(O)C=CC(C=O)=C1	121-33-5	DTXSID0021969	4-Hydroxy-3-methoxybenzaldehyde	4-Hydroxy-3-methoxybenzaldehyde	inactive, training	inactive, training	inactive, validation	inactive, training	inactive, validation	inactive, validation		inactive, training		inactive, training	inactive, training	0	0	0
2180	COC1=CC=C(C=O)C=C1OC	120-14-9	DTXSID7026285	Veratraldehyde	3,4-Dimethoxybenzaldehyde	inactive, training	inactive, training	inactive, training	inactive, training	inactive, training	inactive, training			inactive	inactive, training	inactive, training	0	0	0
2181	O=CC1=CC=CC=C1	100-52-7	DTXSID8039241	Benzaldehyde	Benzaldehyde	inactive, training	inactive, training	inactive, training	inactive					inactive	inactive, validation	inactive, training	0	0	0
2258	[H]N([H])CCCCCCCCC(C)(C)COCC	68603-58-7	DTXSID00904433	Amines, C12-14-tert-alkyl, ethoxylated propoxylated	10-Ethoxy-9,9-dimethyldecan-1-amine								inactive	inactive			0	0	0
2385	CCO |lp:2:2,Sg:n:1:9-15:ht|	67762-41-8	DTXSID4028331	C10-16 Alcohols	-	inactive	inactive	inactive	inactive	inactive	inactive		inactive	inactive		inactive	0	0	0
2390	[Na+].[Na+].[Na+].CC(N(CC([O-])=O)CC([O-])=O)C([O-])=O	164462-16-2	DTXSID2044555	Alanine, N,N-bis(carboxymethyl)-, trisodium salt	Trisodium 2-[bis(carboxylatomethyl)amino]propanoate	inactive	inactive	inactive	inactive	inactive				inactive		inactive	0	0	0
2394	O.O.O.[Na+].CC([O-])=O	6131-90-4	DTXSID2073986	Acetic acid, sodium salt, trihydrate	Sodium acetate--water (1/1/3)	inactive		inactive	inactive	inactive	inactive		inactive	inactive		inactive	0	0	0
2397	CC(=O)OCC1=CC=CC=C1	140-11-4	DTXSID0020151	Benzyl acetate	Benzyl acetate	inactive, training	inactive, training	inactive, training	inactive, training	inactive, training	inactive, training			inactive	inactive, validation	inactive, training	0	0	0
2398	CCCCCOC(C)=O	628-63-7	DTXSID1027263	Pentyl acetate	Pentyl acetate	inactive, training	inactive, training	inactive, training	inactive, training	inactive, training	inactive, validation		inactive, training	inactive	inactive, training	inactive, training	0	0	0
2401	[Na+].[O-]C(=O)CS	367-51-1	DTXSID3026142	Sodium thioglycolate	Sodium sulfanylacetate	inactive	inactive	inactive	inactive	inactive	inactive			inactive		inactive	0	0	0
2405	CCCCOC(=O)CO	7397-62-8	DTXSID6044725	Butyl hydroxyacetate	Butyl hydroxyacetate	inactive, training	inactive, validation	inactive, validation	inactive	inactive	inactive		inactive	inactive	inactive, validation	inactive, training	0	0	0
2407	CCCCCCOC(C)=O	142-92-7	DTXSID6022006	Hexyl acetate	Hexyl acetate	inactive	inactive	inactive	inactive	inactive	inactive		inactive	inactive		inactive	0	0	0
2415	CCCCOC(C)=O	123-86-4	DTXSID3021982	Butyl acetate	Butyl acetate	inactive, training	inactive, training	inactive, training	inactive	inactive	inactive		inactive	inactive	inactive, training	inactive, training	0	0	0
2417	CC(C)COC(C)=O	110-19-0	DTXSID5026837	Isobutyl acetate	2-Methylpropyl acetate	inactive, training	inactive, training	inactive, training	inactive	inactive	inactive		inactive	inactive		inactive, training	0	0	0
2418	CCCCC(CC)COC(C)=O	103-09-3	DTXSID8026694	2-Ethylhexyl acetate	2-Ethylhexyl acetate	inactive, training	inactive, training	inactive, training	inactive, training	inactive, training	inactive, training		inactive	inactive	inactive, training	inactive, validation	0	0	0
2419	CN(C)CCOC(C)=O	1421-89-2	DTXSID8061684	Acetic acid, 2-(dimethylamino)ethyl ester	2-(Dimethylamino)ethyl acetate	inactive	inactive	inactive	inactive	inactive	inactive		inactive	inactive		inactive	0	0	0
2420	CC(C)OC(C)=O	108-21-4	DTXSID2025478	Isopropyl acetate	Propan-2-yl acetate	inactive, training	inactive, training	inactive, training	inactive, training	inactive, training	inactive, training		inactive	inactive	inactive, training	inactive, training	0	0	0
2421	CC(=O)OC(C)(C)C	540-88-5	DTXSID1022055	tert-Butyl acetate	tert-Butyl acetate	inactive, validation	inactive, training	inactive, training	inactive, validation	inactive, training	inactive, validation		inactive	inactive	inactive, training	inactive, validation	0	0	0
2422	C=CCOC(=O)COC1CCCCC1	68901-15-5	DTXSID1071824	2-Propen-1-yl 2-(cyclohexyloxy)acetate	Prop-2-en-1-yl (cyclohexyloxy)acetate		inactive	inactive					inactive	inactive		inactive	0	0	0
2424	CC(C)CCOCC(=O)OCC=C	67634-00-8	DTXSID9025580	Allyl 2-(isopentyloxy)acetate	Prop-2-en-1-yl (3-methylbutoxy)acetate	inactive, validation	inactive, training	inactive, training					inactive	inactive	inactive, training	inactive, training	0	0	0
2436	OCNC(=O)CCl	2832-19-1	DTXSID2041412	2-Chloro-N-(hydroxymethyl)acetamide	2-Chloro-N-(hydroxymethyl)acetamide	inactive, training	inactive, training	inactive, training	inactive	inactive	inactive		inactive	inactive	inactive, training	inactive, validation	0	0	0
2480	CCCCC(CC)COC(=O)C1CCC2OC2C1	62256-00-2	DTXSID00866926	7-Oxabicyclo[4.1.0]heptane-3-carboxylic acid, 2-ethylhexyl ester	2-Ethylhexyl 7-oxabicyclo[4.1.0]heptane-3-carboxylate									inactive			0	0	0
2484	CC(CCC=C(C)C)CC#N	51566-62-2	DTXSID7052155	3,7-Dimethyloct-6-enenitrile	3,7-Dimethyloct-6-enenitrile		inactive	inactive	inactive					inactive		inactive	0	0	0
2485	CC(CCC=C(C)C)CC=O	106-23-0	DTXSID3041790	Citronellal	3,7-Dimethyloct-6-enal	inactive, training	inactive, training	inactive, training	inactive, training	inactive, training	inactive, training			inactive	inactive, validation	inactive, validation	0	0	0
2486	CC(CCOC(C)=O)CCC=C(C)C	150-84-5	DTXSID5051739	Citronellyl acetate	3,7-Dimethyloct-6-en-1-yl acetate	inactive	inactive	inactive						inactive		inactive	0	0	0
2488	O=P1OC2=C(C=CC=C2)C2=C1C=CC=C2	35948-25-5	DTXSID6044563	6H-Dibenzo[c,e][1,2]oxaphosphinine 6-oxide	6H-6lambda~5~-Dibenzo[c,e][1,2]oxaphosphinin-6-one	inactive, training	inactive, validation	inactive, training						inactive, validation	inactive, training	inactive, training	0	0	0
2490	CC(C)CC(C)(O)C#CC(C)(O)CC(C)C	126-86-3	DTXSID7027041	2,4,7,9-Tetramethyl-5-decyne-4,7-diol	2,4,7,9-Tetramethyldec-5-yne-4,7-diol	inactive, training	inactive, validation	inactive, training	inactive, training	inactive, training	inactive, training		inactive, training	inactive	inactive, validation	inactive, training	0	0	0
2493	OC(=O)C1=CC=[N+]([O-])C=C1	13602-12-5	DTXSID6065557	4-Pyridinecarboxylic acid 1-oxide	1-Oxo-1lambda~5~-pyridine-4-carboxylic acid		inactive	inactive		inactive				inactive		inactive	0	0	0
2494	CN1C(C)(C)CC(O)CC1(C)C	2403-89-6	DTXSID3044411	1,2,2,6,6-Pentamethylpiperidin-4-ol	1,2,2,6,6-Pentamethylpiperidin-4-ol	inactive, training	inactive, validation	inactive, training	inactive	inactive	inactive		inactive	inactive	inactive, training	inactive, validation	0	0	0
2496	CCC(=O)OC1CC2CC1C1CC=CC21	17511-60-3	DTXSID8036312	4,7-Methano-1H-inden-6-ol, 3a,4,5,6,7,7a-hexahydro-, propanoate	3a,4,5,6,7,7a-Hexahydro-1H-4,7-methanoinden-6-yl propanoate			inactive		inactive				inactive			0	0	0
2497	CCOC(=O)[C@@]12CCC[C@@H]1[C@H]1CC[C@@H]2C1	80623-07-0	DTXSID9052551	Ethyl (3aR,4R,7S,7aR)-octahydro-3aH-4,7-methanoindene-3a-carboxylate rel	Ethyl (3aR,4R,7S,7aR)-octahydro-3aH-4,7-methanoindene-3a-carboxylate			inactive		inactive				inactive			0	0	0
2499	CC(=O)OC1CC2CC1C1CC=CC21	5413-60-5	DTXSID4029270	Jasmacyclen	3a,4,5,6,7,7a-Hexahydro-1H-4,7-methanoinden-6-yl acetate			inactive	inactive	inactive				inactive			0	0	0
2500	COC1CC2CC1C1CC(CC21)C=O	86803-90-9	DTXSID6052586	5-Methoxyoctahydro-1H-4,7-methanoindene-2-carbaldehyde	5-Methoxyoctahydro-1H-4,7-methanoindene-2-carbaldehyde					inactive				inactive			0	0	0
2501	C1C=CC2C3CC(C=C3)C12	77-73-6	DTXSID5025023	Dicyclopentadiene	3a,4,7,7a-Tetrahydro-1H-4,7-methanoindene	inactive, training	inactive, validation	inactive, validation	inactive, training	inactive, training	inactive, training			inactive	inactive, training	inactive, training	0	0	0
2504	CC1(CO)CN(NC1=O)C1=CC=CC=C1	13047-13-7	DTXSID9044794	4-(Hydroxymethyl)-4-methyl-1-phenylpyrazolidin-3-one	4-(Hydroxymethyl)-4-methyl-1-phenylpyrazolidin-3-one	inactive, training	inactive, training	inactive, training	inactive	inactive	inactive			inactive	inactive, validation		0	0	0
2505	OCCN1CCOC1	20073-50-1	DTXSID8066553	3-Oxazolidineethanol	2-(1,3-Oxazolidin-3-yl)ethan-1-ol	inactive	inactive	inactive	inactive	inactive	inactive		inactive	inactive		inactive	0	0	0
2506	CCC(C)(CCCC(C)C)OC(C)=O	20780-48-7	DTXSID5041487	3,7-Dimethyloctan-3-yl acetate	3,7-Dimethyloctan-3-yl acetate	inactive, validation	inactive, training	inactive, validation	inactive, training	inactive, training	inactive, validation		inactive	inactive	inactive, training	inactive, training	0	0	0
2507	CCC(C)(O)CCCC(C)C	78-69-3	DTXSID7029110	3,7-Dimethyloctanol-3	3,7-Dimethyloctan-3-ol	inactive, training	inactive, training	inactive, training	inactive, validation	inactive, training	inactive, validation		inactive	inactive	inactive, training	inactive, training	0	0	0
2511	CCC(C)CC(=O)CC	541-85-5	DTXSID9047047	5-Methyl-3-heptanone	5-Methylheptan-3-one	inactive, training	inactive, training	inactive, training	inactive	inactive	inactive		inactive	inactive		inactive	0	0	0
2512	CCCCCC(O)C(C)=CCC	81782-77-6	DTXSID8052560	4-Methyl-3-decen-5-ol	4-Methyldec-3-en-5-ol		inactive	inactive	inactive	inactive				inactive		inactive	0	0	0
2513	CC(=O)OC(C)(C)C1CCC(C)=CC1	80-26-2	DTXSID2026496	alpha-Terpinyl acetate	2-(4-Methylcyclohex-3-en-1-yl)propan-2-yl acetate	inactive, validation	inactive, validation	inactive, training	inactive, training	inactive, training	inactive, training			inactive	inactive, training	inactive, training	0	0	0
2514	CC1=CCC(CC1)C(C)(C)O	98-55-5	DTXSID5026625	alpha-Terpineol	2-(4-Methylcyclohex-3-en-1-yl)propan-2-ol	inactive	inactive	inactive	inactive	inactive	inactive			inactive		inactive	0	0	0
2515	CC(C)(O)CCCC1=CCC(CC1)C=O	31906-04-4	DTXSID1027970	4-(4-Hydroxy-4-methylpentyl)cyclohex-3-ene-1-carbaldehyde	4-(4-Hydroxy-4-methylpentyl)cyclohex-3-ene-1-carbaldehyde	inactive, training	inactive, validation	inactive, training		inactive				inactive	inactive, training	inactive	0	0	0
2516	CC1CC=C(C)CC1C=O	67801-65-4	DTXSID1052377	3,6-Dimethylcyclohex-3-ene-1-carbaldehyde	3,6-Dimethylcyclohex-3-ene-1-carbaldehyde		inactive	inactive	inactive				inactive	inactive		inactive	0	0	0
2517	CC1C=C(C)CCC1C=O	68039-49-6	DTXSID5044574	2,4-Dimethyl-3-cyclohexene-1-carboxaldehyde	2,4-Dimethylcyclohex-3-ene-1-carbaldehyde	inactive, training	inactive, validation	inactive, training	inactive				inactive	inactive	inactive, validation	inactive, training	0	0	0
2519	CCOCCOCCOCCOCCO	5650-20-4	DTXSID4029274	Tetraethylene glycol monoethyl ether	3,6,9,12-Tetraoxatetradecan-1-ol		inactive	inactive	inactive	inactive			inactive	inactive			0	0	0
2520	C=COCCOCCOCCOC=C	765-12-8	DTXSID1044986	3,6,9,12-Tetraoxatetradeca-1,13-diene	3,6,9,12-Tetraoxatetradeca-1,13-diene	inactive, training	inactive, training	inactive, training						inactive	inactive, validation	inactive, training	0	0	0
2521	CCCCOCCOCCOCCOCCO	1559-34-8	DTXSID2027412	3,6,9,12-Tetraoxahexadecan-1-ol	3,6,9,12-Tetraoxahexadecan-1-ol	inactive, training	inactive, training	inactive, training	inactive, training	inactive, training	inactive, validation		inactive	inactive	inactive, training	inactive, training	0	0	0
2522	CCCCOCCOCCOCCOCCOCCO	1786-94-3	DTXSID2058627	3,6,9,12,15-Pentaoxanonadecan-1-ol	3,6,9,12,15-Pentaoxanonadecan-1-ol									inactive			0	0	0
2530	CN1SC=CC1=O	2682-20-4	DTXSID2034259	2-Methyl-3(2H)-isothiazolone	2-Methyl-1,2-thiazol-3(2H)-one		inactive, training	inactive		inactive	inactive			inactive		inactive	0	0	0
2531	CCCCCCCCN1CCCC1=O	2687-94-7	DTXSID4036435	1-Octyl-2-pyrrolidone	1-Octylpyrrolidin-2-one	inactive, training	inactive	inactive, training	inactive, training	inactive, training	inactive, training		inactive	inactive	inactive, training	inactive, training	0	0	0
2533	CCN1CCCC1=O	2687-91-4	DTXSID3044413	1-Ethyl-2-pyrrolidinone	1-Ethylpyrrolidin-2-one	inactive, training	inactive, training	inactive, training	inactive	inactive	inactive			inactive	inactive, training	inactive, training	0	0	0
2538	CCCCN1CCCC1=O	3470-98-2	DTXSID80188254	2-Pyrrolidinone, 1-butyl-	1-Butylpyrrolidin-2-one		inactive	inactive	inactive	inactive	inactive	inactive	inactive	inactive		inactive	0	0	0
2575	CCOC(=O)C=C	140-88-5	DTXSID4020583	Ethyl acrylate	Ethyl prop-2-enoate	inactive, training	inactive, training	inactive, validation	inactive	inactive	inactive		inactive	inactive	inactive, training	inactive, training	0	0	0
2586	CCCCOC(=O)C=C	141-32-2	DTXSID6024676	Butyl acrylate	Butyl prop-2-enoate	inactive, training	inactive, training	inactive, training	inactive, validation	inactive, training	inactive, training		inactive	inactive	inactive, training	inactive, training	0	0	0
2587	CC(C)(C)C1CCC(CC1)OC(=O)C=C	84100-23-2	DTXSID001004378	4-tert-Butylcyclohexyl prop-2-enoate	4-tert-Butylcyclohexyl prop-2-enoate		inactive	inactive	inactive	inactive				inactive		inactive	0	0	0
2591	CC(C)COC(=O)C=C	106-63-8	DTXSID1021873	Isobutyl acrylate	2-Methylpropyl prop-2-enoate	inactive, training	inactive, training	inactive, training	inactive	inactive	inactive		inactive	inactive	inactive, training	inactive	0	0	0
2640	CC(=C)C(=O)OCCOP(O)(=O)OCCOC(=O)C(C)=C	32435-46-4	DTXSID3044916	Bis(methacryloyloxyethyl) hydrogen phosphate	(Hydroxyphosphoryl)bis(oxyethane-2,1-diyl) bis(2-methylprop-2-enoate)	inactive, training	inactive, validation	inactive, training						inactive	inactive, training	inactive, training	0	0	0
2642	CC(=C)C(=O)OCCOCCOCCOCCOC(=O)C(C)=C	109-17-1	DTXSID6044515	Tetraethyleneglycol dimethacrylate	({Oxybis[(ethane-2,1-diyl)]oxy}ethane-2,1-diyl) bis(2-methylprop-2-enoate)	inactive, training	inactive, training	inactive, validation						inactive	inactive, training	inactive, training	0	0	0
2667	CN(C)CCCN	109-55-7	DTXSID5025102	3-(Dimethylamino)propylamine	N~1~,N~1~-Dimethylpropane-1,3-diamine	inactive, training	inactive, training	inactive, training	inactive, training	inactive, training	inactive, training		inactive	inactive	inactive, training	inactive, training	0	0	0
2673	COC(=O)C(C)=C	80-62-6	DTXSID2020844	Methyl methacrylate	Methyl 2-methylprop-2-enoate	inactive, training	inactive, training	inactive, training	inactive	inactive	inactive		inactive	inactive	inactive, training	inactive, training	0	0	0
2677	CCOC(=O)C(C)=C	97-63-2	DTXSID1025308	Ethyl methacrylate	Ethyl 2-methylprop-2-enoate	inactive, training	inactive, validation	inactive, training	inactive	inactive	inactive		inactive	inactive	inactive, training	inactive, training	0	0	0
2695	CC(=C)C(=O)OC1CCCCC1	101-43-9	DTXSID7051507	Cyclohexyl methacrylate	Cyclohexyl 2-methylprop-2-enoate	inactive	inactive	inactive	inactive	inactive			inactive	inactive		inactive	0	0	0
2725	CCCCOC(=O)C(C)=C	97-88-1	DTXSID4024696	Butyl methacrylate	Butyl 2-methylprop-2-enoate	inactive, training	inactive, training	inactive, training	inactive	inactive	inactive		inactive	inactive	inactive, training	inactive, training	0	0	0
2730	CC(C)COC(=O)C(C)=C	97-86-9	DTXSID3025461	Isobutyl methacrylate	2-Methylpropyl 2-methylprop-2-enoate	inactive, validation	inactive, training	inactive, training	inactive	inactive	inactive		inactive	inactive	inactive, training	inactive, training	0	0	0
2733	CC(O)COC(=O)C(C)=C	923-26-2	DTXSID1029629	2-Hydroxypropyl 2-methylacrylate	2-Hydroxypropyl 2-methylprop-2-enoate	inactive	inactive	inactive	inactive	inactive	inactive		inactive	inactive		inactive	0	0	0
2749	CC(=C)C(=O)OCCO	868-77-9	DTXSID7022128	2-Hydroxyethyl methacrylate	2-Hydroxyethyl 2-methylprop-2-enoate	inactive, validation	inactive, training	inactive, training	inactive	inactive	inactive		inactive	inactive	inactive, training	inactive, training	0	0	0
2754	CC(=C)C(=O)OCCOP(O)(O)=O	24599-21-1	DTXSID70274211	2-(Methacryloyloxy)ethyl dihydrogen phosphate	2-(Phosphonooxy)ethyl 2-methylprop-2-enoate	inactive	inactive	inactive	inactive	inactive	inactive			inactive		inactive	0	0	0
2757	CCN(CC)CCOC(=O)C(C)=C	105-16-8	DTXSID4026713	2-(Diethylamino)ethyl methacrylate	2-(Diethylamino)ethyl 2-methylprop-2-enoate	inactive, training	inactive, training	inactive, training	inactive				inactive	inactive	inactive, training	inactive	0	0	0
2758	CC(=C)C(=O)O[C@H]1C[C@@H]2CC[C@@]1(C)C2(C)C	7534-94-3	DTXSID9027653	Isobornyl methacrylate	(1S,2S,4S)-1,7,7-Trimethylbicyclo[2.2.1]heptan-2-yl 2-methylprop-2-enoate	inactive, training	inactive, training	inactive, training						inactive	inactive, training	inactive, training	0	0	0
2760	OCCOC(=O)C=C	818-61-1	DTXSID2022123	2-Hydroxyethyl acrylate	2-Hydroxyethyl prop-2-enoate	inactive, training	inactive, training	inactive, training	inactive, training	inactive, validation	inactive, training			inactive	inactive, training	inactive, training	0	0	0
2765	CCOC(=O)C(=C)C#N	7085-85-0	DTXSID1025279	Ethyl cyanoacrylate	Ethyl 2-cyanoprop-2-enoate	inactive, training	inactive, training	inactive, validation	inactive	inactive	inactive			inactive	inactive, training	inactive, training	0	0	0
2769	CC1(C)[C@H]2CC[C@]1(C)[C@H](C2)OC(=O)C=C	5888-33-5	DTXSID5052250	Isobornyl acrylate	(1S,2S,4S)-1,7,7-Trimethylbicyclo[2.2.1]heptan-2-yl prop-2-enoate	inactive, training	inactive, validation	inactive, training		inactive				inactive		inactive	0	0	0
2770	CC(C)(C)OC(=O)C=C	1663-39-4	DTXSID8029652	tert-Butyl acrylate	tert-Butyl prop-2-enoate	inactive, validation	inactive, training	inactive, training	inactive	inactive	inactive			inactive	inactive, training	inactive, validation	0	0	0
2771	CCC1(COC(=O)C=C)COCOC1	66492-51-1	DTXSID5074923	(5-Ethyl-1,3-dioxan-5-yl)methyl 2-propenoate	(5-Ethyl-1,3-dioxan-5-yl)methyl prop-2-enoate	inactive	inactive	inactive	inactive	inactive	inactive	inactive	inactive	inactive		inactive	0	0	0
2772	CC(COC(C)COC(=O)C=C)OCC(C)OC(=O)C=C	42978-66-5	DTXSID7028015	Tripropylene glycol diacrylate	1-{[1-({1-[(Prop-2-enoyl)oxy]propan-2-yl}oxy)propan-2-yl]oxy}propan-2-yl prop-2-enoate	inactive, training	inactive, training	inactive, training						inactive			0	0	0
2778	OCNC(=O)C=C	924-42-5	DTXSID3020885	N-Methylolacrylamide	N-(Hydroxymethyl)prop-2-enamide	inactive	inactive	inactive	inactive	inactive	inactive			inactive		inactive	0	0	0
2787	CCCOCC(C)O	1569-01-3	DTXSID5029217	1-Propoxy-2-propanol	1-Propoxypropan-2-ol	inactive, training	inactive, training	inactive, training	inactive, training	inactive, training	inactive, validation		inactive	inactive	inactive, training	inactive, validation	0	0	0
2788	CC(O)COC1=CC=CC=C1	770-35-4	DTXSID9027312	1-Phenoxy-2-propanol	1-Phenoxypropan-2-ol	inactive, validation	inactive, training	inactive, training	inactive, training	inactive, validation	inactive, training			inactive	inactive, training	inactive	0	0	0
2789	COCC(C)OC(C)=O	108-65-6	DTXSID1026796	1-Methoxy-2-propyl acetate	1-Methoxypropan-2-yl acetate	inactive, training	inactive, training	inactive, training	inactive	inactive	inactive		inactive	inactive	inactive, training	inactive, training	0	0	0
2791	CCOCC(C)OC(C)=O	54839-24-6	DTXSID40866445	1-Ethoxypropan-2-yl acetate	1-Ethoxypropan-2-yl acetate	inactive	inactive	inactive	inactive	inactive	inactive		inactive	inactive		inactive	0	0	0
2792	CCOCC(C)O	1569-02-4	DTXSID1041267	1-Ethoxy-2-propanol	1-Ethoxypropan-2-ol	inactive, training	inactive, training	inactive, training	inactive, validation	inactive, training	inactive, training		inactive	inactive	inactive, training	inactive, training	0	0	0
2793	CCCCOCC(C)O	5131-66-8	DTXSID8027589	1-Butoxy-2-propanol	1-Butoxypropan-2-ol	inactive, training	inactive, training	inactive, training	inactive	inactive	inactive		inactive	inactive	inactive, training	inactive, validation	0	0	0
2795	CC(O)COCC(C)O	110-98-5	DTXSID7026863	1,1'-Oxybis-2-propanol	1,1'-Oxydi(propan-2-ol)	inactive, training	inactive, training	inactive, training	inactive	inactive	inactive		inactive	inactive	inactive, training	inactive, validation	0	0	0
2796	CC(O)CNCC(C)O	110-97-4	DTXSID8020179	Diisopropanolamine	1,1'-Azanediyldi(propan-2-ol)	inactive, validation	inactive, training	inactive, training	inactive, validation	inactive, training	inactive, training		inactive	inactive	inactive, training	inactive, training	0	0	0
2797	CC(O)CN(CC(C)O)CC(C)O	122-20-3	DTXSID5021415	Triisopropanolamine	1,1',1''-Nitrilotri(propan-2-ol)	inactive, validation	inactive, training	inactive, training	inactive, validation	inactive, training	inactive, training		inactive	inactive	inactive, training	inactive, validation	0	0	0
2798	CC(O)CN(CCN(CC(C)O)CC(C)O)CC(C)O	102-60-3	DTXSID9026689	1,1',1'',1'''-(Ethanediylnitrilo)tetrakis(2-propanol)	1,1',1'',1'''-(Ethane-1,2-diyldinitrilo)tetra(propan-2-ol)	inactive, training	inactive, validation	inactive, training	inactive, training	inactive, training	inactive, training		inactive, training	inactive	inactive, training	inactive, training	0	0	0
2800	CC(O)CN(C)C	108-16-7	DTXSID5031210	Dimepranol	1-(Dimethylamino)propan-2-ol	inactive	inactive	inactive	inactive	inactive	inactive		inactive	inactive	inactive, training	inactive, training	0	0	0
2801	COC(C)COCC(C)O	13429-07-7	DTXSID2058621	1-(2-Methoxypropoxy)-2-propanol	1-(2-Methoxypropoxy)propan-2-ol	inactive	inactive	inactive	inactive	inactive	inactive		inactive	inactive		inactive	0	0	0
2802	COCC(C)OCC(C)O	20324-32-7	DTXSID5027809	1-[(1-Methoxypropan-2-yl)oxy]propan-2-ol	1-[(1-Methoxypropan-2-yl)oxy]propan-2-ol	inactive	inactive	inactive	inactive	inactive	inactive		inactive	inactive		inactive	0	0	0
2803	CCCCOCC(C)OCC(C)O	29911-28-2	DTXSID8027959	1-[(1-Butoxy-2-propanyl)oxy]-2-propanol	1-[(1-Butoxypropan-2-yl)oxy]propan-2-ol	inactive, training	inactive, training	inactive, validation	inactive	inactive	inactive		inactive	inactive	inactive, training	inactive, validation	0	0	0
2804	CCCOCC(C)OCC(C)O	29911-27-1	DTXSID3033276	Butyl dipropasol solvent	1-[(1-Propoxypropan-2-yl)oxy]propan-2-ol	inactive, training	inactive, training	inactive, training	inactive	inactive	inactive		inactive	inactive	inactive, training	inactive, training	0	0	0
2805	CC(O)COC(C)(C)C	57018-52-7	DTXSID8025967	1-tert-Butoxy-2-propanol	1-tert-Butoxypropan-2-ol	inactive, training	inactive, training	inactive, training	inactive	inactive	inactive		inactive	inactive	inactive, validation	inactive, training	0	0	0
2808	CC(C)NC(C)C	108-18-9	DTXSID9025085	Diisopropylamine	N-(Propan-2-yl)propan-2-amine	inactive, training	inactive, validation	inactive, training	inactive	inactive	inactive		inactive	inactive	inactive, training	inactive, training	0	0	0
2810	CC(C)CC(C)=O	108-10-1	DTXSID5021889	4-Methyl-2-pentanone	4-Methylpentan-2-one	inactive, training	inactive, validation	inactive, training	inactive	inactive	inactive		inactive	inactive	inactive, validation	inactive, training	0	0	0
2811	CC(=O)CC(C)(C)O	123-42-2	DTXSID6024917	Diacetone alcohol	4-Hydroxy-4-methylpentan-2-one	inactive, training	inactive, training	inactive, training	inactive, validation	inactive, training	inactive, training		inactive, training	inactive	inactive, training	inactive, training	0	0	0
2813	CC(C)CC(C)O	108-11-2	DTXSID2026781	4-Methyl-2-pentanol	4-Methylpentan-2-ol	inactive, training	inactive, training	inactive, validation	inactive, training	inactive, training	inactive, validation		inactive, validation	inactive	inactive, validation	inactive, training	0	0	0
2816	CC12CCC(CC1)C(C)(C)O2	470-82-6	DTXSID4020616	1,8-Cineol	1,3,3-Trimethyl-2-oxabicyclo[2.2.2]octane	inactive, training	inactive, validation	inactive, training	inactive, validation	inactive, training	inactive, training			inactive	inactive, training	inactive, training	0	0	0
2817	CCCCCC#CC(=O)OC	111-12-6	DTXSID9047093	Methyl 2-octynoate	Methyl oct-2-ynoate	inactive, training	inactive, validation	inactive, training	inactive	inactive	inactive		inactive	inactive	inactive, training	inactive, training	0	0	0
2820	[Na+].[Na+].OC1=C(N=NC2=CC=C(C=C2)S([O-])(=O)=O)C2=C(C=C1)C=C(C=C2)S([O-])(=O)=O	2783-94-0	DTXSID6021456	FD&C Yellow 6	Disodium 6-hydroxy-5-[(4-sulfonatophenyl)diazenyl]naphthalene-2-sulfonate	inactive, validation	inactive, training	inactive, training	inactive, training	inactive, training	inactive, training		inactive, training	inactive	inactive, training	inactive, training	0	0	0
2829	CC(C)CC1CC(C)(O)CCO1	63500-71-0	DTXSID2052318	2-Isobutyl-4-methyltetrahydropyran-4-ol	4-Methyl-2-(2-methylpropyl)oxan-4-ol		inactive	inactive	inactive	inactive	inactive		inactive	inactive		inactive	0	0	0
2831	CC(C)CCC(C)=O	110-12-3	DTXSID5021914	5-Methyl-2-hexanone	5-Methylhexan-2-one	inactive, training	inactive, training	inactive, validation	inactive, training	inactive, training	inactive, training		inactive	inactive	inactive, training	inactive, validation	0	0	0
2832	CC(C)CC(C)CC(C)=O	19549-80-5	DTXSID2052784	4,6-Dimethyl-2-heptanone	4,6-Dimethylheptan-2-one	inactive	inactive	inactive	inactive	inactive	inactive		inactive	inactive		inactive	0	0	0
2833	CCCCCC(C)=O	110-43-0	DTXSID5021916	2-Heptanone	Heptan-2-one	inactive, training	inactive, validation	inactive, training	inactive, training	inactive, validation	inactive, training		inactive	inactive	inactive, validation	inactive, training	0	0	0
2834	O=C1CCCCCN1	105-60-2	DTXSID4020240	Caprolactam	Azepan-2-one	inactive, training	inactive, validation	inactive, training	inactive, training	inactive, training	inactive, training		inactive, validation	inactive	inactive, training	inactive, training	0	0	0
2835	C=CN1CCCCCC1=O	2235-00-9	DTXSID1041423	N-Vinylcaprolactam	1-Ethenylazepan-2-one	inactive, validation	inactive, training	inactive, validation	inactive	inactive	inactive	inactive	inactive	inactive	inactive, validation	inactive, training	0	0	0
2838	CCN(CC)C1=CC=C2C(C)=CC(=O)OC2=C1	91-44-1	DTXSID9025035	7-Diethylamino-4-methylcoumarin	7-(Diethylamino)-4-methyl-2H-1-benzopyran-2-one	inactive, training	inactive, training	inactive, training						inactive	inactive, training		0	0	0
2839	O=C1OC2=C(C=CC=C2)C=C1	91-64-5	DTXSID7020348	Coumarin	2H-1-Benzopyran-2-one	inactive, training	inactive, training	inactive, validation	inactive, training	inactive, training	inactive, training		inactive, training	inactive	inactive, training	inactive, training	0	0	0
2840	SCC1=CC=CO1	98-02-2	DTXSID7052654	2-Furylmethanethiol	(Furan-2-yl)methanethiol	inactive, training	inactive, training	inactive, validation						inactive		inactive	0	0	0
2852	OC(=O)\C=C/C(O)=O	110-16-7	DTXSID8021517	Maleic acid	(2Z)-But-2-enedioic acid		inactive	inactive	inactive, validation	inactive, training	inactive, training			inactive		inactive	0	0	0
2855	CCOC(=O)\C=C\C(=O)OCC	623-91-6	DTXSID7027253	(2E)-2-Butenedioic acid diethyl ester	Diethyl (2E)-but-2-enedioate	inactive	inactive	inactive	inactive	inactive	inactive		inactive	inactive		inactive	0	0	0
2861	OC(=O)\C=C\C(O)=O	110-17-8	DTXSID3021518	Fumaric acid	(2E)-But-2-enedioic acid	inactive	inactive	inactive	inactive, validation	inactive, training	inactive, validation			inactive		inactive	0	0	0
2871	CC(C)=CCOC(C)=O	1191-16-8	DTXSID9047128	3,3-Dimethylallyl acetate	3-Methylbut-2-en-1-yl acetate	inactive, validation	inactive, validation	inactive, training	inactive	inactive	inactive			inactive	inactive, training	inactive, training	0	0	0
2877	CC(=O)CCC1=CC=CC=C1	2550-26-7	DTXSID6033241	Benzylacetone	4-Phenylbutan-2-one	inactive, training	inactive, training	inactive, training	inactive	inactive	inactive			inactive	inactive, training	inactive, validation	0	0	0
2881	CCC(O)COC1CCCCC1C(C)(C)C	139504-68-0	DTXSID00869896	2-Butanol, 1-[[2-(1,1-dimethylethyl)cyclohexyl]oxy]-	1-[(2-tert-Butylcyclohexyl)oxy]butan-2-ol								inactive	inactive			0	0	0
2895	CC(C)=CCC\C(C)=C\CO	106-24-1	DTXSID8026727	Geraniol	(2E)-3,7-Dimethylocta-2,6-dien-1-ol		inactive	inactive	inactive, training	inactive, training	inactive, training		inactive, training	inactive	inactive, training	inactive	0	0	0
2896	CCC(C)=CCCC(C)=CC#N	61792-11-8	DTXSID1052296	3,7-Dimethylnona-2,6-dienenitrile	3,7-Dimethylnona-2,6-dienenitrile		inactive	inactive	inactive					inactive		inactive	0	0	0
2923	COCCOCCOCCOCCO	23783-42-8	DTXSID3027829	2,5,8,11-Tetraoxatridecan-13-ol	2,5,8,11-Tetraoxatridecan-13-ol	inactive, training	inactive, training	inactive, validation	inactive	inactive	inactive		inactive	inactive	inactive, training	inactive, training	0	0	0
2924	COCCOCCOCCOCCOCCO	23778-52-1	DTXSID8041371	3,6,9,12,15-Pentaoxahexadecanol	2,5,8,11,14-Pentaoxahexadecan-16-ol	inactive, training	inactive, training	inactive, training						inactive	inactive, training	inactive, validation	0	0	0
2925	COCCOCCOCCOCCOCCOCCO	23601-40-3	DTXSID9066914	2,5,8,11,14,17-Hexaoxanonadecan-19-ol	2,5,8,11,14,17-Hexaoxanonadecan-19-ol									inactive			0	0	0
2927	CC(=O)CC(C)=O	123-54-6	DTXSID4021979	2,4-Pentanedione	Pentane-2,4-dione	inactive, training	inactive, training	inactive, training	inactive	inactive	inactive		inactive	inactive	inactive, training	inactive, training	0	0	0
2928	CC(O)CC(C)(C)O	107-41-5	DTXSID5021885	2-Methyl-2,4-pentanediol	2-Methylpentane-2,4-diol	inactive, validation	inactive, training	inactive, training	inactive, training	inactive, training	inactive, training		inactive, validation	inactive	inactive, training	inactive, training	0	0	0
2929	-	32718-18-6	DTXSID201015559	Bromochloro-5,5-dimethylimidazolidine-2,4-dione	-		inactive	inactive	inactive	inactive	inactive		inactive	inactive		inactive	0	0	0
2930	CC1(C)N(CO)C(=O)N(CO)C1=O	6440-58-0	DTXSID8035217	1,3-Dimethylol-5,5-dimethylhydantoin	1,3-Bis(hydroxymethyl)-5,5-dimethylimidazolidine-2,4-dione	inactive, training	inactive, validation	inactive, training	inactive	inactive	inactive	inactive	inactive			inactive	0	0	0
2931	CC1(C)N(CO)C(=O)NC1=O	116-25-6	DTXSID6035152	1-(Hydroxymethyl)-5,5-dimethylhydantoin	1-(Hydroxymethyl)-5,5-dimethylimidazolidine-2,4-dione	inactive, validation	inactive, training	inactive, validation	inactive, training	inactive, training	inactive, training	inactive			inactive, training	inactive, training	0	0	0
2935	[Na+].CCCC(C)C1(CC)C(=O)NC([O-])=NC1=O	57-33-0	DTXSID9021712	Pentobarbital sodium	Sodium 5-ethyl-4,6-dioxo-5-(pentan-2-yl)-1,4,5,6-tetrahydropyrimidin-2-olate			inactive		inactive				inactive		inactive	0	0	0
2940	CCCCCCCC1CCC(=O)O1	104-67-6	DTXSID4034287	5-Heptyldihydro-2(3H)-furanone	5-Heptyloxolan-2-one	inactive, training	inactive, training	inactive, training	inactive, training	inactive, training	inactive, training		inactive, training	inactive	inactive, training	inactive, validation	0	0	0
2950	CCCCCCCCCCCCCCN(C)C	112-75-4	DTXSID4026927	Dimethyl(tetradecyl)amine	N,N-Dimethyltetradecan-1-amine	inactive, validation	inactive, training	inactive, validation					inactive	inactive	inactive, training	inactive, training	0	0	0
2955	F\C=C\C(F)(F)F	29118-24-9	DTXSID10885446	1-Propene, 1,3,3,3-tetrafluoro-, (1E)-	(1E)-1,3,3,3-Tetrafluoroprop-1-ene		inactive	inactive	inactive					inactive		inactive	0	0	0
2958	CC(CO)OC1=CC=CC=C1	4169-04-4	DTXSID7029665	2-Phenoxy-1-propanol	2-Phenoxypropan-1-ol	inactive, training	inactive, validation	inactive, training	inactive	inactive	inactive			inactive	inactive, validation	inactive, validation	0	0	0
2959	CNC(C)(C)CO	27646-80-6	DTXSID20329684	2-methyl-2-(methylamino)propan-1-ol	2-Methyl-2-(methylamino)propan-1-ol	inactive	inactive	inactive	inactive	inactive	inactive		inactive	inactive		inactive	0	0	0
2961	COC(C)COC(C)=O	70657-70-4	DTXSID5041433	2-Methoxy-1-propyl acetate	2-Methoxypropyl acetate	inactive	inactive	inactive	inactive	inactive	inactive		inactive	inactive		inactive	0	0	0
2963	CCOC(C)COC(C)=O	57350-24-0	DTXSID90869320	2-Ethoxypropyl acetate	2-Ethoxypropyl acetate		inactive	inactive	inactive	inactive	inactive		inactive	inactive		inactive	0	0	0
2964	CCOC(C)CO	19089-47-5	DTXSID90864870	2-Ethoxy-1-propanol	2-Ethoxypropan-1-ol	inactive	inactive	inactive	inactive	inactive	inactive		inactive	inactive		inactive	0	0	0
2965	CCCCOC(C)CO	15821-83-7	DTXSID6041399	2-Butoxy-1-propanol	2-Butoxypropan-1-ol	inactive	inactive	inactive	inactive	inactive	inactive		inactive	inactive		inactive	0	0	0
2968	CC(CO)OC(C)CO	108-61-2	DTXSID30274176	2,2'-Oxybis-1-propanol	2,2'-Oxydi(propan-1-ol)	inactive	inactive	inactive	inactive	inactive	inactive		inactive	inactive		inactive	0	0	0
2969	CN(C)C(C)(C)CO	7005-47-2	DTXSID6044721	2-(Dimethylamino)-2-methylpropan-1-ol	2-(Dimethylamino)-2-methylpropan-1-ol	inactive, training	inactive, training	inactive, training	inactive	inactive	inactive		inactive	inactive	inactive, training	inactive, training	0	0	0
2973	[K+].CC(C)(CS([O-])(=O)=O)NC(=O)C=C	52825-28-2	DTXSID20200803	Potassium 2-acrylamido-2-methylpropanesulfonate	Potassium 2-methyl-2-[(prop-2-enoyl)amino]propane-1-sulfonate		inactive	inactive	inactive	inactive	inactive			inactive		inactive	0	0	0
2988	CCCN(CCC)CCC	102-69-2	DTXSID9021849	Tripropylamine	N,N-Dipropylpropan-1-amine		inactive	inactive	inactive	inactive	inactive		inactive	inactive		inactive	0	0	0
2992	CCC(C)OC(=O)N1CCCCC1CCO	119515-38-7	DTXSID0034227	Icaridin	Butan-2-yl 2-(2-hydroxyethyl)piperidine-1-carboxylate	inactive, validation	inactive, training	inactive, validation	inactive, validation	inactive, training	inactive, training	inactive, training	inactive, training	inactive	inactive, training	inactive, training	0	0	0
2995	CCC(CO)CC(C)C	106-67-2	DTXSID90861723	1-pentanol, 2-ethyl-4-methyl-	2-Ethyl-4-methylpentan-1-ol		inactive	inactive	inactive	inactive	inactive		inactive	inactive		inactive	0	0	0
3000	CC(C)CCCC(C)CCO	106-21-8	DTXSID5044360	3,7-Dimethyloctan-1-ol	3,7-Dimethyloctan-1-ol	inactive, training	inactive, training	inactive, training	inactive	inactive	inactive		inactive	inactive	inactive, training	inactive, training	0	0	0
3001	CCCCCCC(CO)CCCC	3913-02-8	DTXSID0044818	2-Butyloctan-1-ol	2-Butyloctan-1-ol	inactive, training	inactive, training	inactive, training	inactive, validation	inactive, validation	inactive, training		inactive	inactive	inactive, training	inactive, training	0	0	0
3002	CCCCCCCCO	111-87-5	DTXSID7021940	1-Octanol	Octan-1-ol	inactive, training	inactive, training	inactive, training	inactive, training	inactive, validation	inactive, training		inactive, training	inactive	inactive, training	inactive, validation	0	0	0
3003	[Na+].CCCCCCCCS([O-])(=O)=O	5324-84-5	DTXSID2027595	Sodium 1-octanesulfonate	Sodium octane-1-sulfonate	inactive, training	inactive, training	inactive, validation	inactive	inactive	inactive		inactive	inactive	inactive, training	inactive	0	0	0
3005	CCCCCCCCN	111-86-4	DTXSID8021939	1-Octanamine	Octan-1-amine	inactive, training	inactive, validation	inactive, training	inactive	inactive	inactive		inactive	inactive	inactive, training	inactive, training	0	0	0
3012	[Na+].[Na+].[Na+].[O-]C(=O)C1=C(N=NC2=CC=C(C=C2)S([O-])(=O)=O)C(=O)N(N1)C1=CC=C(C=C1)S([O-])(=O)=O	1934-21-0	DTXSID1021455	FD&C Yellow 5	Trisodium 5-oxo-1-(4-sulfonatophenyl)-4-[(4-sulfonatophenyl)diazenyl]-2,5-dihydro-1H-pyrazole-3-carboxylate	inactive, training	inactive, training	inactive, training	inactive, training	inactive, validation	inactive, training		inactive, validation	inactive	inactive, training	inactive, training	0	0	0
3013	CN1C2=C(NC=N2)C(=O)N(C)C1=O	58-55-9	DTXSID5021336	Theophylline	1,3-Dimethyl-3,7-dihydro-1H-purine-2,6-dione	inactive, training	inactive, training	inactive, training	inactive, training	inactive, training	inactive, training		inactive, training			inactive, validation	0	0	0
3032	CCCCC(CC)CO	104-76-7	DTXSID5020605	2-Ethyl-1-hexanol	2-Ethylhexan-1-ol	inactive, training	inactive, training	inactive, training	inactive, training	inactive, validation	inactive, training		inactive, training	inactive	inactive, validation	inactive, training	0	0	0
3033	CCCCCCO	111-27-3	DTXSID8021931	1-Hexanol	Hexan-1-ol	inactive, validation	inactive, training	inactive, validation	inactive, training	inactive, training	inactive, validation		inactive	inactive	inactive, training	inactive, training	0	0	0
3034	[Na+].CCCCCCS([O-])(=O)=O	2832-45-3	DTXSID3062657	1-Hexanesulfonic acid, sodium salt	Sodium hexane-1-sulfonate		inactive	inactive	inactive	inactive	inactive		inactive	inactive		inactive	0	0	0
3035	CCCCC(CC)CN	104-75-6	DTXSID4025298	2-Ethylhexylamine	2-Ethylhexan-1-amine	inactive, training	inactive, training	inactive, validation	inactive	inactive	inactive		inactive	inactive	inactive, training	inactive, validation	0	0	0
3036	CCCCCCCCCCCCCCC=C	629-73-2	DTXSID1027269	1-Hexadecene	Hexadec-1-ene	inactive, training	inactive, training	inactive, validation					inactive	inactive	inactive, training	inactive, training	0	0	0
3037	CCCCCCCCCCCCCCCCO	36653-82-4	DTXSID4027991	1-Hexadecanol	Hexadecan-1-ol	inactive, training	inactive, training	inactive, training	inactive, training	inactive, training	inactive, training		inactive, training	inactive	inactive, validation	inactive, training	0	0	0
3045	[Na+].[N-]1N=NC2=CC=CC=C12	15217-42-2	DTXSID4065868	Sodium 1H-benzotriazolide	Sodium benzotriazol-1-ide				inactive					inactive			0	0	0
3049	N1N=NC2=C1C=CC=C2	95-14-7	DTXSID6020147	1,2,3-Benzotriazole	1H-Benzotriazole	inactive, training	inactive, training	inactive, validation	inactive, training	inactive, training	inactive, training		inactive, training	inactive	inactive, training	inactive, training	0	0	0
3052	[H][C@]12C[C@@]3(CC=C1C)[C@H](C)CC[C@@]3([H])C2(C)C	469-61-4	DTXSID0047032	(-)-alpha-Cedrene	Cedr-8-ene	inactive, training	inactive, validation	inactive, training						inactive	inactive, validation	inactive, training	0	0	0
3054	CCC12COCN1COC2	7747-35-5	DTXSID3029289	7a-Ethyldihydro-1H,3H,5H-oxazolo(3,4-c)oxazole	7a-Ethyldihydro-1H,3H,5H-[1,3]oxazolo[3,4-c][1,3]oxazole	inactive, validation	inactive, training	inactive, training	inactive, validation	inactive, training	inactive, training		inactive, validation	inactive	inactive, training	inactive, validation	0	0	0
3061	CCCCCCCCCCC=C	112-41-4	DTXSID5026914	1-Dodecene	Dodec-1-ene	inactive, validation	inactive, training	inactive, training					inactive	inactive	inactive, training	inactive, training	0	0	0
3066	CCCCCCCCCCCCN(C)C	112-18-5	DTXSID1026906	N,N-Dimethyldodecan-1-amine	N,N-Dimethyldodecan-1-amine	inactive, training	inactive, validation	inactive, training	inactive, training	inactive, training	inactive, training		inactive	inactive	inactive, training	inactive, training	0	0	0
3072	CCCCCCCCC(CO)CCCCCC	2425-77-6	DTXSID1041265	2-Hexyl-1-decanol	2-Hexyldecan-1-ol	inactive, training	inactive, training	inactive, training	inactive, training	inactive, training	inactive, training		inactive	inactive	inactive, training	inactive, validation	0	0	0
3073	CCCCCCCCCCO	112-30-1	DTXSID7021946	1-Decanol	Decan-1-ol	inactive, training	inactive, validation	inactive, validation	inactive, training	inactive, training	inactive, validation		inactive, validation	inactive	inactive, training	inactive, training	0	0	0
3075	CCCCCCCCCC[N+](C)(C)[O-]	2605-79-0	DTXSID7042190	N,N-Dimethyldecylamine oxide	N,N-Dimethyldecan-1-amine N-oxide	inactive, validation	inactive, training	inactive, training	inactive, validation	inactive, validation	inactive, training		inactive, validation	inactive	inactive, training	inactive, validation	0	0	0
3076	CCCCCCCCCCN(C)C	1120-24-7	DTXSID1049566	Decyldimethylamine	N,N-Dimethyldecan-1-amine		inactive	inactive	inactive	inactive			inactive	inactive		inactive	0	0	0
3083	CC(C)CCOC(C)=O	123-92-2	DTXSID9025453	3-Methylbutyl acetate	3-Methylbutyl acetate	inactive, training	inactive	inactive, training	inactive, training	inactive, training	inactive, training		inactive, training	inactive	inactive, training	inactive, training	0	0	0
3085	COC(C)(C)CCO	56539-66-3	DTXSID8044389	3-Methoxy-3-methylbutan-1-ol	3-Methoxy-3-methylbutan-1-ol	inactive, validation	inactive, validation	inactive, training	inactive	inactive	inactive		inactive	inactive	inactive, validation	inactive, training	0	0	0
3086	COC(C)CCOC(C)=O	4435-53-4	DTXSID2052106	3-Methoxybutyl acetate	3-Methoxybutyl acetate	inactive	inactive	inactive	inactive	inactive	inactive		inactive	inactive		inactive	0	0	0
3087	CCC(C)COC(C)=O	624-41-9	DTXSID2027254	2-Methylbutyl acetate	2-Methylbutyl acetate	inactive, training	inactive, training	inactive, training	inactive	inactive	inactive		inactive	inactive	inactive, training	inactive, training	0	0	0
3089	CCCCNCCCC	111-92-2	DTXSID7024952	N-Butyl-1-butanamine	N-Butylbutan-1-amine	inactive, training	inactive, training	inactive, training	inactive	inactive	inactive		inactive	inactive	inactive, training	inactive, training	0	0	0
3090	CCCCN(CCCC)CCCC	102-82-9	DTXSID4026183	Tributylamine	N,N-Dibutylbutan-1-amine	inactive, training	inactive, training	inactive, training	inactive, training	inactive, training	inactive, validation		inactive, training	inactive	inactive, validation	inactive, training	0	0	0
3092	C=CCCCCCCCCC=O	112-45-8	DTXSID3037757	10-Undecen-1-al	Undec-10-enal	inactive, training	inactive, training	inactive, training						inactive	inactive, training	inactive	0	0	0
3098	OCCCCCCO	629-11-8	DTXSID1027265	1,6-Hexanediol	Hexane-1,6-diol	inactive, training	inactive, training	inactive, training	inactive	inactive	inactive		inactive	inactive	inactive, training	inactive, training	0	0	0
3104	OCCN1CCN(CCO)CC1	122-96-3	DTXSID3029158	1,4-Piperazinediethanol	2,2'-(Piperazine-1,4-diyl)di(ethan-1-ol)	inactive, training	inactive, training	inactive, training	inactive	inactive	inactive		inactive	inactive	inactive, training	inactive, training	0	0	0
3108	C1CN2CCN1CC2	280-57-9	DTXSID0022016	1,4-Diazabicyclo[2.2.2]octane	1,4-Diazabicyclo[2.2.2]octane	inactive, validation	inactive, training	inactive, training	inactive					inactive	inactive, training	inactive, training	0	0	0
3109	O[C@H]1CC[C@H](O)CC1	6995-79-5	DTXSID60878843	1,4-Cyclohexanediol, trans-	(1r,4r)-Cyclohexane-1,4-diol	inactive	inactive	inactive	inactive	inactive	inactive		inactive	inactive		inactive	0	0	0
3110	O[C@H]1CC[C@@H](O)CC1	931-71-5	DTXSID60883614	1,4-Cyclohexanediol, cis-	(1s,4s)-Cyclohexane-1,4-diol	inactive	inactive	inactive	inactive	inactive	inactive		inactive	inactive		inactive	0	0	0
3121	COC(=O)C1=CC=C(C=C1)C(=O)OC	120-61-6	DTXSID0020498	Dimethyl terephthalate	Dimethyl benzene-1,4-dicarboxylate	inactive, training	inactive, training	inactive, training	inactive, training	inactive, training	inactive, training		inactive	inactive	inactive, training	inactive, training	0	0	0
3127	CCC(CO)(CO)CO	77-99-6	DTXSID2026448	2-Ethyl-2-(hydroxymethyl)-1,3-propanediol	2-Ethyl-2-(hydroxymethyl)propane-1,3-diol	inactive, training	inactive, training	inactive, training	inactive	inactive	inactive		inactive		inactive, training	inactive, training	0	0	0
3130	NC(CO)(CO)CO	77-86-1	DTXSID2023723	Tromethamine	2-Amino-2-(hydroxymethyl)propane-1,3-diol	inactive	inactive	inactive	inactive, validation	inactive, validation	inactive, training		inactive		inactive, validation	inactive	0	0	0
3131	CC(C)(CO)CO	126-30-7	DTXSID8027036	2,2-Dimethylpropane-1,3-diol	2,2-Dimethylpropane-1,3-diol	inactive, training	inactive, training	inactive, training	inactive, training	inactive, training	inactive, training		inactive	inactive	inactive, training	inactive, validation	0	0	0
3132	OCC(CO)(CO)CO	115-77-5	DTXSID2026943	Pentaerythritol	2,2-Bis(hydroxymethyl)propane-1,3-diol	inactive, validation	inactive, training	inactive, training	inactive, training	inactive, training	inactive, training		inactive, training		inactive, training	inactive, validation	0	0	0
3133	OCC(CO)(CO)COCC(CO)(CO)CO	126-58-9	DTXSID3027039	Dipentaerythritol	2,2'-[Oxybis(methylene)]bis[2-(hydroxymethyl)propane-1,3-diol]	inactive, training	inactive, training	inactive, training					inactive	inactive	inactive, training	inactive, validation	0	0	0
3148	O=C1OC(=O)C2CC=CCC12	85-43-8	DTXSID3026516	Tetrahydrophthalic anhydride	3a,4,7,7a-Tetrahydro-2-benzofuran-1,3-dione	inactive, training	inactive, training	inactive, training	inactive	inactive			inactive	inactive	inactive, training	inactive, training	0	0	0
3149	O=C1OC(=O)C2=C1C=CC=C2	85-44-9	DTXSID2021159	Phthalic anhydride	2-Benzofuran-1,3-dione	inactive, training	inactive, training	inactive, validation	inactive	inactive	inactive			inactive	inactive, training	inactive, training	0	0	0
3150	CC1(C)OCC(CO)O1	100-79-8	DTXSID9021845	Solketal	(2,2-Dimethyl-1,3-dioxolan-4-yl)methanol		inactive	inactive	inactive	inactive	inactive		inactive	inactive		inactive	0	0	0
3152	CC1COC(=O)O1	108-32-7	DTXSID2026789	Propylene carbonate	4-Methyl-1,3-dioxolan-2-one	inactive, training	inactive, training	inactive, training	inactive, training	inactive, training	inactive, training			inactive	inactive, training	inactive, training	0	0	0
3154	CC1CC(C)(OC(C)O1)C1=CC=CC=C1	5182-36-5	DTXSID7052157	2,4,6-Trimethyl-4-phenyl-1,3-dioxane	2,4,6-Trimethyl-4-phenyl-1,3-dioxane			inactive	inactive					inactive			0	0	0
3165	CC(CC1=CC2=C(OCO2)C=C1)C=O	1205-17-0	DTXSID7043908	3-(3,4-Methylenedioxyphenyl)-2-methylpropanal	3-(2H-1,3-Benzodioxol-5-yl)-2-methylpropanal	inactive, training	inactive, validation	inactive, training	inactive					inactive	inactive, training	inactive, validation	0	0	0
3166	O=CC1=CC=C2OCOC2=C1	120-57-0	DTXSID7025924	Piperonal	2H-1,3-Benzodioxole-5-carbaldehyde	inactive, training	inactive, training	inactive, validation	inactive	inactive	inactive			inactive	inactive, training	inactive, training	0	0	0
3181	OC(=O)C1=CC(=CC=C1)C(O)=O	121-91-5	DTXSID3021485	1,3-Benzenedicarboxylic acid	Benzene-1,3-dicarboxylic acid	inactive, training	inactive, training	inactive, validation	inactive, training	inactive, validation	inactive, training		inactive, training		inactive, validation	inactive, training	0	0	0
3191	NC1=NC(N)=NC(N)=N1	108-78-1	DTXSID6020802	Melamine	1,3,5-Triazine-2,4,6-triamine	inactive, validation	inactive, training	inactive, training	inactive					inactive	inactive, training		0	0	0
3196	OC1=NC(O)=NC(O)=N1	108-80-5	DTXSID7024873	Cyanuric acid	1,3,5-Triazine-2,4,6-triol	inactive, training	inactive, training	inactive, training	inactive, training	inactive, training	inactive, training		inactive, training	inactive	inactive, validation	inactive, training	0	0	0
3197	OCCN1CN(CCO)CN(CCO)C1	4719-04-4	DTXSID7025394	Triazinetriethanol	2,2',2''-(1,3,5-Triazinane-1,3,5-triyl)tri(ethan-1-ol)	inactive, training	inactive, training	inactive, training		inactive			inactive	inactive		inactive	0	0	0
3198	CCN1CN(CC)CN(CC)C1	7779-27-3	DTXSID1032511	1,3,5-Triethylhexahydro-s-triazine	1,3,5-Triethyl-1,3,5-triazinane	inactive, validation	inactive, training	inactive, training	inactive, training	inactive, training	inactive, training		inactive	inactive	inactive, validation	inactive, training	0	0	0
3199	C1N2CN3CN1CN(C2)C3	100-97-0	DTXSID6020692	Methenamine	1,3,5,7-Tetraazatricyclo[3.3.1.1~3,7~]decane	inactive, training	inactive, validation	inactive, training	inactive, training	inactive, training	inactive, training		inactive, validation	inactive	inactive, training	inactive, validation	0	0	0
3209	CC(COC(C)=O)OC(C)=O	623-84-7	DTXSID9044827	Propylene glycol diacetate	Propane-1,2-diyl diacetate	inactive, training	inactive, training	inactive, training	inactive	inactive	inactive		inactive	inactive	inactive, validation	inactive, validation	0	0	0
3210	CCCCC(CC)COCC(O)CO	70445-33-9	DTXSID80990652	3-[(2-Ethylhexyl)oxy]propane-1,2-diol	3-[(2-Ethylhexyl)oxy]propane-1,2-diol		inactive	inactive		inactive			inactive	inactive		inactive	0	0	0
3212	CCCCCCC(O)CO	1117-86-8	DTXSID9036646	1,2-Octanediol	Octane-1,2-diol	inactive, training	inactive, training	inactive, training	inactive	inactive	inactive		inactive	inactive		inactive, training	0	0	0
3213	CCCCC(O)CO	6920-22-5	DTXSID40863959	1,2-Hexanediol	Hexane-1,2-diol	inactive	inactive	inactive	inactive	inactive	inactive		inactive	inactive		inactive	0	0	0
3214	CC(=O)OCCOC(C)=O	111-55-7	DTXSID0026880	1,2-Ethanediol diacetate	Ethane-1,2-diyl diacetate	inactive, validation	inactive, validation	inactive, training	inactive, training	inactive, training	inactive, training		inactive	inactive	inactive, training	inactive, training	0	0	0
3218	CO[Si](CCCNCCN)(OC)OC	1760-24-3	DTXSID5027433	N-[3-(Trimethoxysilyl)propyl]ethane-1,2-diamine	N~1~-[3-(Trimethoxysilyl)propyl]ethane-1,2-diamine			inactive						inactive			0	0	0
3220	NCCNCCNCCN	112-24-3	DTXSID9023702	Triethylenetetramine	N~1~,N~1'~-(Ethane-1,2-diyl)di(ethane-1,2-diamine)	inactive, training	inactive, training	inactive, validation	inactive	inactive	inactive			inactive	inactive, training	inactive, training	0	0	0
3221	NCCNCCNCCNCCN	112-57-2	DTXSID7026108	Tetraethylenepentamine	N~1~,N~1'~-[Azanediyldi(ethane-2,1-diyl)]di(ethane-1,2-diamine)	inactive, training	inactive, training	inactive, training						inactive	inactive, training	inactive, training	0	0	0
3229	COC(=O)C1=C(C=CC=C1)C(=O)OC	131-11-3	DTXSID3022455	Dimethyl phthalate	Dimethyl benzene-1,2-dicarboxylate	inactive, training	inactive, training	inactive, training	inactive, training	inactive, training	inactive, training	inactive, training	inactive	inactive	inactive, validation	inactive, training	0	0	0
3231	CCOC(=O)C1=CC=CC=C1C(=O)OCC	84-66-2	DTXSID7021780	Diethyl phthalate	Diethyl benzene-1,2-dicarboxylate	inactive, training	inactive, training	inactive, training	inactive, training	inactive, training	inactive, training		inactive, training	inactive	inactive, training	inactive, training	0	0	0
3236	CCCCOC(=O)C1=CC=CC=C1C(=O)OCCCC	84-74-2	DTXSID2021781	Dibutyl phthalate	Dibutyl benzene-1,2-dicarboxylate	inactive, training		inactive, training	inactive, validation	inactive, training	inactive, training		inactive, validation	inactive, training	inactive, training	inactive, training	0	0	0
3240	[Na+].[Na+].[Na+].[Na+].OC(=O)CC(CCC([O-])=O)(C([O-])=O)P([O-])([O-])=O	66669-53-2	DTXSID10897448	Tetrasodium hydrogen 2-phosphonatobutane-1,2,4-tricarboxylate	Tetrasodium 2-(carboxymethyl)-2-phosphonatopentanedioate			inactive						inactive			0	0	0
3243	OC(=O)CCC(CC(O)=O)(C(O)=O)P(O)(O)=O	37971-36-1	DTXSID4027999	2-Phosphono-1,2,4-butanetricarboxylic acid	2-Phosphonobutane-1,2,4-tricarboxylic acid			inactive						inactive		inactive	0	0	0
3258	-	7632-50-0	DTXSID7050402	Ammonium citrate	-			inactive	inactive	inactive							0	0	0
3259	OC(=O)CC(O)(CC(O)=O)C(O)=O	77-92-9	DTXSID3020332	Citric acid	2-Hydroxypropane-1,2,3-tricarboxylic acid	inactive, training	inactive, training	inactive, validation	inactive, training	inactive, training	inactive, training		inactive, training		inactive, training	inactive, training	0	0	0
3265	OC1=C(C=CC=C1)C1=CC=CC=C1	90-43-7	DTXSID2021151	2-Phenylphenol	[1,1'-Biphenyl]-2-ol	inactive, training	inactive, training	inactive, validation	inactive, training	inactive, training	inactive, training	inactive, training	inactive, training	inactive	inactive, training	inactive, validation	0	0	0
3267	CCCCCCCCCCO[C@@H]1O[C@H](CO)[C@@H](O)[C@H](O)[C@H]1O	58846-77-8	DTXSID2041208	Decyl beta-D-glucopyranoside	Decyl beta-D-glucopyranoside	inactive, training	inactive, validation	inactive, training	inactive, training	inactive, training	inactive, validation		inactive	inactive	inactive, validation		0	0	0
3271	CCCCCCCCN(CCC(O)=O)CCC(O)=O	52663-87-3	DTXSID30200637	N-(2-Carboxyethyl)-N-octyl-beta-alanine	3,3'-(Octylazanediyl)dipropanoic acid (non-preferred name)			inactive					inactive	inactive			0	0	0
3275	[Na+].CCCCC(CC)CN(CCC(O)=O)CCC([O-])=O	94441-92-6	DTXSID60888740	.beta.-Alanine, N-(2-carboxyethyl)-N-(2-ethylhexyl)-, sodium salt (1:1)	Sodium 3-[(2-carboxyethyl)(2-ethylhexyl)amino]propanoate			inactive					inactive	inactive			0	0	0
3277	CCCCCCCCCCO[C@H]1O[C@H](CO)[C@@H](O)[C@H](O)[C@H]1O	29781-81-5	DTXSID1044641	Decyl alpha-D-Glucopyranoside	Decyl alpha-D-glucopyranoside			inactive					inactive	inactive			0	0	0
3278	CCCCC(CC)CO[C@H]1O[C@H](CO)[C@@H](O)[C@H](O)[C@H]1O	125590-73-0	DTXSID2041202	alpha-D-Glucopyranoside, 2-ethylhexyl	2-Ethylhexyl alpha-D-glucopyranoside		inactive	inactive					inactive	inactive			0	0	0
3280	OC[C@H]1O[C@@](CO)(O[C@H]2O[C@H](CO)[C@@H](O)[C@H](O)[C@H]2O)[C@@H](O)[C@@H]1O	57-50-1	DTXSID2021288	Sucrose	beta-D-Fructofuranosyl alpha-D-glucopyranoside	inactive, validation	inactive, training	inactive, training	inactive, training	inactive, validation	inactive, training		inactive, training	inactive	inactive, training	inactive, training	0	0	0

## Sheet: HBDB_GeneralToxicity
Chemical_ID	SMILES	CASRN	DTXSID	Preferred name	IUPAC name	Compound group	Compound subgroup	AHR agonist	CAR agonist	CAR antagonist	PPARD agonist	PPARD antagonist	PPARG agonist	PPARG antagonist	PXR agonist	ACTIVES PREDICTED	ACTIVES KNOWN	ACTIVES TOTAL
8	c1c2c(cc(c1Cl)Cl)Oc1c(c(c(c(c1Cl)Cl)Cl)Cl)O2	39227-28-6	DTXSID8052067	1,2,3,4,7,8-Hexachlorodibenzodioxin	1,2,3,4,7,8-Hexachlorooxanthrene	Dioxin and Furans	Chlorinated	active	active	active	active	active	active	active	active	8	0	8
10	c1c2c(c(c(c1Cl)Cl)Cl)Oc1cc(c(c(c1O2)Cl)Cl)Cl	57653-85-7	DTXSID0023824	1,2,3,6,7,8-Hexachlorodibenzo-p-dioxin	1,2,3,6,7,8-Hexachlorooxanthrene	Dioxin and Furans	Chlorinated	active	active	active	active	active	active	active	active	8	0	8
12	c1c2c(c(c(c1Cl)Cl)Cl)Oc1c(cc(c(c1Cl)Cl)Cl)O2	19408-74-3	DTXSID6023781	1,2,3,7,8,9-Hexachlorodibenzo-p-dioxin	1,2,3,7,8,9-Hexachlorooxanthrene	Dioxin and Furans	Chlorinated	active	active	active	active	active	active	active	active	8	0	8
14	c1c2c(cc(c1Cl)Cl)Oc1c(cc(c(c1Cl)Cl)Cl)O2	40321-76-4	DTXSID7052078	1,2,3,7,8-Pentachlorodibenzo-p-dioxin	1,2,3,7,8-Pentachlorooxanthrene	Dioxin and Furans	Chlorinated	active	active	active	active	active	active	active	active	8	0	8
15	c1c2c(cc(c1Cl)Cl)oc1c2c(c(c(c1)Cl)Cl)Cl	57117-41-6	DTXSID7052234	1,2,3,7,8-Pentachlorodibenzofuran	1,2,3,7,8-Pentachlorodibenzo[b,d]furan	Dioxin and Furans	Chlorinated	active	active	active	active	active	active	active	active	8	0	8
28	c1c2c3cc(c(c(c3oc2cc(c1Cl)Cl)Cl)Cl)Cl	57117-31-4	DTXSID7030066	2,3,4,7,8-Pentachlorodibenzofuran	2,3,4,7,8-Pentachlorodibenzo[b,d]furan	Dioxin and Furans	Chlorinated	active	active	active	active	active	active	active	active	8	0	8
30	c1c2c3cc(c(cc3oc2cc(c1Cl)Cl)Cl)Cl	51207-31-9	DTXSID3052147	2,3,7,8-Tetrachlorodibenzofuran	2,3,7,8-Tetrachlorodibenzo[b,d]furan	Dioxin and Furans	Chlorinated	active	active	active	active	active	active	active	active	8	0	8
57	CS(=O)(=O)c1cc(Cl)c(cc1Cl)c1ccc(Cl)c(Cl)c1Cl	66640-59-3	DTXSID00216801	1,1'-Biphenyl, 2,2',3,4,5'-pentachloro-4'-(methylsulfonyl)-	2,2',3,4,5'-Pentachloro-4'-(methanesulfonyl)-1,1'-biphenyl	PCB metabolites	Chlorinated	active	active	active	active	active	active	active	active	8	0	8
291	c1c(c(cc(c1Br)Br)Br)c1cc(c(cc1Br)Br)Br	59080-40-9	DTXSID70858838	2,2',4,4',5,5'-Hexabromobiphenyl	2,2',4,4',5,5'-Hexabromo-1,1'-biphenyl	Flame retardants	Brominated	active	active	active	active	active	active	active	active	8	0	8
623	ClC1=CC2=C(OC3=CC(Cl)=C(Cl)C(Cl)=C3O2)C(Cl)=C1Cl	57653-85-7	DTXSID0023824	0	1,2,3,6,7,8-Hexachlorooxanthrene	Dioxin and Furans	Chlorinated	active	active	active	active	active	active	active	active	8	0	8
5	c1c2c(c(c(c1Cl)Cl)Cl)Oc1c(c(c(c(c1Cl)Cl)Cl)Cl)O2	35822-46-9	DTXSID1052034	1,2,3,4,6,7,8-Heptachlorodibenzodioxin	1,2,3,4,6,7,8-Heptachlorooxanthrene	Dioxin and Furans	Chlorinated	active	active	active	active	active	active	active	active	8	0	8
6	c1c2c3c(c(c(c(c3Cl)Cl)Cl)Cl)oc2c(c(c1Cl)Cl)Cl	67562-39-4	DTXSID8052350	1,2,3,4,6,7,8-Heptachlorodibenzo[b,d]furan	1,2,3,4,6,7,8-Heptachlorodibenzo[b,d]furan	Dioxin and Furans	Chlorinated	active	active	active	active	active	active	active	active	8	0	8
7	c1c2c(c3c(o2)c(c(c(c3Cl)Cl)Cl)Cl)c(c(c1Cl)Cl)Cl	55673-89-7	DTXSID9052216	1,2,3,4,7,8,9-Heptachlorodibenzofuran	1,2,3,4,7,8,9-Heptachlorodibenzo[b,d]furan	Dioxin and Furans	Chlorinated	active	active	active	active	active	active	active	active	8	0	8
9	c1c2c(cc(c1Cl)Cl)oc1c2c(c(c(c1Cl)Cl)Cl)Cl	70648-26-9	DTXSID6029915	1,2,3,4,7,8-Hexachlorodibenzofuran	1,2,3,4,7,8-Hexachlorodibenzo[b,d]furan	Dioxin and Furans	Chlorinated	active	active	active	active	active	active	active	active	8	0	8
11	c1c2c3c(cc(c(c3Cl)Cl)Cl)oc2c(c(c1Cl)Cl)Cl	57117-44-9	DTXSID2069155	1,2,3,6,7,8-Hexachlorodibenzofuran	1,2,3,6,7,8-Hexachlorodibenzo[b,d]furan	Dioxin and Furans	Chlorinated	active	active	active	active	active	active	active	active	8	0	8
13	c1c2c(c3c(o2)cc(c(c3Cl)Cl)Cl)c(c(c1Cl)Cl)Cl	72918-21-9	DTXSID9052470	1,2,3,7,8,9-Hexachlorodibenzo[b,d]furan	1,2,3,7,8,9-Hexachlorodibenzo[b,d]furan	Dioxin and Furans	Chlorinated	active	active	active	active	active	active	active	active	8	0	8
27	c1c2c3cc(c(c(c3oc2c(c(c1Cl)Cl)Cl)Cl)Cl)Cl	60851-34-5	DTXSID3052276	2,3,4,6,7,8-Hexachlorodibenzo[b,d]furan	2,3,4,6,7,8-Hexachlorodibenzo[b,d]furan	Dioxin and Furans	Chlorinated	active	active	active	active	active	active	active	active	8	0	8
55	CS(=O)(=O)c1cc(Cl)c(c(Cl)c1Cl)c1cc(Cl)c(Cl)cc1Cl	116806-76-9	DTXSID60151527	1,1'-Biphenyl, 2,2',3,4',5',6-hexachloro-4-(methylsulfonyl)-	2,2',3,4',5',6-Hexachloro-4-(methanesulfonyl)-1,1'-biphenyl	PCB metabolites	Chlorinated	active	active	active	active	active	active	active	active	8	0	8
67	Oc1c(Cl)cc(c2ccc(Cl)c(Cl)c2)c(Cl)c1Cl	52969-11-4	DTXSID70165175	2,3,6-Trichloro-4-(3,4-dichlorophenyl)phenol		PCB metabolites	Chlorinated	active	active	active	active	active	active	active	active	8	0	8
112	c1c(cc(c(c1Br)Oc1cc(c(cc1Br)Br)Br)Br)Br	207122-15-4	DTXSID3052692	2,2',4,4',5,6'-Hexabromodiphenyl ether	1,3,5-Tribromo-2-(2,4,5-tribromophenoxy)benzene	Flame retardants	Brominated	active	active	active	active	active	active	active	active	8	0	8
113	Brc1cc(Br)c(Oc2c(Br)cc(Br)cc2Br)c(Br)c1	35854-94-5	DTXSID10873929	2,2',4,4',6,6'-Hexabromodiphenyl Ether	1,1'-Oxybis(2,4,6-tribromobenzene)	Flame retardants	Brominated	active	active	active	active	active	active	active	active	8	0	8
116	c1c(c(cc(c1Br)Br)Br)Oc1c(cc(c(c1Br)Br)Br)Br	207122-16-5	DTXSID8052693	2,2',3,4,4',5',6-Heptabromodiphenyl ether	1,2,3,5-Tetrabromo-4-(2,4,5-tribromophenoxy)benzene	Flame retardants	Brominated	active	active	active	active	active	active	active	active	8	0	8
118	Brc1cc(Br)c(Oc2cc(Br)c(Br)c(Br)c2Br)c(Br)c1Br	446255-39-6	DTXSID3074789	BDE-196	1,2,3,4-Tetrabromo-5-(2,3,4,6-tetrabromophenoxy)benzene	Flame retardants	Brominated	active	active	active	active	active	active	active	active	8	0	8
119	c1c(c(c(c(c1Br)Br)Br)Oc1c(cc(c(c1Br)Br)Br)Br)Br	117964-21-3	DTXSID9074775	BDE-197	1,1'-Oxybis(2,3,4,6-tetrabromobenzene)	Flame retardants	Brominated	active	active	active	active	active	active	active	active	8	0	8
120	c1c(c(cc(c1Br)Br)Br)Oc1c(c(c(c(c1Br)Br)Br)Br)Br	337513-72-1	DTXSID7074749	BDE-203	1,2,3,4,5-Pentabromo-6-(2,4,5-tribromophenoxy)benzene	Flame retardants	Brominated	active	active	active	active	active	active	active	active	8	0	8
269	c12c(c(c(c(c1Cl)Cl)Cl)Cl)Oc1c(c(c(c(c1Cl)Cl)Cl)Cl)O2	3268-87-9	DTXSID4025799	Octachlorodibenzo-p-dioxin	Octachlorooxanthrene	Dioxin and Furans	Chlorinated	active	active	active	active	active	active	active	active	8	0	8
270	c12c3c(c(c(c(c3Cl)Cl)Cl)Cl)oc1c(c(c(c2Cl)Cl)Cl)Cl	39001-02-0	DTXSID3052062	Octachlorodibenzofuran	1,2,3,4,6,7,8,9-Octachlorodibenzo[b,d]furan	Dioxin and Furans	Chlorinated	active	active	active	active	active	active	active	active	8	0	8
383	c1c(c(c(c(c1Cl)Cl)Cl)Cl)c1cc(c(c(c1Cl)Cl)Cl)Cl	35694-08-7	DTXSID5074139	2,2',3,3',4,4',5,5'-Octachlorobiphenyl	2,2',3,3',4,4',5,5'-Octachloro-1,1'-biphenyl	PCBs	Chlorinated	active	active	active	active	active	active	active	active	8	0	8
385	c1c(c(c(c(c1Cl)Cl)Cl)Cl)c1c(cc(c(c1Cl)Cl)Cl)Cl	42740-50-1	DTXSID3074157	2,2',3,3',4,4',5,6'-Octachlorobiphenyl	2,2',3,3',4,4',5,6'-Octachloro-1,1'-biphenyl	PCBs	Chlorinated	active	active	active	active	active	active	active	active	8	0	8
386	c1c(c(c(c(c1Cl)Cl)Cl)c1c(cc(c(c1Cl)Cl)Cl)Cl)Cl	33091-17-7	DTXSID0074134	2,2',3,3',4,4',6,6'-Octachlorobiphenyl	2,2',3,3',4,4',6,6'-Octachloro-1,1'-biphenyl	PCBs	Chlorinated	active	active	active	active	active	active	active	active	8	0	8
387	c1c(cc(c(c1c1c(c(c(c(c1Cl)Cl)Cl)Cl)Cl)Cl)Cl)Cl	68194-17-2	DTXSID1074204	2,2',3,3',4,5,5',6-Octachlorobiphenyl	2,2',3,3',4,5,5',6-Octachloro-1,1'-biphenyl	PCBs	Chlorinated	active	active	active	active	active	active	active	active	8	0	8
388	c1c(c(c(c(c1Cl)Cl)Cl)Cl)c1c(c(cc(c1Cl)Cl)Cl)Cl	52663-75-9	DTXSID2074168	2,2',3,3',4,5,5',6'-Octachlorobiphenyl	2,2',3,3',4,5,5',6'-Octachloro-1,1'-biphenyl	PCBs	Chlorinated	active	active	active	active	active	active	active	active	8	0	8
390	c1cc(c(c(c1Cl)c1c(c(c(c(c1Cl)Cl)Cl)Cl)Cl)Cl)Cl	52663-73-7	DTXSID2074166	2,2',3,3',4,5,6,6'-Octachlorobiphenyl	2,2',3,3',4,5,6,6'-Octachloro-1,1'-biphenyl	PCBs	Chlorinated	active	active	active	active	active	active	active	active	8	0	8
391	c1c(c(c(c(c1Cl)Cl)Cl)c1c(c(cc(c1Cl)Cl)Cl)Cl)Cl	40186-71-8	DTXSID4074148	2,2',3,3',4,5',6,6'-Octachlorobiphenyl	2,2',3,3',4,5',6,6'-Octachloro-1,1'-biphenyl	PCBs	Chlorinated	active	active	active	active	active	active	active	active	8	0	8
392	c1c(c(c(c(c1Cl)Cl)c1c(c(cc(c1Cl)Cl)Cl)Cl)Cl)Cl	2136-99-4	DTXSID0074132	2,2',3,3',5,5',6,6'-Octachlorobiphenyl	2,2',3,3',5,5',6,6'-Octachloro-1,1'-biphenyl	PCBs	Chlorinated	active	active	active	active	active	active	active	active	8	0	8
393	c1c(c(cc(c1Cl)Cl)Cl)c1c(c(c(c(c1Cl)Cl)Cl)Cl)Cl	52663-76-0	DTXSID7074169	2,2',3,4,4',5,5',6-Octachlorobiphenyl	2,2',3,4,4',5,5',6-Octachloro-1,1'-biphenyl	PCBs	Chlorinated	active	active	active	active	active	active	active	active	8	0	8
395	c1c(cc(c(c1Cl)Cl)Cl)c1c(c(c(c(c1Cl)Cl)Cl)Cl)Cl	74472-53-0	DTXSID2074241	2,3,3',4,4',5,5',6-Octachlorobiphenyl	2,3,3',4,4',5,5',6-Octachloro-1,1'-biphenyl	PCBs	Chlorinated	active	active	active	active	active	active	active	active	8	0	8
396	c1c(c(c(c(c1Cl)Cl)Cl)Cl)c1c(c(c(c(c1Cl)Cl)Cl)Cl)Cl	40186-72-9	DTXSID50865989	2,2',3,3',4,4',5,5',6-Nonachlorobiphenyl	2,2',3,3',4,4',5,5',6-Nonachloro-1,1'-biphenyl	PCBs	Chlorinated	active	active	active	active	active	active	active	active	8	0	8
397	c1c(c(c(c(c1Cl)Cl)Cl)c1c(c(c(c(c1Cl)Cl)Cl)Cl)Cl)Cl	52663-79-3	DTXSID6074172	2,2',3,3',4,4',5,6,6'-Nonachlorobiphenyl	2,2',3,3',4,4',5,6,6'-Nonachloro-1,1'-biphenyl	PCBs	Chlorinated	active	active	active	active	active	active	active	active	8	0	8
398	c1c(c(c(c(c1Cl)Cl)c1c(c(c(c(c1Cl)Cl)Cl)Cl)Cl)Cl)Cl	52663-77-1	DTXSID6074170	2,2',3,3',4,5,5',6,6'-Nonachlorobiphenyl	2,2',3,3',4,5,5',6,6'-Nonachloro-1,1'-biphenyl	PCBs	Chlorinated	active	active	active	active	active	active	active	active	8	0	8
399	c1(c(c(c(c(c1Cl)Cl)Cl)Cl)Cl)c1c(c(c(c(c1Cl)Cl)Cl)Cl)Cl	2051-24-3	DTXSID4047541	Decachlorobiphenyl	2,2',3,3',4,4',5,5',6,6'-Decachloro-1,1'-biphenyl	PCBs	Chlorinated	active	active	active	active	active	active	active	active	8	0	8
564	c1ccc(cc1)NC(=O)c1c(c(c(c(c1Cl)Cl)Cl)Cl)O	7426-07-5	DTXSID90225265	2,3,4,5-tetrachloro-6-hydroxy-N-phenylbenzamide	2,3,4,5-Tetrachloro-6-hydroxy-N-phenylbenzamide	Personal care products	Chlorinated	active	active	active	active	active	active	active	active	8	0	8
43	Oc1c(Cl)c(Cl)cc(c1Cl)c1c(Cl)c(Cl)c(Cl)cc1	149589-59-3	DTXSID50904125	2,2',3',4,4',5-Hexachloro[1,1'-biphenyl]-3-ol	2,2',3',4,4',5-Hexachloro[1,1'-biphenyl]-3-ol	PCB metabolites	Chlorinated	active	active	active	active	active	active	active	active	8	0	8
45	Oc1c(Cl)c(cc(Cl)c1Cl)c1cc(Cl)c(Cl)c(Cl)c1Cl	158076-69-8	DTXSID00166372	2,2',3',4,4',5,5'-Heptachloro-3-biphenylol	2,2',3',4,4',5,5'-Heptachloro[1,1'-biphenyl]-3-ol	PCB metabolites	Chlorinated	active	active	active	active	active	active	active	active	8	0	8
69	Oc1c(Cl)cc(c2ccc(Cl)c(Cl)c2Cl)c(Cl)c1Cl	158076-62-1	DTXSID10166368	(1,1'-Biphenyl)-4-ol, 2,2',3,3',4',5-hexachloro-	2,2',3,3',4',5-Hexachloro[1,1'-biphenyl]-4-ol	PCB metabolites	Chlorinated	active	active	active	active	active	active	active	active	8	0	8
70	Oc1c(Cl)cc(c2cc(Cl)c(Cl)cc2Cl)c(Cl)c1Cl	145413-90-7	DTXSID60163004	(1,1'-Biphenyl)-4-ol, 2,2',3,4',5,5'-hexachloro-	2,2',3,4',5,5'-Hexachloro[1,1'-biphenyl]-4-ol	PCB metabolites	Chlorinated	active	active	active	active	active	active	active	active	8	0	8
75	Oc1c(Cl)c(Cl)c(c2cc(Cl)c(Cl)cc2Cl)c(Cl)c1Cl	158076-68-7	DTXSID40166371	(1,1'-Biphenyl)-4-ol, 2,2',3,4',5,5',6-heptachloro-	2,2',3,4',5,5',6-Heptachloro[1,1'-biphenyl]-4-ol	PCB metabolites	Chlorinated	active	active	active	active	active	active	active	active	8	0	8
44	Oc1c(Cl)c(cc(Cl)c1Cl)c1cc(Cl)c(Cl)cc1Cl	54284-55-8	DTXSID90202637	(1,1'-Biphenyl)-3-ol, 2,2',4,4',5,5'-hexachloro-	2,2',4,4',5,5'-Hexachloro[1,1'-biphenyl]-3-ol	PCB metabolites	Chlorinated	active	active	active	active	active	active	active	active	8	0	8
46	c1c(Cl)c(Cl)c(c(Cl)c1Cl)c1c(Cl)c(O)c(Cl)c(Cl)c1	158076-64-3	DTXSID80166370	2,2',3',4,5,5',6'-heptachloro[1,1'-biphenyl]-3-ol	2,2',3,3',4',5,5'-Heptachloro[1,1'-biphenyl]-4-ol	PCB metabolites	Chlorinated	active	active	active	active	active	active	active	active	8	0	8
76	Oc1c(Cl)c(Cl)c(c2cc(Cl)c(Cl)c(Cl)c2)c(Cl)c1Cl	190317-24-9	DTXSID901009363	2,3,3',4',5,5',6-heptachloro[1,1'-biphenyl]-4-ol	2,3,3',4',5,5',6-Heptachloro[1,1'-biphenyl]-4-ol	PCB metabolites	Chlorinated	active	active	active	active	active	active	active	active	8	0	8
157	c1c(cc(c(c1Br)OCCOc1c(cc(cc1Br)Br)Br)Br)Br	37853-59-1	DTXSID1024627	1,2-Bis(2,4,6-tribromophenoxy)ethane	1,1'-[Ethane-1,2-diylbis(oxy)]bis(2,4,6-tribromobenzene)	Flame retardants	Brominated	active	active	active	active	active	active	active	active	8	0	8
576	OC1=CC=C(C=C1)C(C1=CC=CC=C1)(C1=CC=CC=C1)C1=CC=C(O)C=C1	1844-01-5	DTXSID70283308	4,4'-Dihydroxytetraphenylmethane	4,4'-(Diphenylmethylene)diphenol	Phenols	Non-halogenated	active	active	active	active	active	active	active	active	8	0	8
65	Oc1cc(Br)c(Oc2ccc(Br)cc2Br)c(Br)c1Br	1050642-07-3	DTXSID10903992	2,3,5-Tribromo-4-(2,4-dibromophenoxy)phenol	2,3,5-Tribromo-4-(2,4-dibromophenoxy)phenol	Brominated flame retardant metabolite	Brominated	active	active	active	active	active	active	active	active	8	0	8
87	Oc1c(Br)c(Br)c(Br)c(Br)c1Oc1ccc(Br)cc1Br	111863-67-3	DTXSID50433647	CHEMBL362761	2,3,4,5-Tetrabromo-6-(2,4-dibromophenoxy)phenol	Brominated flame retardant metabolite	Brominated	active	active	active	active	active	active	active	active	8	0	8
614	C1=CC2=C(C=C1)C1=C3C2=CC2=C4C(C=CC(C=C1)=C34)=CC=C2	193-39-5	DTXSID8024153	Indeno(1,2,3-cd)pyrene	Indeno[1,2,3-cd]pyrene	PAHs	Non-halogenated	active	active, training	active	active	active	active	active	inactive, training	6	1	7
132	c1cc(ccc1Oc1ccc(c(c1)Br)Br)Br	147217-81-0	DTXSID50879864	BDE-37	1,2-Dibromo-4-(4-bromophenoxy)benzene	Flame retardants	Brominated	active	active		active	active	active	active	active	7	0	7
575	OC1=CC=C(C=C1)C1(C2=C(C=CC=C2)C2=C1C=CC=C2)C1=CC=C(O)C=C1	3236-71-3	DTXSID5037731	4,4'-(9H-Fluorene-9,9-diyl)diphenol	4,4'-(9H-Fluorene-9,9-diyl)diphenol	Phenols	Non-halogenated	inactive, training	active	active, training	active	active	active	active	active, training	5	2	7
41	CS(=O)(=O)c1cc(C(=C(Cl)Cl)c2ccc(Cl)cc2)ccc1Cl	62938-13-0	DTXSID10978766	1-Chloro-4-[2,2-dichloro-1-(4-chlorophenyl)ethenyl]-2-(methanesulfonyl)benzene	1-Chloro-4-[2,2-dichloro-1-(4-chlorophenyl)ethenyl]-2-(methanesulfonyl)benzene	Pesticide metabolites	Chlorinated	active	active	active	active		active	active	active	7	0	7
56	CS(=O)(=O)c1cc(Cl)c(cc1Cl)c1cc(Cl)c(Cl)cc1Cl	66640-61-7	DTXSID20216803	1,1'-Biphenyl, 2,2',4,5,5'-pentachloro-4'-(methylsulfonyl)-	2,2',4,5,5'-Pentachloro-4'-(methanesulfonyl)-1,1'-biphenyl	PCB metabolites	Chlorinated	active	active	active	active		active	active	active	7	0	7
135	c1cc(c(cc1Oc1ccc(cc1Br)Br)Br)Br	189084-61-5	DTXSID9052688	2,3',4,4'-Tetrabromodiphenyl ether	1,2-Dibromo-4-(2,4-dibromophenoxy)benzene	Flame retardants	Brominated	active	active		active	active	active	active	active	7	0	7
241	CS(=O)(=O)c1cc(ccc1C(=C(Cl)Cl)c1ccc(cc1)Cl)Cl	62938-14-1	DTXSID20212143	1-Chloro-4-(2,2-dichloro-1-(4-chlorophenyl)ethenyl)-3-(methylsulfonyl)benzene	4-Chloro-1-[2,2-dichloro-1-(4-chlorophenyl)ethenyl]-2-(methanesulfonyl)benzene	Pesticide metabolites	Chlorinated	active	active	active	active		active	active	active	7	0	7
599	COC1=C(OC2=C(Br)C=C(Br)C=C2)C=C(Br)C=C1Br	96920-28-4	DTXSID60579121	1,5-Dibromo-3-(2,4-dibromophenoxy)-2-methoxybenzene	1,5-Dibromo-3-(2,4-dibromophenoxy)-2-methoxybenzene	Flame retardant metabolite	Brominated	active	active		active	active	active	active	active	7	0	7
600	COC1=C(OC2=C(Br)C=C(Br)C=C2)C(Br)=CC(Br)=C1	102739-99-1	DTXSID80631538	1,5-Dibromo-2-(2,4-dibromophenoxy)-3-methoxybenzene	1,5-Dibromo-2-(2,4-dibromophenoxy)-3-methoxybenzene	Flame retardant metabolite	Brominated	active	active		active	active	active	active	active	7	0	7
103	c1cc(c(cc1Br)Br)Oc1c(cc(cc1Br)Br)Br	189084-64-8	DTXSID4052689	2,2',4,4',6-Pentabromodiphenyl ether	1,3,5-Tribromo-2-(2,4-dibromophenoxy)benzene	Flame retardants	Brominated	active	active		active	active	active	active	active	7	0	7
107	c1cc(c(cc1Oc1cc(c(c(c1)Br)Br)Br)Br)Br	366791-32-4	DTXSID50573491	1,2,3-Tribromo-5-(3,4-dibromophenoxy)benzene	1,2,3-Tribromo-5-(3,4-dibromophenoxy)benzene	Flame retardants	Brominated	active	active		active	active	active	active	active	7	0	7
108	c1cc(c(c(c1Oc1cc(c(cc1Br)Br)Br)Br)Br)Br	182677-30-1	DTXSID60872265	2,2',3,4,4',5'-Hexabromodiphenyl Ether	1,2,3-Tribromo-4-(2,4,5-tribromophenoxy)benzene	Flame retardants	Brominated	active	active		active	active	active	active	active	7	0	7
121	c1c(c(c(c(c1Br)Br)Br)Br)Oc1c(c(c(c(c1Br)Br)Br)Br)Br	63387-28-0	DTXSID30881107	1,2,3,4,5-Pentabromo-6-(2,3,4,5-tetrabromophenoxy)benzene	1,2,3,4,5-Pentabromo-6-(2,3,4,5-tetrabromophenoxy)benzene	Flame retardants	Brominated	active		active	active	active	active	active	active	7	0	7
122	c1c(c(c(c(c1Br)Br)Br)Oc1c(c(c(c(c1Br)Br)Br)Br)Br)Br	437701-79-6	DTXSID30451985	BDE-207	1,2,3,4,5-Pentabromo-6-(2,3,4,6-tetrabromophenoxy)benzene	Flame retardants	Brominated	active		active	active	active	active	active	active	7	0	7
123	Brc1cc(Br)c(Br)c(Oc2c(Br)c(Br)c(Br)c(Br)c2Br)c1Br	437701-78-5	DTXSID40556652	2,2',3,3',4,5,5',6,6'-nonabromodiphenyl ether	1,2,3,4,5-Pentabromo-6-(2,3,5,6-tetrabromophenoxy)benzene	Flame retardants	Brominated	active		active	active	active	active	active	active	7	0	7
136	c1cc(c(c(c1)Br)Oc1ccc(c(c1)Br)Br)Br	189084-62-6	DTXSID90873922	2,3',4',6-Tetrabromodiphenyl Ether	1,3-Dibromo-2-(3,4-dibromophenoxy)benzene	Flame retardants	Brominated	active	active		active	active	active	active	active	7	0	7
138	c1cc(c(cc1Oc1ccc(c(c1)Br)Br)Br)Br	93703-48-1	DTXSID80877030	BDE-77	1,1'-Oxybis(3,4-dibromobenzene)	Flame retardants	Brominated	active	active		active	active	active	active	active	7	0	7
139	c1cc(c(cc1Br)Br)Oc1ccc(c(c1Br)Br)Br	182346-21-0	DTXSID4052685	2,2',3,4,4'-Pentabromodiphenyl ether	1,2,3-Tribromo-4-(2,4-dibromophenoxy)benzene	Flame retardants	Brominated	active	active		active	active	active	active	active	7	0	7
140	c1cc(c(cc1Br)Br)Oc1cc(c(cc1Br)Br)Br	60348-60-9	DTXSID9030048	2,2',4,4',5-Pentabromodiphenyl ether	1,2,4-Tribromo-5-(2,4-dibromophenoxy)benzene	Flame retardants	Brominated	active	active		active	active	active	active	active	7	0	7
168	c1(c(c(c(c(c1Br)Br)Br)Br)Br)Oc1c(c(c(c(c1Br)Br)Br)Br)Br	84852-53-9	DTXSID2052732	1,1'-Oxybis[2,3,4,5,6-pentabromobenzene]	1,1'-(Ethane-1,2-diyl)bis(pentabromobenzene)	Flame retardants	Brominated	active		active	active	active	active	active	active	7	0	7
362	c1cc(c(c(c1c1cc(c(c(c1Cl)Cl)Cl)Cl)Cl)Cl)Cl	35065-30-6	DTXSID2073481	2,2',3,3',4,4',5-Heptachlorobiphenyl	2,2',3,3',4,4',5-Heptachloro-1,1'-biphenyl	PCBs	Chlorinated	active	active	active	active	active	active	active		7	0	7
363	c1cc(c(c(c1c1c(cc(c(c1Cl)Cl)Cl)Cl)Cl)Cl)Cl	52663-71-5	DTXSID4073540	2,2',3,3',4,4',6-Heptachlorobiphenyl	2,2',3,3',4,4',6-Heptachloro-1,1'-biphenyl	PCBs	Chlorinated	active	active	active	active	active	active	active		7	0	7
364	c1c(cc(c(c1c1cc(c(c(c1Cl)Cl)Cl)Cl)Cl)Cl)Cl	52663-74-8	DTXSID7074167	2,2',3,3',4,5,5'-Heptachlorobiphenyl	2,2',3,3',4,5,5'-Heptachloro-1,1'-biphenyl	PCBs	Chlorinated	active	active	active	active	active	active	active		7	0	7
365	c1cc(c(c(c1Cl)c1cc(c(c(c1Cl)Cl)Cl)Cl)Cl)Cl	38411-25-5	DTXSID4074142	2,2',3,3',4,5,6'-Heptachlorobiphenyl	2,2',3,3',4,5,6'-Heptachloro-1,1'-biphenyl	PCBs	Chlorinated	active	active	active	active	active	active	active		7	0	7
366	c1c(cc(c(c1c1c(cc(c(c1Cl)Cl)Cl)Cl)Cl)Cl)Cl	40186-70-7	DTXSID9074147	2,2',3,3',4,5',6-Heptachlorobiphenyl	2,2',3,3',4,5',6-Heptachloro-1,1'-biphenyl	PCBs	Chlorinated	active	active	active	active	active	active	active		7	0	7
368	c1cc(c(c(c1c1c(c(cc(c1Cl)Cl)Cl)Cl)Cl)Cl)Cl	52663-70-4	DTXSID2074164	2,2',3,3',4,5',6'-Heptachlorobiphenyl	2,2',3,3',4,5',6'-Heptachloro-1,1'-biphenyl	PCBs	Chlorinated	active	active	active	active	active	active	active		7	0	7
369	c1c(cc(c(c1c1c(c(cc(c1Cl)Cl)Cl)Cl)Cl)Cl)Cl	52663-67-9	DTXSID2074162	2,2',3,3',5,5',6-Heptachlorobiphenyl	2,2',3,3',5,5',6-Heptachloro-1,1'-biphenyl	PCBs	Chlorinated	active	active	active	active	active	active	active		7	0	7
370	c1cc(c(c(c1Cl)c1c(c(cc(c1Cl)Cl)Cl)Cl)Cl)Cl	52663-64-6	DTXSID0073538	2,2',3,3',5,6,6'-Heptachlorobiphenyl	2,2',3,3',5,6,6'-Heptachloro-1,1'-biphenyl	PCBs	Chlorinated	active	active	active	active	active	active	active		7	0	7
372	c1c(c(cc(c1Cl)Cl)Cl)c1cc(c(c(c1Cl)Cl)Cl)Cl	35065-29-3	DTXSID6038299	2,2',3,4,4',5,5'-Heptachlorobiphenyl	2,2',3,4,4',5,5'-Heptachloro-1,1'-biphenyl	PCBs	Chlorinated	active	active	active	active	active	active	active		7	0	7
373	c1cc(c(cc1Cl)Cl)c1c(c(c(c(c1Cl)Cl)Cl)Cl)Cl	74472-47-2	DTXSID8074235	2,2',3,4,4',5,6-Heptachlorobiphenyl	2,2',3,4,4',5,6-Heptachloro-1,1'-biphenyl	PCBs	Chlorinated	active	active	active	active	active	active	active		7	0	7
374	c1c(cc(c(c1Cl)c1cc(c(c(c1Cl)Cl)Cl)Cl)Cl)Cl	60145-23-5	DTXSID9074191	2,2',3,4,4',5,6'-Heptachlorobiphenyl	2,2',3,4,4',5,6'-Heptachloro-1,1'-biphenyl	PCBs	Chlorinated	active	active	active	active	active	active	active		7	0	7
375	c1c(c(cc(c1Cl)Cl)Cl)c1c(cc(c(c1Cl)Cl)Cl)Cl	52663-69-1	DTXSID7074163	2,2',3,4,4',5',6-Heptachlorobiphenyl	2,2',3,4,4',5',6-Heptachloro-1,1'-biphenyl	PCBs	Chlorinated	active	active	active	active	active	active	active		7	0	7
376	c1c(cc(c(c1Cl)c1c(cc(c(c1Cl)Cl)Cl)Cl)Cl)Cl	74472-48-3	DTXSID3074236	2,2',3,4,4',6,6'-Heptachlorobiphenyl	2,2',3,4,4',6,6'-Heptachloro-1,1'-biphenyl	PCBs	Chlorinated	active	active	active	active	active	active	active		7	0	7
378	c1c(cc(c(c1Cl)Cl)Cl)c1cc(c(c(c1Cl)Cl)Cl)Cl	39635-31-9	DTXSID4074144	2,3,3',4,4',5,5'-Heptachlorobiphenyl	2,3,3',4,4',5,5'-Heptachloro-1,1'-biphenyl	PCBs	Chlorinated	active	active	active	active	active	active	active		7	0	7
380	c1cc(c(cc1c1c(c(c(c(c1Cl)Cl)Cl)Cl)Cl)Cl)Cl	41411-64-7	DTXSID3074151	2,3,3',4,4',5,6-Heptachlorobiphenyl	2,3,3',4,4',5,6-Heptachloro-1,1'-biphenyl	PCBs	Chlorinated	active	active	active	active	active	active	active		7	0	7
381	c1c(cc(c(c1Cl)Cl)Cl)c1c(cc(c(c1Cl)Cl)Cl)Cl	74472-50-7	DTXSID3074238	2,3,3',4,4',5',6-Heptachlorobiphenyl	2,3,3',4,4',5',6-Heptachloro-1,1'-biphenyl	PCBs	Chlorinated	active	active	active	active	active	active	active		7	0	7
382	c1c(cc(c(c1Cl)Cl)Cl)c1c(c(cc(c1Cl)Cl)Cl)Cl	69782-91-8	DTXSID30867845	2,3,3',4',5,5',6-Heptachlorobiphenyl	2,3,3',4',5,5',6-Heptachloro-1,1'-biphenyl	PCBs	Chlorinated	active	active	active	active	active	active	active		7	0	7
384	c1cc(c(c(c1c1c(c(c(c(c1Cl)Cl)Cl)Cl)Cl)Cl)Cl)Cl	52663-78-2	DTXSID1074171	2,2',3,3',4,4',5,6-Octachlorobiphenyl	2,2',3,3',4,4',5,6-Octachloro-1,1'-biphenyl	PCBs	Chlorinated	active	active	active	active	active	active	active		7	0	7
571	CC(C)C1=C(O)C=CC(=C1)C(C)(C)C1=CC(C(C)C)=C(O)C=C1	127-54-8	DTXSID30281401	2,2-Bis(4-hydroxy-3-isopropylphenyl)propane	4,4'-(Propane-2,2-diyl)bis[2-(propan-2-yl)phenol]	Phenols	Non-halogenated		active	active	active	active	active	active	active	7	0	7
42	Oc1c(Br)ccc(Oc2ccc(Br)cc2Br)c1Br	24949-31-3	DTXSID00903986	2,6-Dibromo-3-(2,4-dibromophenoxy)phenol		Brominated flame retardant metabolite	Brominated	active	active		active	active	active	active	active	7	0	7
61	Oc1ccc(Oc2ccc(Br)cc2Br)c(Br)c1	602326-21-6	NA	4'-OH-BDE 17		Brominated flame retardant metabolite	Brominated	active	active		active	active	active	active	active	7	0	7
62	Oc1ccc(Oc2ccc(Br)cc2Br)c(Br)c1Br	602326-22-7	DTXSID90797013	2,3-Dibromo-4-(2,4-dibromophenoxy)phenol	2,3-Dibromo-4-(2,4-dibromophenoxy)phenol	Brominated flame retardant metabolite	Brominated	active	active		active	active	active	active	active	7	0	7
63	Oc1cc(Br)c(Oc2ccc(Br)cc2Br)cc1Br	602326-23-8	DTXSID60454863	Phenol, 2,5-dibromo-4-(2,4-dibromophenoxy)-	2,5-Dibromo-4-(2,4-dibromophenoxy)phenol	Brominated flame retardant metabolite	Brominated	active	active		active	active	active	active	active	7	0	7
88	Oc1cc(Br)cc(Br)c1Oc1ccc(Br)cc1Br	79755-43-4	DTXSID60229856	3,5-Dibromo-2-(2,4-dibromophenoxy)phenol	3,5-Dibromo-2-(2,4-dibromophenoxy)phenol	Brominated flame retardant metabolite	Brominated	active	active		active	active	active	active	active	7	0	7
598	OC1=C(Br)C=C(Br)C=C1OC1=C(Br)C=C(Br)C=C1	80246-25-9	DTXSID50903991	2,4-Dibromo-6-(2,4-dibromophenoxy)phenol	2,4-Dibromo-6-(2,4-dibromophenoxy)phenol	Flame retardant metabolite	Brominated	active	active		active	active	active	active	active	7	0	7
572	CC(C)(C1=CC=C(O)C=C1)C1=CC(=CC=C1)C(C)(C)C1=CC=C(O)C=C1	13595-25-0	DTXSID7065548	Phenol, 4,4'-[1,3-phenylenebis(1-methylethylidene)]bis-	4,4'-[1,3-Phenylenedi(propane-2,2-diyl)]diphenol	Phenols	Non-halogenated		active	active	active	active	active	active	active	7	0	7
573	CC(C)(C1=CC=C(O)C=C1)C1=CC=C(C=C1)C(C)(C)C1=CC=C(O)C=C1	2167-51-3	DTXSID0058693	Bisphenol P	4,4'-[1,4-Phenylenedi(propane-2,2-diyl)]diphenol	Phenols	Non-halogenated		active	active	active	active	active	active	active	7	0	7
613	C1=CC2=CC3=C(C=C2C=C1)C1=C2C3=CC=CC2=CC=C1	207-08-9	DTXSID0023909	Benzo(k)fluoranthene	Benzo[k]fluoranthene	PAHs	Non-halogenated	active, training	active, validation	active	active, validation	active	active, training		active, training	2	5	7
615	C1=CC2=CC3=CC=C4C=CC=C5C=CC(=C2C=C1)C3=C45	50-32-8	DTXSID2020139	Benzo(a)pyrene	Benzo[pqr]tetraphene	PAHs	Non-halogenated	active, validation	active, validation	active	active, training	active	active, validation		active, training	2	5	7
77	Oc1cc(Oc2cc(Br)c(Br)cc2Br)c(Br)cc1Br	923925-51-3	DTXSID301009365	2,4-dibromo-5-(2,4,5-tribromophenoxy)phenol	2,4-Dibromo-5-(2,4,5-tribromophenoxy)phenol	Brominated flame retardant metabolite	Brominated	active	active		active	active	active	active	active	7	0	7
89	Oc1c(Br)c(Br)cc(Br)c1Oc1ccc(Br)cc1Br	297742-10-0	DTXSID40616008	2,3,5-Tribromo-6-(2,4-dibromophenoxy)phenol	2,3,5-Tribromo-6-(2,4-dibromophenoxy)phenol	Brominated flame retardant metabolite	Brominated	active	active		active	active	active	active	active	7	0	7
115	c1ccc(c(c1)Oc1ccc(cc1Br)Br)Br	147217-75-2	DTXSID40872703	2,2',4-Tribromodiphenyl ether	2,4-Dibromo-1-(2-bromophenoxy)benzene	Flame retardants	Brominated	active	active		active	active	active		active	6	0	6
131	c1cc(cc(c1)Br)Oc1ccc(c(c1)Br)Br	147217-80-9	DTXSID90879863	BDE-35	1,2-Dibromo-4-(3-bromophenoxy)benzene	Flame retardants	Brominated	active	active		active	active	active		active	6	0	6
126	Brc1cc(Br)c(Oc2cc(Br)ccc2)cc1	147217-77-4	DTXSID10577713	2,4-Dibromo-1-(3-bromophenoxy)benzene	2,4-Dibromo-1-(3-bromophenoxy)benzene	Flame retardants	Brominated	active	active		active	active	active		active	6	0	6
127	c1cc(ccc1Oc1ccc(cc1Br)Br)Br	41318-75-6	DTXSID4052710	2,4,4'-Tribromodiphenyl ether	2,4-Dibromo-1-(4-bromophenoxy)benzene	Flame retardants	Brominated	active	active		active	active	active		active	6	0	6
454	c1ccc(c(c1)c1cc(c(c(c1Cl)Cl)Cl)Cl)Cl	55312-69-1	DTXSID1074179	2,2',3,4,5-Pentachlorobiphenyl		PCBs	Chlorinated		active	active	active	active	active		active	6	0	6
335	c1ccc(c(c1)c1c(c(c(c(c1Cl)Cl)Cl)Cl)Cl)Cl	41411-61-4	DTXSID9074149	2,2',3,4,5,6-Hexachlorobiphenyl	2,2',3,4,5,6-Hexachloro-1,1'-biphenyl	PCBs	Chlorinated		active	active	active	active	active	active		6	0	6
360	c1c(cc(c(c1Cl)Cl)Cl)c1cc(c(c(c1)Cl)Cl)Cl	32774-16-6	DTXSID2038314	3,3',4,4',5,5'-Hexachlorobiphenyl	3,3',4,4',5,5'-Hexachloro-1,1'-biphenyl	PCBs	Chlorinated		active	active	active	active	active	active		6	0	6
414	c1ccc(c(c1)c1ccc(c(c1Cl)Cl)Cl)Cl	52663-59-9	DTXSID5073535	2,2',3,4-Tetrachlorobiphenyl	2,2',3,4-Tetrachloro-1,1'-biphenyl	PCBs	Chlorinated		active	active	active	active	active		active	6	0	6
426	c1cc(c(cc1Cl)c1cc(ccc1Cl)Cl)Cl	35693-99-3	DTXSID3038305	2,2',5,5'-Tetrachlorobiphenyl	2,2',5,5'-Tetrachloro-1,1'-biphenyl	PCBs	Chlorinated	active	active	active	active		active		active	6	0	6
427	c1cc(c(c(c1)Cl)c1cc(ccc1Cl)Cl)Cl	41464-41-9	DTXSID3073509	2,2',5,6'-Tetrachlorobiphenyl		PCBs	Chlorinated	active	active	active	active		active		active	6	0	6
569	CC1=CC(=CC=C1O)C(C)(C)C1=CC(C)=C(O)C=C1	79-97-0	DTXSID8047890	3,3'-Dimethylbisphenol A	4,4'-(Propane-2,2-diyl)bis(2-methylphenol)	Phenols	Non-halogenated	inactive, training	active, training	active	inactive, training	active	active	active	active, training	4	2	6
570	CC(C1=CC=C(O)C=C1)C1=CC=C(O)C=C1	2081-08-05	DTXSID3047891	Bisphenol E		Phenols	Non-halogenated	active	active, training		active	active		active	active	5	1	6
574	OC1=CC=C(C=C1)C1(CCCCC1)C1=CC=C(O)C=C1	843-55-0	DTXSID4047963	Bisphenol Z	2~3~,2~4~,2~5~,2~6~-Tetrahydro-2~2~H-[1~1~,2~1~:2~1~,3~1~-terphenyl]-1~4~,3~4~-diol	Phenols	Non-halogenated	inactive, training	active, training	active, training	inactive, validation	active	active	active, training	active, training	2	4	6
612	C1=CC=C2C(=C1)C1=CC=CC3=C4C=CC=CC4=CC2=C13	205-99-2	DTXSID0023907	Benzo(b)fluoranthene	Benzo[e]acephenanthrylene	PAHs	Non-halogenated	active, training	active, training	active	active, training	inactive, training	active, training		active, training	1	5	6
124	c1(c(c(c(c(c1Br)Br)Br)Br)Br)Oc1c(c(c(c(c1Br)Br)Br)Br)Br	1163-19-5	DTXSID9020376	1,1'-Oxybis[2,3,4,5,6-pentabromobenzene]	1,1'-Oxybis(pentabromobenzene)	Flame retardants	Brominated	active	inactive, training	inactive, training	active	active	active	active	inactive, validation	5	0	5
299	c1cc(c(c(c1)Cl)c1cc(c(cc1Cl)Cl)Cl)Cl	68194-06-9	DTXSID10867525	2,2',4,5,6'-Pentachlorobiphenyl	2,2',4,5,6'-Pentachloro-1,1'-biphenyl	PCBs	Chlorinated		active	active	active		active		active	5	0	5
301	c1cc(c(cc1c1ccc(c(c1Cl)Cl)Cl)Cl)Cl	32598-14-4	DTXSID8038306	2,3,3',4,4'-Pentachlorobiphenyl	2,3,3',4,4'-Pentachloro-1,1'-biphenyl	PCBs	Chlorinated		active	active	active		active		active	5	0	5
310	c1cc(ccc1c1cc(c(c(c1Cl)Cl)Cl)Cl)Cl	74472-37-0	DTXSID9074226	2,3,4,4',5-Pentachlorobiphenyl	2,3,4,4',5-Pentachloro-1,1'-biphenyl	PCBs	Chlorinated		active	active	active		active		active	5	0	5
311	c1cc(ccc1c1c(cc(c(c1Cl)Cl)Cl)Cl)Cl	74472-38-1	DTXSID4074227	2,3,4,4',6-Pentachlorobiphenyl	2,3,4,4',6-Pentachloro-1,1'-biphenyl	PCBs	Chlorinated		active	active	active		active		active	5	0	5
312	c1cc(ccc1c1c(c(cc(c1Cl)Cl)Cl)Cl)Cl	68194-11-6	DTXSID9074199	2,3,4',5,6-Pentachlorobiphenyl	2,3,4',5,6-Pentachloro-1,1'-biphenyl	PCBs	Chlorinated		active	active	active		active		active	5	0	5
319	c1cc(c(cc1Cl)c1cc(c(c(c1)Cl)Cl)Cl)Cl	70424-70-3	DTXSID0074213	2,3',4',5,5'-Pentachlorobiphenyl	2,3',4',5,5'-Pentachloro-1,1'-biphenyl	PCBs	Chlorinated		active	active	active		active		active	5	0	5
320	c1cc(c(cc1c1cc(c(c(c1)Cl)Cl)Cl)Cl)Cl	57465-28-8	DTXSID3032179	3,3',4,4',5-Pentachlorobiphenyl	3,3',4,4',5-Pentachloro-1,1'-biphenyl	PCBs	Chlorinated		active	active	active		active		active	5	0	5
377	c1c(c(cc(c1Cl)Cl)Cl)c1c(c(cc(c1Cl)Cl)Cl)Cl	52663-68-0	DTXSID5052832	2,2',3,4',5,5',6-Heptachloro-1,1'-biphenyl	2,2',3,4',5,5',6-Heptachloro-1,1'-biphenyl	PCBs	Chlorinated	active	inactive, training	inactive, training	active	active	active	active	inactive, training	5	0	5
433	c1ccc(cc1)c1c(cc(c(c1Cl)Cl)Cl)Cl	54230-22-7	DTXSID1074177	2,3,4,6-Tetrachlorobiphenyl	2,3,4,6-Tetrachloro-1,1'-biphenyl	PCBs	Chlorinated		active	active	active		active		active	5	0	5
438	c1cc(c(cc1Cl)Cl)c1cc(cc(c1)Cl)Cl	73575-52-7	DTXSID5074214	2,3',4,5'-Tetrachlorobiphenyl	2,3',4,5'-Tetrachloro-1,1'-biphenyl	PCBs	Chlorinated		active	active	active		active		active	5	0	5
448	c1c(cc(cc1Cl)Cl)c1cc(cc(c1)Cl)Cl	33284-52-5	DTXSID4058657	3,3',5,5'-Tetrachlorobiphenyl	3,3',5,5'-Tetrachloro-1,1'-biphenyl	PCBs	Chlorinated		active	active	active		active		active	5	0	5
451	c1cc(c(c(c1)Cl)Cl)c1cc(cc(c1Cl)Cl)Cl	60145-20-2	DTXSID0074188	2,2',3,3',5-Pentachlorobiphenyl	2,2',3,3',5-Pentachloro-1,1'-biphenyl	PCBs	Chlorinated		active	active	active		active		active	5	0	5
452	c1cc(c(c(c1)Cl)Cl)c1c(ccc(c1Cl)Cl)Cl	52663-60-2	DTXSID0073536	2,2',3,3',6-Pentachlorobiphenyl	2,2',3,3',6-Pentachloro-1,1'-biphenyl	PCBs	Chlorinated		active	active	active		active		active	5	0	5
453	c1cc(c(cc1Cl)Cl)c1ccc(c(c1Cl)Cl)Cl	65510-45-4	DTXSID9073599	2,2',3,4,4'-Pentachlorobiphenyl	2,2',3,4,4'-Pentachloro-1,1'-biphenyl	PCBs	Chlorinated		active	active	active		active		active	5	0	5
455	c1cc(c(cc1Cl)c1ccc(c(c1Cl)Cl)Cl)Cl	38380-02-8	DTXSID6073497	2,2',3,4,5'-Pentachlorobiphenyl		PCBs	Chlorinated		active	active	active		active		active	5	0	5
456	c1cc(c(c(c1)Cl)c1ccc(c(c1Cl)Cl)Cl)Cl	73575-57-2	DTXSID0074219	2,2',3,4,6'-Pentachlorobiphenyl	2,2',3,4,6'-Pentachloro-1,1'-biphenyl	PCBs	Chlorinated		active	active	active		active		active	5	0	5
459	c1cc(c(cc1Cl)Cl)c1c(ccc(c1Cl)Cl)Cl	68194-05-8	DTXSID1073608	2,2',3,4',6-Pentachlorobiphenyl		PCBs	Chlorinated		active	active	active		active		active	5	0	5
461	c1ccc(c(c1)c1c(c(cc(c1Cl)Cl)Cl)Cl)Cl	73575-56-1	DTXSID5074218	2,2',3,5,6-Pentachlorobiphenyl	2,2',3,5,6-Pentachloro-1,1'-biphenyl	PCBs	Chlorinated		active	active	active		active		active	5	0	5
462	c1cc(c(cc1Cl)c1c(ccc(c1Cl)Cl)Cl)Cl	38379-99-6	DTXSID3038301	2,2',3,5',6-Pentachlorobiphenyl	2,2',3,5',6-Pentachloro-1,1'-biphenyl	PCBs	Chlorinated		active	active	active		active		active	5	0	5
463	c1cc(c(c(c1)Cl)Cl)c1cc(c(cc1Cl)Cl)Cl	41464-51-1	DTXSID2073510	2,2',3,4',5'-Pentachlorobiphenyl	2,2',3,4',5'-Pentachloro-1,1'-biphenyl	PCBs	Chlorinated		active	active	active		active		active	5	0	5
465	c1cc(c(cc1Cl)Cl)c1cc(c(cc1Cl)Cl)Cl	38380-01-7	DTXSID1073496	2,2',4,4',5-Pentachlorobiphenyl	2,2',4,4',5-Pentachloro-1,1'-biphenyl	PCBs	Chlorinated		active	active	active		active		active	5	0	5
594	C1=CC(=C(C(=C1)Cl)Cl)C2=CC(=C(C(=C2)Cl)Cl)Cl	76842-07-4	DTXSID2074243	0	2,3,3',4',5'-Pentachloro-1,1'-biphenyl	PCBs	Chlorinated		active	active	active		active		active	5	0	5
321	c1c(cc(cc1Cl)Cl)c1cc(c(c(c1)Cl)Cl)Cl	39635-33-1	DTXSID9074145	3,3',4,5,5'-Pentachlorobiphenyl	3,3',4,5,5'-Pentachloro-1,1'-biphenyl	PCBs	Chlorinated		active	active	active		active		active	5	0	5
303	c1cc(cc(c1)Cl)c1c(cc(c(c1Cl)Cl)Cl)Cl	70362-41-3	DTXSID1074206	2,3,3',4,6-Pentachlorobiphenyl	2,3,3',4,5'-Pentachloro-1,1'-biphenyl	PCBs	Chlorinated		active	active	active		active		active	5	0	5
304	c1cc(c(cc1c1cc(cc(c1Cl)Cl)Cl)Cl)Cl	74472-35-8	DTXSID9074224	2,3,3',4',5-Pentachlorobiphenyl	2,3,3',4,6-Pentachloro-1,1'-biphenyl	PCBs	Chlorinated		active	active	active		active		active	5	0	5
306	c1cc(c(cc1c1c(ccc(c1Cl)Cl)Cl)Cl)Cl	38380-03-9	DTXSID3038307	2,3,3',4',6-Pentachlorobiphenyl	2,3,3',4',6-Pentachloro-1,1'-biphenyl	PCBs	Chlorinated		active	active	active		active		active	5	0	5
308	c1cc(cc(c1)Cl)c1c(c(cc(c1Cl)Cl)Cl)Cl	74472-36-9	DTXSID4074225	2,3,3',5,6-Pentachlorobiphenyl	2,3,3',5,6-Pentachloro-1,1'-biphenyl	PCBs	Chlorinated		active	active	active		active		active	5	0	5
313	c1cc(c(cc1c1cc(c(cc1Cl)Cl)Cl)Cl)Cl	31508-00-6	DTXSID4032116	2,3',4,4',5-Pentachlorobiphenyl	2,3',4,4',5-Pentachloro-1,1'-biphenyl	PCBs	Chlorinated		active	active	active		active		active	5	0	5
314	c1cc(c(cc1c1c(cc(cc1Cl)Cl)Cl)Cl)Cl	56558-17-9	DTXSID5074185	2,3',4,4',6-Pentachlorobiphenyl	2,3',4,4',6-Pentachloro-1,1'-biphenyl	PCBs	Chlorinated		active	active	active		active		active	5	0	5
317	c1c(cc(cc1Cl)Cl)c1c(cc(cc1Cl)Cl)Cl	56558-18-0	DTXSID50866577	2,3',4,5',6-Pentachlorobiphenyl	2,3',4,5',6-Pentachloro-1,1'-biphenyl	PCBs	Chlorinated		active	active	active		active		active	5	0	5
150	CC(C)(c1ccc(cc1)O)c1ccc(cc1)O	80-05-7	DTXSID7020182	Bisphenol A	4,4'-(Propane-2,2-diyl)diphenol	Phenols	Non-halogenated		active, training	active	inactive, validation	active, training		active, training	active, training	1	4	5
450	c1cc(c(c(c1)Cl)Cl)c1ccc(c(c1Cl)Cl)Cl	52663-62-4	DTXSID60274189	2,2',3,3',4-Pentachlorobiphenyl		PCBs	Chlorinated		active	active	active		active		active	5	0	5
458	c1cc(c(cc1Cl)Cl)c1cc(cc(c1Cl)Cl)Cl	68194-07-0	DTXSID4074196	2,2',3,4',5-Pentachlorobiphenyl	2,2',3,4',5-Pentachloro-1,1'-biphenyl	PCBs	Chlorinated		active	active	active		active		active	5	0	5
464	c1cc(c(c(c1)Cl)Cl)c1c(cc(cc1Cl)Cl)Cl	60233-25-2	DTXSID9074193	2,2',3,4',6'-Pentachlorobiphenyl	2,2',3,4',6'-Pentachloro-1,1'-biphenyl	PCBs	Chlorinated		active	active	active		active		active	5	0	5
535	C(=O)(C(C(C(C(C(C(C(C(C(C(C(C(C(F)(F)F)(F)F)(F)F)(F)F)(F)F)(F)F)(F)F)(F)F)(F)F)(F)F)(F)F)(F)F)(F)F)O	376-06-7	DTXSID3059921	Perfluorotetradecanoic acid	Heptacosafluorotetradecanoic acid	PFAS	Fluorinated	inactive		active	active	active	active	active		5	0	5
290	[C@@H]12CC(Cl)(Cl)[C@](CC1(Cl)Cl)(C(Cl)Cl)[C@]2(CCl)C(Cl)Cl	154159-06-5	DTXSID90874151	(±)-Parlar 62	(1S,4S,7R)-2,2,5,5-Tetrachloro-7-(chloromethyl)-1,7-bis(dichloromethyl)bicyclo[2.2.1]heptane	Pesticide	Chlorinated	inactive	active	active	active	active			active	5	0	5
189	CC1(C2(C(=O)/C(=C/c3ccc(cc3)/C=C\3/C(=O)C4(C(C3CC4)(C)C)CS(=O)(=O)O)/C1CC2)CS(=O)(=O)O)C	92761-26-7	DTXSID80869056	Ecamsule	(1,4-Phenylenebis{(E)methanylylidene[(3E)-7,7-dimethyl-2-oxobicyclo[2.2.1]heptan-1-yl-3-ylidene]})dimethanesulfonic acid	UV-filters	Non-halogenated		inactive	active	active	active		active	active	5	0	5
322	c1cc(c(c(c1c1ccc(c(c1Cl)Cl)Cl)Cl)Cl)Cl	38380-07-3	DTXSID50858932	2,2',3,3',4,4'-Hexachlorobiphenyl	2,2',3,3',4,4'-Hexachloro-1,1'-biphenyl	PCBs	Chlorinated		active	active	active	active	active			5	0	5
298	c1cc(c(cc1Cl)c1cc(c(cc1Cl)Cl)Cl)Cl	37680-73-2	DTXSID8038304	2,2',4,5,5'-Pentachlorobiphenyl	2,2',4,5,5'-Pentachloro-1,1'-biphenyl	PCBs	Chlorinated		active	active	active		active		active	5	0	5
325	c1cc(c(c(c1)Cl)Cl)c1c(cc(c(c1Cl)Cl)Cl)Cl	61798-70-7	DTXSID8074780	PCB 131	2,2',3,3',4,6-Hexachloro-1,1'-biphenyl	PCBs	Chlorinated		active	active	active	active	active			5	0	5
300	c1cc(c(cc1Cl)c1c(cc(cc1Cl)Cl)Cl)Cl	60145-21-3	DTXSID5074189	2,2',4,5',6-Pentachlorobiphenyl	2,2',4,5',6-Pentachloro-1,1'-biphenyl	PCBs	Chlorinated		active	active	active		active		active	5	0	5
326	Clc1ccc(Cl)c(c1Cl)c1c(Cl)c(Cl)c(Cl)cc1	38380-05-1	DTXSID9074141	2,2',3,3',4,6'-Hexachlorobiphenyl	2,2',3,3',4,6'-Hexachloro-1,1'-biphenyl	PCBs	Chlorinated		active	active	active	active	active			5	0	5
302	c1cc(c(c(c1c1cc(cc(c1)Cl)Cl)Cl)Cl)Cl	70424-68-9	DTXSID0074211	2,3,3',4,5'-Pentachlorobiphenyl	2,3,3',4',5-Pentachloro-1,1'-biphenyl	PCBs	Chlorinated		active	active	active		active		active	5	0	5
327	c1cc(c(c(c1c1c(ccc(c1Cl)Cl)Cl)Cl)Cl)Cl	35694-04-3	DTXSID4030045	2,2',3,3',4,6'-Hexachlorobiphenyl	2,2',3,3',5,5'-Hexachloro-1,1'-biphenyl	PCBs	Chlorinated		active	active	active	active	active			5	0	5
328	c1cc(c(c(c1)Cl)Cl)c1c(c(cc(c1Cl)Cl)Cl)Cl	52704-70-8	DTXSID1074173	2,2',3,3',5,6-Hexachlorobiphenyl	2,2',3,3',5,6-Hexachloro-1,1'-biphenyl	PCBs	Chlorinated		active	active	active	active	active			5	0	5
331	c1cc(c(cc1Cl)Cl)c1cc(c(c(c1Cl)Cl)Cl)Cl	35694-06-5	DTXSID0074138	2,2',3,4,4',5-Hexachlorobiphenyl	2,2',3,4,4',5-Hexachloro-1,1'-biphenyl	PCBs	Chlorinated		active	active	active	active	active			5	0	5
307	c1c(cc(cc1Cl)Cl)c1cc(cc(c1Cl)Cl)Cl	39635-32-0	DTXSID50865964	2,3,3',5,5'-Pentachlorobiphenyl	2,3,3',5,5'-Pentachloro-1,1'-biphenyl	PCBs	Chlorinated		active	active	active		active		active	5	0	5
332	c1cc(c(c(c1c1cc(c(cc1Cl)Cl)Cl)Cl)Cl)Cl	35065-28-2	DTXSID8038300	2,2',3,4,4',5'-Hexachlorobiphenyl	2,2',3,4,4',5'-Hexachloro-1,1'-biphenyl	PCBs	Chlorinated		active	active	active	active	active			5	0	5
309	c1cc(c(c(c1Cl)c1cc(cc(c1)Cl)Cl)Cl)Cl	68194-10-5	DTXSID4074198	2,3,3',5',6-Pentachlorobiphenyl	2,3,3',5',6-Pentachloro-1,1'-biphenyl	PCBs	Chlorinated		active	active	active		active		active	5	0	5
333	c1cc(c(cc1Cl)Cl)c1c(cc(c(c1Cl)Cl)Cl)Cl	56030-56-9	DTXSID5074183	2,2',3,4,4',6-Hexachlorobiphenyl	2,2',3,4,4',6-Hexachloro-1,1'-biphenyl	PCBs	Chlorinated		active	active	active	active	active			5	0	5
338	c1cc(c(cc1Cl)Cl)c1c(c(cc(c1Cl)Cl)Cl)Cl	68194-13-8	DTXSID1074200	2,2',3,4',5,6-Hexachlorobiphenyl	2,2',3,4',5,6-Hexachloro-1,1'-biphenyl	PCBs	Chlorinated		active	active	active	active	active			5	0	5
340	c1cc(c(c(c1Cl)c1cc(c(cc1Cl)Cl)Cl)Cl)Cl	38380-04-0	DTXSID1073498	2,2',3,4',5',6-Hexachlorobiphenyl	2,2',3,4',5',6-Hexachloro-1,1'-biphenyl	PCBs	Chlorinated		active	active	active	active	active			5	0	5
346	c1cc(c(cc1c1cc(c(c(c1Cl)Cl)Cl)Cl)Cl)Cl	38380-08-4	DTXSID0052706	2,3,3',4,4',5-Hexachlorobiphenyl	2,3,3',4,4',5-Hexachloro-1,1'-biphenyl	PCBs	Chlorinated		active	active	active	active	active			5	0	5
347	c1cc(c(c(c1c1cc(c(c(c1)Cl)Cl)Cl)Cl)Cl)Cl	69782-90-7	DTXSID6074205	2,3,3',4,4',5'-Hexachlorobiphenyl	2,3,3',4,4',5'-Hexachloro-1,1'-biphenyl	PCBs	Chlorinated		active	active	active	active	active			5	0	5
316	c1c(cc(cc1Cl)Cl)c1cc(c(cc1Cl)Cl)Cl	68194-12-7	DTXSID6073609	2,3',4,5,5'-Pentachlorobiphenyl	2,3',4,5,5'-Pentachloro-1,1'-biphenyl	PCBs	Chlorinated		active	active	active		active		active	5	0	5
348	c1cc(c(cc1c1c(cc(c(c1Cl)Cl)Cl)Cl)Cl)Cl	74472-42-7	DTXSID8074231	2,3,3',4,4',6-Hexachlorobiphenyl	2,3,3',4,4',6-Hexachloro-1,1'-biphenyl	PCBs	Chlorinated		active	active	active	active	active			5	0	5
318	c1cc(c(cc1Cl)Cl)c1cc(c(c(c1)Cl)Cl)Cl	65510-44-3	DTXSID50867160	2',3,4,4',5-Pentachlorobiphenyl	2,3',4,4',5'-Pentachloro-1,1'-biphenyl	PCBs	Chlorinated		active	active	active		active		active	5	0	5
349	c1c(cc(cc1Cl)Cl)c1cc(c(c(c1Cl)Cl)Cl)Cl	39635-35-3	DTXSID4074146	2,3,3',4,5,5'-Hexachlorobiphenyl		PCBs	Chlorinated		active	active	active		active		active	5	0	5
352	c1c(cc(cc1Cl)Cl)c1c(cc(c(c1Cl)Cl)Cl)Cl	74472-43-8	DTXSID3074232	2,3,3',4,5',6-Hexachlorobiphenyl	2,3,3',4,5',6-Hexachloro-1,1'-biphenyl	PCBs	Chlorinated		active	active	active		active		active	5	0	5
354	c1cc(c(cc1c1c(c(cc(c1Cl)Cl)Cl)Cl)Cl)Cl	74472-44-9	DTXSID8074233	2,3,3',4',5,6-Hexachlorobiphenyl	2,3,3',4',5,6-Hexachloro-1,1'-biphenyl	PCBs	Chlorinated		active	active	active	active	active			5	0	5
356	c1c(cc(cc1Cl)Cl)c1c(c(cc(c1Cl)Cl)Cl)Cl	74472-46-1	DTXSID8073631	2,3,3',5,5',6-Hexachlorobiphenyl	2,3,3',5,5',6-Hexachloro-1,1'-biphenyl	PCBs	Chlorinated		active	active	active		active		active	5	0	5
584	C1=CC(=C(C(=C1)Cl)Cl)C2=CC(=C(C(=C2Cl)Cl)Cl)Cl	55215-18-4	DTXSID8073554	2,2',3,3',4,5-Hexachlorobiphenyl	2,2',3,3',4,5-Hexachloro-1,1'-biphenyl	PCBs	Chlorinated		active	active	active	active	active			5	0	5
350	c1ccc(c(c1)c1cccc(c1Cl)Cl)Cl	38444-78-9	DTXSID3073501	2,2',3-Trichlorobiphenyl	2,2',3-Trichloro-1,1'-biphenyl	PCBs	Chlorinated		active	active	active		active		active	5	0	5
361	c1ccc(c(c1)c1ccc(cc1Cl)Cl)Cl	37680-66-3	DTXSID1073492	2,2',4-Trichlorobiphenyl	2,2',4-Trichloro-1,1'-biphenyl	PCBs	Chlorinated		active	active	active		active		active	5	0	5
371	c1ccc(c(c1)c1cc(ccc1Cl)Cl)Cl	37680-65-2	DTXSID6073491	2,2',5-Trichlorobiphenyl	2,2',5-Trichloro-1,1'-biphenyl	PCBs	Chlorinated		active	active	active		active		active	5	0	5
379	c1ccc(c(c1)c1c(cccc1Cl)Cl)Cl	38444-73-4	DTXSID9074777	2,2',6-Trichlorobiphenyl	2,2',6-Trichloro-1,1'-biphenyl	PCBs	Chlorinated		active	active	active		active		active	5	0	5
389	c1cc(cc(c1)Cl)c1cccc(c1Cl)Cl	38444-84-7	DTXSID8073502	2,3,3'-Trichlorobiphenyl	2,3,3'-Trichloro-1,1'-biphenyl	PCBs	Chlorinated		active	active	active		active		active	5	0	5
400	c1cc(c(c(c1)Cl)Cl)c1ccc(cc1)Cl	38444-85-8	DTXSID7091549	2,3,4'-Trichlorobiphenyl	2,3,4'-Trichloro-1,1'-biphenyl	PCBs	Chlorinated		active	active	active		active		active	5	0	5
401	c1cc(cc(c1)Cl)c1ccc(cc1Cl)Cl	55712-37-3	DTXSID5074181	2,3',4-Trichlorobiphenyl	2,3',4-Trichloro-1,1'-biphenyl	PCBs	Chlorinated		active	active	active		active		active	5	0	5
402	c1cc(cc(c1)Cl)c1cc(ccc1Cl)Cl	38444-81-4	DTXSID4074778	PCB 026	2,3',5-Trichloro-1,1'-biphenyl	PCBs	Chlorinated		active	active	active		active		active	5	0	5
403	c1cc(cc(c1)Cl)c1c(cccc1Cl)Cl	38444-76-7	DTXSID9074143	2,3',6-Trichlorobiphenyl	2,3',6-Trichloro-1,1'-biphenyl	PCBs	Chlorinated		active	active	active		active		active	5	0	5
404	c1cc(ccc1c1ccc(cc1Cl)Cl)Cl	7012-37-5	DTXSID2038310	2,4,4'-Trichlorobiphenyl	2,4,4'-Trichloro-1,1'-biphenyl	PCBs	Chlorinated		active	active	active		active		active	5	0	5
405	c1ccc(cc1)c1cc(c(cc1Cl)Cl)Cl	15862-07-4	DTXSID0073405	2,4,5-Trichlorobiphenyl	2,4,5-Trichloro-1,1'-biphenyl	PCBs	Chlorinated		active	active	active		active		active	5	0	5
408	c1cc(ccc1c1cc(ccc1Cl)Cl)Cl	16606-02-3	DTXSID9073410	2,4',5-Trichlorobiphenyl	2,4',5-Trichloro-1,1'-biphenyl	PCBs	Chlorinated		active	active	active		active		active	5	0	5
409	c1cc(c(c(c1)Cl)c1ccc(cc1)Cl)Cl	38444-77-8	DTXSID8073500	2,4',6-Trichlorobiphenyl	2,4',6-Trichloro-1,1'-biphenyl	PCBs	Chlorinated		active	active	active		active		active	5	0	5
410	c1ccc(c(c1)c1ccc(c(c1)Cl)Cl)Cl	38444-86-9	DTXSID8040303	2',3,4-Trichlorobiphenyl	2,3',4'-Trichloro-1,1'-biphenyl	PCBs	Chlorinated		active	active	active		active		active	5	0	5
411	c1cc(ccc1c1ccc(c(c1)Cl)Cl)Cl	38444-90-5	DTXSID00865914	3,4,4'-Trichlorobiphenyl	3,4,4'-Trichloro-1,1'-biphenyl	PCBs	Chlorinated		active	active	active		active		active	5	0	5
413	c1cc(c(c(c1)Cl)Cl)c1cccc(c1Cl)Cl	38444-93-8	DTXSID3073503	2,2',3,3'-Tetrachlorobiphenyl	2,2',3,3'-Tetrachloro-1,1'-biphenyl	PCBs	Chlorinated		active	active	active		active		active	5	0	5
415	c1cc(c(c(c1)Cl)Cl)c1ccc(cc1Cl)Cl	36559-22-5	DTXSID80873557	2,2',3,4'-Tetrachloro-1,1'-biphenyl	2,2',3,4'-Tetrachloro-1,1'-biphenyl	PCBs	Chlorinated		active	active	active		active		active	5	0	5
416	c1ccc(c(c1)c1cc(cc(c1Cl)Cl)Cl)Cl	70362-46-8	DTXSID00867918	2,2',3,5-Tetrachlorobiphenyl	2,2',3,5-Tetrachloro-1,1'-biphenyl	PCBs	Chlorinated		active	active	active		active		active	5	0	5
417	c1cc(c(c(c1)Cl)Cl)c1cc(ccc1Cl)Cl	41464-39-5	DTXSID8038302	2,2',3,5'-tetrachlorobiphenyl	2,2',3,5'-Tetrachloro-1,1'-biphenyl	PCBs	Chlorinated		active	active	active		active		active	5	0	5
418	c1ccc(c(c1)c1c(ccc(c1Cl)Cl)Cl)Cl	70362-45-7	DTXSID9074779	PCB 045	2,2',3,6-Tetrachloro-1,1'-biphenyl	PCBs	Chlorinated		active	active	active		active		active	5	0	5
419	c1cc(c(c(c1)Cl)Cl)c1c(cccc1Cl)Cl	41464-47-5	DTXSID40866046	2,2',3,6'-Tetrachlorobiphenyl	2,2',3,6'-Tetrachloro-1,1'-biphenyl	PCBs	Chlorinated		active	active	active		active		active	5	0	5
420	c1cc(c(cc1Cl)Cl)c1ccc(cc1Cl)Cl	2437-79-8	DTXSID0022513	2,2',4,4'-Tetrachlorobiphenyl	2,2',4,4'-Tetrachloro-1,1'-biphenyl	PCBs	Chlorinated		active	active	active		active		active	5	0	5
421	c1ccc(c(c1)c1cc(c(cc1Cl)Cl)Cl)Cl	70362-47-9	DTXSID6074207	2,2',4,5-Tetrachlorobiphenyl	2,2',4,5-Tetrachloro-1,1'-biphenyl	PCBs	Chlorinated		active	active	active		active		active	5	0	5
422	c1cc(c(cc1Cl)Cl)c1cc(ccc1Cl)Cl	41464-40-8	DTXSID8073508	2,2',4,5'-Tetrachlorobiphenyl	2,2',4,5'-Tetrachloro-1,1'-biphenyl	PCBs	Chlorinated		active	active	active		active		active	5	0	5
425	c1cc(c(c(c1)Cl)c1ccc(cc1Cl)Cl)Cl	68194-04-7	DTXSID9074195	2,2',4,6'-Tetrachlorobiphenyl	2,2',4,6'-Tetrachloro-1,1'-biphenyl	PCBs	Chlorinated		active	active	active		active		active	5	0	5
428	c1cc(cc(c1)Cl)c1ccc(c(c1Cl)Cl)Cl	74338-24-2	DTXSID4074221	2,3,3',4-Tetrachlorobiphenyl	2,3,3',4-Tetrachloro-1,1'-biphenyl	PCBs	Chlorinated		active	active	active		active		active	5	0	5
429	c1cc(c(c(c1)Cl)Cl)c1ccc(c(c1)Cl)Cl	41464-43-1	DTXSID3074153	2,3,3',4'-Tetrachlorobiphenyl	2,3,3',4'-Tetrachloro-1,1'-biphenyl	PCBs	Chlorinated		active	active	active		active		active	5	0	5
431	c1cc(ccc1c1ccc(c(c1Cl)Cl)Cl)Cl	33025-41-1	DTXSID3073474	2,3,4,4'-Tetrachlorobiphenyl	2,3,4,4'-Tetrachloro-1,1'-biphenyl	PCBs	Chlorinated		active	active	active		active		active	5	0	5
434	c1cc(ccc1c1cc(cc(c1Cl)Cl)Cl)Cl	74472-34-7	DTXSID4074223	2,3,4',5-Tetrachlorobiphenyl	2,3,4',5-Tetrachloro-1,1'-biphenyl	PCBs	Chlorinated		active	active	active		active		active	5	0	5
435	c1cc(ccc1c1c(ccc(c1Cl)Cl)Cl)Cl	52663-58-8	DTXSID3074159	2,3,4',6-Tetrachlorobiphenyl	2,3,4',6-Tetrachloro-1,1'-biphenyl	PCBs	Chlorinated		active	active	active		active		active	5	0	5
436	c1ccc(cc1)c1c(c(cc(c1Cl)Cl)Cl)Cl	33284-54-7	DTXSID0074136	2,3,5,6-Tetrachlorobiphenyl	2,3,5,6-Tetrachloro-1,1'-biphenyl	PCBs	Chlorinated		active	active	active		active		active	5	0	5
437	c1cc(c(cc1c1ccc(cc1Cl)Cl)Cl)Cl	32598-10-0	DTXSID3073472	2,3',4,4'-Tetrachlorobiphenyl	2,3',4,4'-Tetrachloro-1,1'-biphenyl	PCBs	Chlorinated		active	active	active		active		active	5	0	5
439	c1cc(cc(c1)Cl)c1c(cc(cc1Cl)Cl)Cl	60233-24-1	DTXSID4074192	2,3',4,6-Tetrachlorobiphenyl	2,3',4,6-Tetrachloro-1,1'-biphenyl	PCBs	Chlorinated		active	active	active		active		active	5	0	5
441	c1cc(c(cc1c1cc(ccc1Cl)Cl)Cl)Cl	32598-11-1	DTXSID3038309	2,3',4',5-Tetrachlorobiphenyl	2,3',4',5-Tetrachloro-1,1'-biphenyl	PCBs	Chlorinated		active	active	active		active		active	5	0	5
442	c1cc(c(c(c1)Cl)c1ccc(c(c1)Cl)Cl)Cl	41464-46-4	DTXSID8074154	2,3',4',6-Tetrachlorobiphenyl	2,3',4',6-Tetrachloro-1,1'-biphenyl	PCBs	Chlorinated		active	active	active		active		active	5	0	5
443	c1cc(c(cc1Cl)c1cc(cc(c1)Cl)Cl)Cl	41464-42-0	DTXSID8074152	2,3',5,5'-Tetrachlorobiphenyl	2,3',5,5'-Tetrachloro-1,1'-biphenyl	PCBs	Chlorinated		active	active	active		active		active	5	0	5
444	c1cc(ccc1c1cc(c(cc1Cl)Cl)Cl)Cl	32690-93-0	DTXSID8073473	2,4,4',5-Tetrachlorobiphenyl	2,4,4',5-Tetrachloro-1,1'-biphenyl	PCBs	Chlorinated		active	active	active		active		active	5	0	5
445	c1cc(ccc1c1c(cc(cc1Cl)Cl)Cl)Cl	32598-12-2	DTXSID5074133	2,4,4',6-Tetrachlorobiphenyl	2,4,4',6-Tetrachloro-1,1'-biphenyl	PCBs	Chlorinated		active	active	active		active		active	5	0	5
446	c1cc(c(cc1c1ccc(c(c1)Cl)Cl)Cl)Cl	32598-13-3	DTXSID5022514	3,3',4,4'-Tetrachlorobiphenyl	3,3',4,4'-Tetrachloro-1,1'-biphenyl	PCBs	Chlorinated		active	active	active		active		active	5	0	5
449	c1cc(ccc1c1cc(c(c(c1)Cl)Cl)Cl)Cl	70362-50-4	DTXSID6074209	3,4,4',5-Tetrachlorobiphenyl	3,4,4',5-Tetrachloro-1,1'-biphenyl	PCBs	Chlorinated		active	active	active		active		active	5	0	5
460	c1cc(c(cc1Cl)c1cc(cc(c1Cl)Cl)Cl)Cl	52663-61-3	DTXSID5073537	2,2',3,5,5'-Pentachlorobiphenyl	2,2',3,5,5'-Pentachloro-1,1'-biphenyl	PCBs	Chlorinated		active	active	active		active		active	5	0	5
34	c1ccc(c(c1)C(=C(Cl)Cl)c1ccc(cc1)Cl)Cl	3424-82-6	DTXSID4022313	o,p'-DDE	1-Chloro-2-[2,2-dichloro-1-(4-chlorophenyl)ethenyl]benzene	Pesticide	Chlorinated		active, training		active		active		active, validation	2	2	4
35	c1ccc(c(c1)C(c1ccc(cc1)Cl)C(Cl)(Cl)Cl)Cl	789-02-6	DTXSID6022345	o,p'-DDT	1-Chloro-2-[2,2,2-trichloro-1-(4-chlorophenyl)ethyl]benzene	Pesticide	Chlorinated	inactive, training	active, training	active	inactive, training	inactive, training	inactive, training	active	active	3	1	4
610	C1=CC2=C(C=C1)C=C1C(C=CC3=C1C=CC=C3)=C2	56-55-3	DTXSID5023902	Benz(a)anthracene	Tetraphene	PAHs	Non-halogenated	active, training	active, training	active	inactive, training	inactive, validation	inactive, training	inactive, training	active, training	1	3	4
294	CCc1c(c(c(c(c1Br)Br)Br)Br)Br	85-22-3	DTXSID7021782	2,3,4,5,6-Pentabromoethylbenzene	1,2,3,4,5-Pentabromo-6-ethylbenzene	Flame retardants	Brominated	active	active, training	inactive, training			active	active	inactive, training	3	1	4
543	CC(C)(c1cc(c(c(c1)Br)O)Br)c1cc(c(c(c1)Br)O)Br	79-94-7	DTXSID1026081	3,3',5,5'-Tetrabromobisphenol A	4,4'-(Propane-2,2-diyl)bis(2,6-dibromophenol)	Phenols	Brominated	inactive, validation	inactive, training	inactive, training	inactive, training	active	active, training	active, training	active, training	1	3	4
74	ClC1=CC=C(Cl)C(=C1Cl)C1=C(Cl)C(Cl)=CC=C1Cl	38411-22-2	DTXSID6073499	2,2',3,3',6,6'-Hexachlorobiphenyl	2,2',3,3',6,6'-Hexachloro-1,1'-biphenyl	PCBs	Chlorinated		active	active	active		active			4	0	4
324	c1cc(c(c(c1c1cc(cc(c1Cl)Cl)Cl)Cl)Cl)Cl	52663-66-8	DTXSID5073539	2,2',3,3',4,5'-Hexachlorobiphenyl	2,2',3,3',4,5'-Hexachloro-1,1'-biphenyl	PCBs	Chlorinated		active	active	active		active			4	0	4
329	c1cc(c(c(c1Cl)c1cc(cc(c1Cl)Cl)Cl)Cl)Cl	52744-13-5	DTXSID9073541	2,2',3,3',5,6'-Hexachlorobiphenyl	2,2',3,3',5,6'-Hexachloro-1,1'-biphenyl	PCBs	Chlorinated		active	active	active		active			4	0	4
334	c1cc(c(cc1Cl)c1cc(c(c(c1Cl)Cl)Cl)Cl)Cl	52712-04-6	DTXSID6074174	2,2',3,4,5,5'-Hexachlorobiphenyl	2,2',3,4,5,5'-Hexachloro-1,1'-biphenyl	PCBs	Chlorinated		active	active	active		active			4	0	4
336	c1cc(c(cc1Cl)c1c(cc(c(c1Cl)Cl)Cl)Cl)Cl	68194-14-9	DTXSID6074201	2,2',3,4,5',6-Hexachlorobiphenyl	2,2',3,4,5',6-Hexachloro-1,1'-biphenyl	PCBs	Chlorinated		active	active	active		active			4	0	4
337	c1c(cc(c(c1c1cc(c(cc1Cl)Cl)Cl)Cl)Cl)Cl	51908-16-8	DTXSID8074158	2,2',3,4',5,5'-Hexachlorobiphenyl	2,2',3,4',5,5'-Hexachloro-1,1'-biphenyl	PCBs	Chlorinated		active	active	active		active			4	0	4
339	c1c(cc(c(c1c1c(cc(cc1Cl)Cl)Cl)Cl)Cl)Cl	74472-41-6	DTXSID3074230	2,2',3,4',5,6'-Hexachlorobiphenyl	2,2',3,4',5,6'-Hexachloro-1,1'-biphenyl	PCBs	Chlorinated		active	active	active		active			4	0	4
342	c1cc(c(cc1Cl)c1c(c(cc(c1Cl)Cl)Cl)Cl)Cl	52663-63-5	DTXSID2074160	2,2',3,5,5',6-Hexachlorobiphenyl	2,2',3,5,5',6-Hexachloro-1,1'-biphenyl	PCBs	Chlorinated		active	active	active		active			4	0	4
344	c1c(cc(c(c1Cl)c1cc(c(cc1Cl)Cl)Cl)Cl)Cl	60145-22-4	DTXSID4074190	2,2',4,4',5,6'-Hexachlorobiphenyl		PCBs	Chlorinated		active	active	active		active			4	0	4
345	c1c(cc(c(c1Cl)c1c(cc(cc1Cl)Cl)Cl)Cl)Cl	33979-03-2	DTXSID3040302	2,2',4,4',6,6'-Hexachlorobiphenyl	2,2',4,4',6,6'-Hexachloro-1,1'-biphenyl	PCBs	Chlorinated		active	active	active		active			4	0	4
351	c1cc(cc(c1)Cl)c1c(c(c(c(c1Cl)Cl)Cl)Cl)Cl	41411-62-5	DTXSID20866044	2,3,3',4,5,6-Hexachlorobiphenyl	2,3,3',4,5,6-Hexachloro-1,1'-biphenyl	PCBs	Chlorinated		active	active	active		active			4	0	4
353	c1c(cc(c(c1Cl)Cl)Cl)c1cc(cc(c1Cl)Cl)Cl	39635-34-2	DTXSID10865965	2,3,3',4',5,5'-Hexachlorobiphenyl	2,3,3',4',5,5'-Hexachloro-1,1'-biphenyl	PCBs	Chlorinated		active	active	active		active			4	0	4
355	c1cc(c(c(c1Cl)c1cc(c(c(c1)Cl)Cl)Cl)Cl)Cl	74472-45-0	DTXSID3074234	2,3,3',4',5',6-Hexachlorobiphenyl	2,3,3',4',5',6-Hexachloro-1,1'-biphenyl	PCBs	Chlorinated		active	active	active		active			4	0	4
357	c1cc(ccc1c1c(c(c(c(c1Cl)Cl)Cl)Cl)Cl)Cl	41411-63-6	DTXSID8074150	2,3,4,4',5,6-Hexachlorobiphenyl	2,3,4,4',5,6-Hexachloro-1,1'-biphenyl	PCBs	Chlorinated		active	active	active		active			4	0	4
358	c1c(cc(c(c1Cl)Cl)Cl)c1cc(c(cc1Cl)Cl)Cl	52663-72-6	DTXSID7074165	2,3',4,4',5,5'-Hexachlorobiphenyl	2,3',4,4',5,5'-Hexachloro-1,1'-biphenyl	PCBs	Chlorinated		active	active	active		active			4	0	4
246	[C@]12([C@]3(C([C@]4([C@]1([C@@]1([C@]4([C@@]3([C@]2(C1(Cl)Cl)Cl)Cl)Cl)Cl)Cl)Cl)(Cl)Cl)Cl)Cl	2385-85-5	DTXSID7020895	Mirex	1,1a,2,2,3,3a,4,5,5,5a,5b,6-Dodecachlorooctahydro-1H-1,3,4-(methanetriyl)cyclobuta[cd]pentalene	Pesticide	Chlorinated	inactive		active	active	active	active			4	0	4
26	C(COP(=O)(O)OCCC(C(C(C(C(C(C(C(C(C(F)(F)F)(F)F)(F)F)(F)F)(F)F)(F)F)(F)F)(F)F)(F)F)(F)F)C(C(C(C(C(C(C(C(C(C(F)(F)F)(F)F)(F)F)(F)F)(F)F)(F)F)(F)F)(F)F)(F)F)(F)F	1895-26-7	DTXSID30172360	12:2 Fluorotelomer phosphate diester	Bis(3,3,4,4,5,5,6,6,7,7,8,8,9,9,10,10,11,11,12,12,12-henicosafluorododecyl) hydrogen phosphate	PFAS	Fluorinated	inactive		active	active	active	active			4	0	4
84	O=P(O)(OCCC(F)(F)C(F)(F)C(F)(F)C(F)(F)C(F)(F)C(F)(F)F)OCCC(F)(F)C(F)(F)C(F)(F)C(F)(F)C(F)(F)C(F)(F)C(F)(F)C(F)(F)C(F)(F)C(F)(F)C(F)(F)C(F)(F)C(F)(F)C(F)(F)F	1578186-46-5	NA	6:2/14:2 diPAP		PFAS	Fluorinated	inactive		active	active	active	active			4	0	4
286	ClCC1(CCl)[C@H]2[C@@H](Cl)[C@H](Cl)[C@]1(C(Cl)Cl)[C@@H](Cl)[C@@H]2Cl	166021-27-8	NA	Parlar-40		Pesticide	Chlorinated	inactive	active	active		active			active	4	0	4
287	ClCC1(C(Cl)Cl)C2C(Cl)CC1(C(Cl)Cl)C(Cl)C2Cl	165820-16-6	DTXSID50874056	2,3,5,8,8,9,10,10-OCTACHLOROBORNANE	2,3,5-Trichloro-7-(chloromethyl)-1,7-bis(dichloromethyl)bicyclo[2.2.1]heptane	Pesticide	Chlorinated	inactive	active	active		active			active	4	0	4
288	ClCC1(C(Cl)Cl)C2CC(Cl)C1(CC2(Cl)Cl)C(Cl)Cl	165820-17-7	DTXSID70874058	2,5,5,8,8,9,10,10-OCTACHLOROBORNANE	2,5,5-Trichloro-7-(chloromethyl)-1,7-bis(dichloromethyl)bicyclo[2.2.1]heptane	Pesticide	Chlorinated	inactive	active	active		active			active	4	0	4
289	ClC[C@@]1(C(Cl)Cl)C2[C@@H](Cl)[C@H](Cl)C1(C(Cl)Cl)[C@@H](Cl)[C@@H]2Cl	66860-80-8	DTXSID601009902	Nonachlorobornane (Parlar 50)	(2R,3R,5R,6R,7R)-2,3,5,6-Tetrachloro-7-(chloromethyl)-1,7-bis(dichloromethyl)bicyclo[2.2.1]heptane	Pesticide	Chlorinated	inactive	active	active		active			active	4	0	4
620	ClC(Cl)=C(Cl)C1=C(Cl)C(Cl)=C(Cl)C(Cl)=C1Cl	29082-74-4	DTXSID2021074	Octachlorostyrene	1,2,3,4,5-Pentachloro-6-(trichloroethenyl)benzene	Pesticide	Chlorinated	active	active	active				active		4	0	4
485	Oc1c(Cl)c(Cl)c(Cl)c(Cl)c1Cl	87-86-5	DTXSID7021106	Pentachlorophenol	Pentachlorophenol	Pesticide	Chlorinated	active, validation	active, training	inactive, training	inactive, training			active, training	active, training	0	4	4
601	OC1=C(Br)C(Br)=C(Br)C=C1Br	14400-94-3	DTXSID60162597	2,3,4,6-Tetrabromophenol	2,3,4,6-Tetrabromophenol	Pesticide	Brominated	active					active	active	active	4	0	4
602	C1=C(C(=C(C(=C1Br)Br)O)Br)Br	1745-99-9	NA	2,3,5,6 Tetrabromophenol		Pesticide	Brominated	active					active	active	active	4	0	4
609	C1=CC2=C3C(C=CC4=CC=CC(C=C2)=C34)=C1	129-00-0	DTXSID3024289	Pyrene	Pyrene	PAHs	Non-halogenated	active	active, training	active	inactive, validation	inactive, training	inactive, training	inactive, validation	active	3	1	4
99a	C1C[C@H]([C@H](CC[C@H]([C@@H](CC[C@@H]([C@@H]1Br)Br)Br)Br)Br)Br	134237-50-6	DTXSID00873771	(+/-)-?-Hexabromocyclododecane	(1R,2R,5S,6R,9R,10S)-1,2,5,6,9,10-Hexabromocyclododecane	Flame retardants	Brominated	inactive	active	active		active			active	4	0	4
99d	C1C[C@H]([C@H](CC[C@@H]([C@H](CC[C@H]([C@@H]1Br)Br)Br)Br)Br)Br	25637-99-4	DTXSID8025383	Hexabromocyclododecane	-	Flame retardants	Brominated	inactive	active	active		active			active	4	0	4
31	c1c(c(cc(c1Br)Br)Br)O	14401-61-7	DTXSID30162600	Phenol, 2,4,5-tribromo-	2,4,5-Tribromophenol	Pesticide	Brominated	active	inactive					active	active	3	0	3
33	c1ccc(c(c1)C(c1ccc(cc1)Cl)C(Cl)Cl)Cl	53-19-0	DTXSID9020372	o,p'-DDD	1-Chloro-2-[2,2-dichloro-1-(4-chlorophenyl)ethyl]benzene	Pesticide	Chlorinated	inactive, training	active, training	active	inactive, training	inactive, training	inactive, training	inactive, validation	active, validation	1	2	3
40	CC1(C2CCC1(C(=O)C2=Cc1ccc(cc1)C(=O)O)C)C	68801-01-4	NA	3-(4-carboxybenzylidene)camphor		UV-filter metabolite	Non-halogenated		active		inactive		active		active	3	0	3
29	c1c2c(cc(c1Cl)Cl)Oc1cc(c(cc1O2)Cl)Cl	1746-01-6	DTXSID2021315	2,3,7,8-Tetrachlorodibenzo-p-dioxin	2,3,7,8-Tetrachlorooxanthrene	Dioxin and Furans	Chlorinated	active, training	active, training	active	inactive, training	inactive, training	inactive, validation	inactive, training	inactive, training	1	2	3
54	Cc1ccc(cc1)/C=C\1/C2CCC(C1=O)(C2(C)C)C	36861-47-9	DTXSID8047896	Enzacamene	7,7-Dimethyl-3-[(4-methylphenyl)methylidene]bicyclo[2.2.1]heptan-2-one	UV-filters	Non-halogenated		active	active					active	3	0	3
559	c1cc(c(cc1Cl)O)Oc1ccc(cc1Cl)Cl	3380-34-5	DTXSID5032498	Triclosan	5-Chloro-2-(2,4-dichlorophenoxy)phenol	Pesticide	Chlorinated	inactive, training	inactive, training	inactive, validation	inactive, training	inactive, validation	active	active	active, training	2	1	3
133	c1cc(c(cc1Br)Br)Oc1ccc(cc1Br)Br	5436-43-1	DTXSID3030056	2,2',4,4'-Tetrabromodiphenyl ether	1,1'-Oxybis(2,4-dibromobenzene)	Flame retardants	Brominated	active	active, validation		inactive, training	inactive, training	inactive, training	inactive, validation	active, training	1	2	3
52	O=P(O)(OCCC(F)(F)C(F)(F)C(F)(F)C(F)(F)F)OCCC(F)(F)C(F)(F)C(F)(F)C(F)(F)C(F)(F)C(F)(F)F	1158182-59-2	DTXSID601019189	6:2 4:2 Diperfluorooctyl phosphate	3,3,4,4,5,5,6,6,6-Nonafluorohexyl 3,3,4,4,5,5,6,6,7,7,8,8,8-tridecafluorooctyl hydrogen phosphate	PFAS	Fluorinated	inactive		active	active		active			3	0	3
85	C(COP(=O)(O)OCCC(C(C(C(C(C(F)(F)F)(F)F)(F)F)(F)F)(F)F)(F)F)C(C(C(C(C(C(F)(F)F)(F)F)(F)F)(F)F)(F)F)(F)F	57677-95-9	DTXSID50561590	6:2 Fluorotelomer phosphate diester	Bis(3,3,4,4,5,5,6,6,7,7,8,8,8-tridecafluorooctyl) hydrogen phosphate	PFAS	Fluorinated	inactive		active	active	active				3	0	3
95	C(COP(=O)(O)OCCC(C(C(C(C(C(C(C(F)(F)F)(F)F)(F)F)(F)F)(F)F)(F)F)(F)F)(F)F)C(C(C(C(C(C(C(C(F)(F)F)(F)F)(F)F)(F)F)(F)F)(F)F)(F)F)(F)F	678-41-1	DTXSID90218051	8:2 Fluorotelomer phosphate diester	Bis(3,3,4,4,5,5,6,6,7,7,8,8,9,9,10,10,10-heptadecafluorodecyl) hydrogen phosphate	PFAS	Fluorinated	inactive		active	active	active				3	0	3
86	O=P(O)(OCCC(F)(F)C(F)(F)C(F)(F)C(F)(F)C(F)(F)C(F)(F)F)OCCC(F)(F)C(F)(F)C(F)(F)C(F)(F)C(F)(F)C(F)(F)C(F)(F)C(F)(F)F	943913-15-3	DTXSID20873415	6:2/8:2 Fluorotelomer phosphate diester	3,3,4,4,5,5,6,6,7,7,8,8,9,9,10,10,10-Heptadecafluorodecyl 3,3,4,4,5,5,6,6,7,7,8,8,8-tridecafluorooctyl hydrogen phosphate	PFAS	Fluorinated	inactive		active	active	active				3	0	3
144	c1cc(c(cc1O)O)C(=O)c1ccc(cc1O)O	131-55-5	DTXSID5041306	2,2',4,4'-Tetrahydroxybenzophenone	Bis(2,4-dihydroxyphenyl)methanone	UV-filters	Non-halogenated	active, training	active		inactive, training	inactive, training	inactive, training	inactive, training	active, training	1	2	3
153	Oc1ccc(Cc2ccc(O)cc2)cc1	620-92-8	DTXSID9022445	Bis(4-hydroxyphenyl)methane	4,4'-Methylenediphenol	Phenols	Non-halogenated	inactive, training	active, training		inactive, training	inactive, training	inactive, training	active, training	active, training	0	3	3
164	[C@@H]12[C@@H]([C@H]([C@H]([C@H]1Cl)Cl)Cl)[C@]1(C(=C([C@@]2(C1(Cl)Cl)Cl)Cl)Cl)Cl	5103-73-1	DTXSID40872581	cis-Nonachlordane	(1R,2s,3S,3aR,4S,7R,7aS)-1,2,3,4,5,6,7,8,8-Nonachloro-2,3,3a,4,7,7a-hexahydro-1H-4,7-methanoindene	Pesticide	Chlorinated	inactive	active	active					active	3	0	3
172	c1cc(ccc1C(c1ccc(cc1)Cl)C(Cl)(Cl)Cl)Cl	50-29-3	DTXSID4020375	Dichlorodiphenyltrichloroethane	1,1'-(2,2,2-Trichloroethane-1,1-diyl)bis(4-chlorobenzene)	Pesticide	Chlorinated	inactive, training	active, training	active	inactive, validation	inactive, training	inactive, training	inactive, validation	active, training	1	2	3
192	C1[C@@H]2[C@@H]3[C@@H]([C@@H]1[C@H]1[C@@H]2O1)[C@@]1(C(=C([C@@]3(C1(Cl)Cl)Cl)Cl)Cl)Cl	72-20-8	DTXSID6020561	Endrin	rel-(1aR,2R,2aR,3R,6S,6aS,7S,7aS)-3,4,5,6,9,9-Hexachloro-1a,2,2a,3,6,6a,7,7a-octahydro-2,7:3,6-dimethanonaphtho[2,3-b]oxirene	Pesticide	Chlorinated	inactive	active			active			active	3	0	3
232	ClC1=C(Cl)C2(Cl)C3C(Cl)C(Cl)(Cl)CC3C1(Cl)C2(Cl)Cl	103037-78-1	NA	4,​7-​Methano-​1H-​indene, 1,​2,​2,​4,​5,​6,​7,​8,​8-​nonachloro-​2,​3,​3a,​4,​7,​7a-​hexahydro-		Pesticide	Chlorinated	inactive	active	active					active	3	0	3
262	ClC1C(Cl)C2C(C1Cl)C1(Cl)C(=C(Cl)C2(Cl)C1(Cl)Cl)Cl	3734-49-4	DTXSID8042214	Nonachlor	1,2,3,4,5,6,7,8,8-Nonachloro-2,3,3a,4,7,7a-hexahydro-1H-4,7-methanoindene	Pesticide	Chlorinated	inactive	active	active					active	3	0	3
272	CCCCC(CC)COC(=O)C(=C(c1ccccc1)c1ccccc1)C#N	6197-30-4	DTXSID9025299	2-Ethylhexyl-2-cyano-3,3-diphenylacrylate	2-Ethylhexyl 2-cyano-3,3-diphenylprop-2-enoate	UV-filters	Non-halogenated	inactive, training	active, training	active	inactive, validation	inactive, validation	inactive, training	inactive, training	active, training	1	2	3
278	COc1ccc(c(c1)O)C(=O)c1ccccc1	131-57-7	DTXSID3022405	2-Hydroxy-4-methoxybenzophenone	(2-Hydroxy-4-methoxyphenyl)(phenyl)methanone	UV-filters	Non-halogenated	active, training	active, training		inactive, training	inactive, training	inactive, training	inactive, training	active, training	0	3	3
283	ClC(Cl)C(c1ccc(Cl)cc1)c1ccc(Cl)cc1	72-54-8	DTXSID4020373	p,p'-DDD	1,1'-(2,2-Dichloroethane-1,1-diyl)bis(4-chlorobenzene)	Pesticide	Chlorinated	inactive, validation	active, training	active	inactive, training	inactive, validation	inactive, validation	inactive, validation	active, training	1	2	3
285	CC1(C(Cl)Cl)[C@H]2[C@@H](Cl)[C@H](Cl)[C@]1(C(Cl)Cl)[C@@H](Cl)[C@@H]2Cl	142534-71-2	DTXSID40874060	2,3,5,6,8,8,10,10-Octachlorobornane	(1R,2R,3R,4R,5R,6R)-2,3,5,6-Tetrachloro-1,7-bis(dichloromethyl)-7-methylbicyclo[2.2.1]heptane (incorrect configuration definition!)	Pesticide	Chlorinated	inactive	active	active					active	3	0	3
305	c1cc(cc(c1)Cl)c1cccc(c1)Cl	2050-67-1	DTXSID70872817	3,3'-Dichloro-1,1'-biphenyl	3,3'-Dichloro-1,1'-biphenyl	PCBs	Chlorinated		active		active		active			3	0	3
[truncated: 139 more rows]

## Sheet: SE-PR_GeneralToxicity
Chem No	SMILES	CASRN	DTXSID	Preferred name	IUPAC name	AHR agonist	CAR agonist	CAR antagonist	PPARD agonist	PPARD antagonist	PPARG agonist	PPARG antagonist	PXR agonist	ACTIVES PREDICTED	ACTIVES KNOWN	ACTIVES TOTAL
[truncated: 937 more rows]
